# Supplementary material for: Identification of a Five-miRNA Signature for Diagnosis of Kidney Renal Clear Cell Carcinoma
Source: Front Genet. 2022 Apr 20;13:857411. doi: 10.3389/fgene.2022.857411 (PMC9068871; doi:10.3389/fgene.2022.857411)
Supplement: Supplementary file 2 [file DataSheet1.CSV]

Geneid	Chr	Start	End	Strand	Length	120C	149C	153C	172N	178C	179C	178N	179N	185C	003C	004C	036C	012C	016C	091N	019C	024C	118C	021C	045C	120N	058C	050C	067C	059C	083C	134C	068C	096C	134N	084C	111C
hsa-let-7a-2-3p	chr11	122017231	122017252	-	22	0	0	1	0	0	0	0	1	2	1	0	0	1	0	0	1	0	0	0	1	1	0	0	0	0	1	0	0	1	0	0	0
hsa-let-7a-3p	chr9;chr22	96938295;46508680	96938315;46508700	+;+	42	68	58	45	57	21	67	122	97	62	81	96	9	81	50	127	93	63	4	59	42	78	38	58	6	53	64	9	7	34	78	17	48
hsa-let-7a-5p	chr9;chr11;chr22	96938244;122017276;46508632	96938265;122017297;46508653	+;-;+	66	35757	21019	23446	33963	10011	39469	52240	44823	46743	21413	42128	8668	16486	26578	78352	27265	22964	1952	14169	11864	42465	24829	25955	5804	35436	12696	7698	6644	13005	36066	5013	26626
hsa-let-7b-3p	chr22	46509625	46509646	+	22	80	63	52	100	74	93	147	113	61	87	68	14	59	51	168	52	42	21	35	33	109	53	71	84	65	45	38	71	20	111	26	90
hsa-let-7b-5p	chr22	46509571	46509592	+	22	4020	3033	3619	7233	1588	5491	10067	7410	7122	4409	4995	1617	3870	3727	15724	3663	3427	300	2165	2553	7279	3787	3993	982	4971	6568	1069	1249	1194	6494	621	3401
hsa-let-7c-3p	chr21	17912203	17912224	+	22	0	2	0	3	0	2	2	2	0	3	8	0	0	3	3	0	2	0	1	0	1	0	2	0	3	1	0	0	1	4	0	3
hsa-let-7c-5p	chr21	17912158	17912179	+	22	1910	1443	857	3291	292	1862	4336	3610	3136	3196	2791	630	720	1228	7609	1325	1671	41	765	517	3695	325	1235	301	2533	1768	342	605	819	3771	118	1634
hsa-let-7d-3p	chr9	96941177	96941198	+	22	108	88	57	78	114	77	101	146	137	95	71	53	92	64	185	88	58	40	32	45	74	100	87	99	74	82	40	105	82	103	53	82
hsa-let-7d-5p	chr9	96941123	96941144	+	22	839	501	488	865	278	1012	1401	1073	1114	626	709	486	279	959	2264	649	619	71	416	196	1190	677	602	169	894	692	202	220	612	806	201	706
hsa-let-7e-3p	chr19	52196091	52196112	+	22	7	4	5	11	8	12	20	17	8	20	11	1	4	6	35	8	7	0	5	2	14	8	4	10	8	16	2	7	6	10	3	12
hsa-let-7e-5p	chr19	52196046	52196067	+	22	1168	815	755	1909	479	1702	3022	1624	2127	846	1151	208	516	900	4314	832	894	60	789	286	2395	706	981	322	1604	1620	364	495	1047	1628	434	1450
hsa-let-7f-1-3p	chr9	96938691	96938712	+	22	13	8	11	11	5	10	21	16	14	14	19	4	9	7	17	21	9	1	6	10	22	10	14	6	7	6	5	2	8	17	2	16
hsa-let-7f-2-3p	chrX	53584157	53584178	-	22	25	13	11	21	7	17	38	23	24	16	28	2	13	14	49	25	17	1	22	6	24	13	17	3	10	8	1	2	23	20	4	29
hsa-let-7f-5p	chr9;chrX	96938635;53584207	96938656;53584228	+;-	44	23941	12188	13848	18785	5473	23743	28885	26923	26588	13861	31266	8641	12566	23500	49002	20206	13539	1013	9758	8319	20164	19778	17030	2811	17292	8066	3970	3333	15118	16585	2356	16947
hsa-let-7g-3p	chr3	52302296	52302316	-	21	3	6	5	6	0	6	10	7	1	11	2	3	5	14	13	5	3	0	3	3	6	3	6	1	3	5	0	3	2	5	0	6
hsa-let-7g-5p	chr3	52302352	52302373	-	22	4578	3142	3469	6667	1071	5008	9499	8847	4089	5436	7628	1655	4093	6449	15578	4238	4086	247	2643	1836	6340	4139	4123	494	4044	2310	938	586	2395	5171	535	4044
hsa-let-7i-3p	chr12	62997527	62997548	+	22	15	40	29	11	5	41	34	17	30	99	21	29	41	44	21	39	28	2	18	13	14	30	19	4	14	107	3	9	11	17	10	23
hsa-let-7i-5p	chr12	62997471	62997492	+	22	2774	2586	2702	1346	1159	4226	2384	2390	3484	10955	4738	2891	8027	4866	3269	3930	3889	251	2092	4442	1251	4442	3645	436	2224	11253	535	638	2074	1590	1209	3421
hsa-miR-1-3p	chr18;chr20	19408976;61151558	19408997;61151579	-;+	44	0	0	0	3	1	7	15	7	0	31	4	0	2	2	11	4	8	0	3	2	9	1	10	0	2	0	1	0	3	11	1	2
hsa-miR-1-5p	chr20	61151519	61151540	+	22	0	0	0	0	0	0	0	0	0	0	0	0	0	0	0	0	0	0	0	0	0	0	0	0	0	0	0	0	0	0	0	0
hsa-miR-100-3p	chr11	122022948	122022969	-	22	5	4	7	11	3	19	9	3	7	13	3	1	3	0	12	8	4	1	18	5	10	15	12	4	1	13	1	0	14	3	17	24
hsa-miR-100-5p	chr11	122022983	122023004	-	22	1475	888	2417	2206	1526	4176	4429	1691	4159	7757	467	76	2147	1157	1877	3750	1180	200	3697	961	1819	4687	1691	1633	1068	10329	357	315	2986	1602	2200	7036
hsa-miR-101-3p	chr1;chr9	65524125;4850345	65524145;4850365	-;+	42	5915	2363	4418	4585	2112	4763	6512	5146	7430	5889	6532	2237	1777	6243	9836	3820	3760	226	3208	991	3952	5058	3630	715	4332	1658	1016	972	1816	3420	546	3548
hsa-miR-101-5p	chr1	65524160	65524181	-	22	24	18	23	13	10	43	21	20	43	26	41	1	2	28	21	10	27	0	13	8	21	50	15	3	23	17	5	1	7	19	1	16
hsa-miR-103a-2-5p	chr20	3898151	3898173	+	23	0	0	1	0	0	1	0	0	0	3	0	0	0	0	2	1	1	1	0	2	1	1	0	0	0	1	0	0	0	1	1	0
hsa-miR-103a-3p	chr5;chr20	167987909;3898188	167987931;3898210	-;+	46	0	0	0	0	0	0	0	0	0	0	0	0	0	0	0	0	0	0	0	0	0	0	0	0	0	0	0	0	0	0	0	0
hsa-miR-103b	chr5;chr20	167987909;3898188	167987931;3898210	+;-	46	0	0	0	0	0	0	0	0	0	0	0	0	0	0	0	0	0	0	0	0	0	0	0	0	0	0	0	0	0	0	0	0
hsa-miR-105-3p	chrX;chrX	151560700;151562893	151560721;151562914	-;-	44	0	0	0	0	0	0	0	0	0	0	0	0	0	0	0	0	0	0	0	0	0	0	0	0	0	0	0	0	0	0	0	0
hsa-miR-105-5p	chrX;chrX	151560737;151562930	151560759;151562952	-;-	46	0	0	0	0	0	0	0	1	1	0	0	0	1	0	0	0	0	0	0	0	0	0	0	0	0	0	0	0	0	0	0	0
hsa-miR-106a-3p	chrX	133304238	133304259	-	22	0	0	0	0	0	0	1	0	0	0	0	0	0	0	0	0	0	0	1	0	1	1	0	0	0	0	0	0	0	0	0	0
hsa-miR-106a-5p	chrX	133304274	133304296	-	23	3	1	1	29	0	3	34	6	1	6	3	3	4	11	53	2	4	1	3	0	24	3	3	0	4	3	0	1	8	32	2	6
hsa-miR-106b-3p	chr7	99691625	99691646	-	22	111	92	135	29	73	189	64	52	114	110	153	225	182	196	99	217	88	14	131	226	31	408	165	49	102	277	44	36	125	29	66	165
hsa-miR-106b-5p	chr7	99691666	99691686	-	21	104	98	126	44	38	160	107	59	113	141	194	108	152	347	95	275	147	25	181	112	42	329	136	39	95	58	38	30	200	69	45	160
hsa-miR-107	chr10	91352513	91352535	-	23	233	138	259	642	88	232	769	537	552	184	128	375	162	448	1227	234	188	31	147	76	444	368	133	45	244	153	91	118	171	285	139	143
hsa-miR-10a-3p	chr17	46657226	46657247	-	22	19	25	3	35	10	18	65	44	9	24	18	3	15	18	61	21	12	2	14	9	31	45	26	6	18	13	2	6	9	46	9	28
hsa-miR-10a-5p	chr17	46657266	46657288	-	23	38522	44307	10851	83817	25656	45755	138541	84794	28828	45534	20655	7524	20237	38983	165604	51604	43623	2780	20084	17122	115014	77554	38467	8607	47076	26305	6053	13140	12779	140169	8125	67487
hsa-miR-10b-3p	chr2	177015096	177015117	+	22	24	28	18	75	21	48	120	95	108	30	46	3	16	37	75	67	48	1	27	4	66	23	21	8	35	25	10	17	30	86	3	52
hsa-miR-10b-5p	chr2	177015057	177015079	+	23	124313	131113	84732	405906	116126	205620	534416	398560	523737	121689	161242	27211	46768	117095	732235	233778	113299	8766	94490	41251	526266	57248	81207	40890	104337	86444	57346	90818	77424	334667	19118	182197
hsa-miR-1178-3p	chr12	120151454	120151474	-	21	0	0	0	0	0	0	0	0	0	0	1	0	0	0	0	0	0	0	0	0	0	0	0	0	0	0	0	0	0	0	0	0
hsa-miR-1178-5p	chr12	120151483	120151500	-	18	0	0	0	0	0	0	0	0	0	0	0	0	0	0	0	0	0	0	0	0	0	0	0	0	0	0	0	0	0	0	0	0
hsa-miR-1179	chr15	89151352	89151372	+	21	1	0	1	0	0	1	0	0	1	0	0	0	0	0	2	2	0	0	0	0	0	0	0	0	0	0	0	0	0	1	0	0
hsa-miR-1180-3p	chr17	19247826	19247847	-	22	36	17	20	47	11	26	56	68	44	10	34	17	8	11	120	20	19	7	4	15	50	32	22	19	30	22	12	29	32	26	12	19
hsa-miR-1180-5p	chr17	19247861	19247881	-	21	0	0	1	0	0	1	0	1	0	0	0	1	0	0	0	0	0	0	1	0	0	0	0	0	0	0	0	0	0	0	0	0
hsa-miR-1181	chr19	10514181	10514201	-	21	0	0	0	0	0	0	0	1	0	0	0	0	0	0	0	0	1	0	0	1	0	0	1	0	0	0	0	0	0	0	0	0
hsa-miR-1182	chr1	231155587	231155609	-	23	0	0	0	0	0	0	0	0	0	0	0	0	0	0	0	0	0	0	0	0	0	0	0	0	0	0	0	0	0	0	0	0
hsa-miR-1183	chr7	21510723	21510749	+	27	0	0	0	0	0	0	0	0	0	0	0	0	0	0	0	0	0	0	0	0	0	0	0	0	0	0	0	0	0	0	0	0
hsa-miR-1184	chrX;chrX;chrX	154115651;154612765;154687238	154115673;154612787;154687260	-;-;+	69	0	0	0	0	0	0	0	0	0	0	0	0	0	0	0	0	0	0	0	0	0	0	0	0	0	0	0	0	0	0	0	0
hsa-miR-1185-1-3p	chr14	101509366	101509387	+	22	0	1	1	2	0	2	2	0	0	2	0	0	1	0	2	0	2	0	0	1	1	5	1	0	1	0	0	0	1	0	1	0
hsa-miR-1185-2-3p	chr14	101510587	101510608	+	22	0	0	0	0	0	0	0	3	0	0	0	0	0	0	1	0	0	0	0	0	0	0	0	1	0	0	0	0	0	0	0	0
hsa-miR-1185-5p	chr14;chr14	101509328;101510549	101509348;101510569	+;+	42	0	1	1	2	0	0	3	6	0	3	0	0	1	0	8	2	1	0	1	0	5	4	0	0	1	2	0	0	0	0	0	0
hsa-miR-1193	chr14	101496398	101496420	+	23	0	0	0	0	0	0	0	0	0	0	0	0	0	0	0	0	0	0	0	0	0	0	0	0	0	0	0	0	0	0	0	0
hsa-miR-1197	chr14	101491957	101491977	+	21	0	0	0	0	0	0	0	3	0	0	0	0	0	0	1	0	0	0	0	0	1	1	0	1	0	0	0	0	0	0	1	1
hsa-miR-1199-3p	chr19	14184237	14184257	+	21	0	0	0	0	0	0	0	0	0	0	0	0	0	0	0	0	0	0	0	0	0	0	0	0	0	0	0	0	0	0	0	0
hsa-miR-1199-5p	chr19	14184193	14184212	+	20	0	0	0	0	0	0	0	0	0	0	0	0	0	0	0	0	0	0	0	0	0	0	0	0	0	0	0	0	0	0	0	0
hsa-miR-1200	chr7	36959008	36959029	-	22	0	0	0	0	0	0	0	0	0	0	0	0	0	0	0	0	0	0	0	0	0	0	0	0	0	0	0	0	0	0	0	0
hsa-miR-1202	chr6	156267943	156267963	+	21	0	0	0	0	0	0	0	0	0	0	0	0	0	0	0	0	0	0	0	0	0	0	0	0	0	0	0	0	0	0	0	0
hsa-miR-1203	chr17	46233848	46233868	-	21	0	0	0	0	0	0	0	0	0	0	0	0	0	0	0	0	0	0	0	0	0	0	0	0	0	0	0	0	0	0	0	0
hsa-miR-1204	chr8	128808211	128808231	+	21	0	0	0	0	0	0	0	0	0	0	0	0	0	0	0	0	0	0	0	0	0	0	0	0	0	0	0	0	0	0	0	0
hsa-miR-1205	chr8	128972886	128972905	+	20	0	0	0	0	0	0	0	0	0	0	0	0	0	0	0	0	0	0	0	0	0	0	0	0	0	0	0	0	0	0	0	0
hsa-miR-1206	chr8	129021147	129021167	+	21	0	0	0	0	0	0	0	0	0	0	0	0	0	0	0	0	0	0	0	0	0	0	0	0	0	0	0	0	0	0	0	0
hsa-miR-1207-3p	chr8	129061449	129061466	+	18	0	0	0	0	0	0	0	0	0	0	0	0	0	0	0	0	0	0	0	0	0	0	0	0	0	0	0	0	0	0	0	0
hsa-miR-1207-5p	chr8	129061405	129061425	+	21	0	0	0	0	0	0	0	0	0	0	0	0	0	0	0	0	0	0	0	0	0	0	0	0	0	0	0	0	0	0	0	0
hsa-miR-1208	chr8	129162373	129162392	+	20	0	0	0	0	0	0	0	0	0	0	0	0	0	0	0	0	0	0	0	0	0	0	0	0	0	0	0	0	0	0	0	0
hsa-miR-122-3p	chr18	56118356	56118377	+	22	0	0	0	0	0	0	0	0	0	0	0	0	0	0	0	0	0	0	0	0	0	0	0	0	0	0	0	0	0	0	0	0
hsa-miR-122-5p	chr18	56118320	56118341	+	22	0	0	0	0	0	0	0	0	0	0	0	0	0	0	0	0	0	0	0	0	0	0	0	0	0	0	0	0	0	0	0	0
hsa-miR-1224-3p	chr3	183959257	183959277	+	21	0	0	0	0	0	0	0	0	0	0	0	0	0	0	0	0	0	0	1	0	0	0	0	0	0	0	0	0	0	0	0	0
hsa-miR-1224-5p	chr3	183959193	183959211	+	19	0	0	0	0	0	0	0	0	0	0	0	0	0	0	0	0	0	0	0	0	0	0	0	0	0	0	0	0	4	0	0	0
hsa-miR-1225-3p	chr16	2140196	2140217	-	22	0	0	0	0	0	0	0	0	0	0	0	0	0	0	0	0	0	0	0	0	0	0	0	0	0	0	0	0	0	0	0	0
hsa-miR-1225-5p	chr16	2140264	2140285	-	22	0	0	0	0	0	0	0	0	0	0	0	0	0	0	0	0	0	0	0	0	0	0	0	0	0	0	0	0	0	0	0	0
hsa-miR-1226-3p	chr3	47891098	47891119	+	22	1	0	0	1	1	0	3	1	4	1	0	0	1	1	2	3	1	2	0	1	2	0	1	1	0	11	4	2	1	1	2	1
hsa-miR-1226-5p	chr3	47891045	47891070	+	26	1	0	0	0	0	0	0	1	0	0	0	0	0	0	1	0	0	0	0	0	0	0	0	0	0	1	0	0	0	0	0	0
hsa-miR-1227-3p	chr19	2234061	2234080	-	20	0	0	0	1	0	0	3	1	0	0	0	0	0	0	1	1	0	0	1	0	0	1	1	0	0	0	1	1	0	0	0	0
hsa-miR-1227-5p	chr19	2234132	2234148	-	17	0	0	0	0	0	0	0	0	0	0	0	0	0	0	0	0	0	0	0	0	0	0	1	0	0	0	0	0	0	0	0	0
hsa-miR-1228-3p	chr12	57588338	57588357	+	20	0	3	2	1	0	0	0	0	2	4	2	0	2	0	0	2	2	2	3	3	0	0	0	0	1	11	0	0	0	0	1	1
hsa-miR-1228-5p	chr12	57588287	57588307	+	21	0	0	0	0	0	0	1	1	0	1	0	1	0	0	0	1	1	0	0	1	0	0	0	0	1	2	0	0	1	0	0	0
hsa-miR-1229-3p	chr5	179225278	179225300	-	23	2	2	0	1	0	0	1	0	1	3	1	1	0	0	4	1	0	1	0	0	1	1	1	0	1	2	0	2	0	0	1	0
hsa-miR-1229-5p	chr5	179225323	179225346	-	24	0	0	0	0	0	0	0	0	0	0	0	0	0	0	0	0	0	0	0	0	0	0	0	0	0	0	0	0	0	0	0	0
hsa-miR-1231	chr1	201777743	201777762	+	20	0	0	0	0	0	0	0	0	0	0	0	0	0	0	0	0	0	0	0	0	0	0	0	0	0	0	0	0	0	0	0	0
hsa-miR-1233-3p	chr15;chr15	34674270;34820491	34674289;34820510	-;-	40	0	0	0	0	0	0	0	0	0	0	0	1	0	0	0	0	0	0	0	0	0	0	0	0	0	0	0	0	0	0	0	0
hsa-miR-1233-5p	chr15;chr15	34674327;34820548	34674348;34820569	-;-	44	0	0	0	0	0	0	0	0	0	0	0	0	0	0	0	0	0	0	0	0	0	0	0	0	0	0	0	0	0	0	0	0
hsa-miR-1234-3p	chr8	145625478	145625499	-	22	0	0	0	0	0	0	0	1	0	1	0	0	2	0	0	2	0	0	0	0	0	0	1	0	0	0	0	0	0	0	0	0
hsa-miR-1236-3p	chr6	31924616	31924637	-	22	0	0	0	0	0	0	0	0	0	0	0	0	0	0	0	0	0	0	0	0	0	0	0	0	0	0	0	0	0	0	0	0
hsa-miR-1236-5p	chr6	31924695	31924716	-	22	0	0	0	0	0	0	0	0	0	0	0	0	0	0	0	0	1	0	0	0	0	0	0	0	0	0	0	2	0	0	0	0
hsa-miR-1237-3p	chr11	64136155	64136175	+	21	0	1	0	0	1	0	0	0	0	0	1	1	0	0	1	1	0	0	0	0	0	0	0	1	0	0	0	0	0	0	0	0
hsa-miR-1237-5p	chr11	64136123	64136143	+	21	0	0	0	0	0	0	0	0	0	0	0	0	0	0	0	0	1	0	0	0	0	0	0	0	0	0	0	0	0	0	0	0
hsa-miR-1238-3p	chr19	10662859	10662878	+	20	0	0	0	0	0	0	0	0	0	0	1	0	0	0	0	0	0	0	0	0	0	0	0	0	0	0	0	0	0	0	0	0
hsa-miR-1238-5p	chr19	10662798	10662820	+	23	0	0	0	0	0	0	1	0	0	0	0	0	0	0	0	0	0	0	0	0	0	0	0	0	0	0	0	0	0	0	0	0
hsa-miR-124-3p	chr20;chr8;chr8	61809904;9760911;65291767	61809923;9760930;65291786	+;-;+	60	2	1	1	9	0	0	11	6	4	4	4	3	0	63	11	1	0	0	1	0	5	0	0	0	1	0	0	0	0	4	0	0
hsa-miR-124-5p	chr20;chr8;chr8	61809866;9760948;65291730	61809887;9760969;65291751	+;-;+	66	0	0	0	0	0	0	0	0	0	0	0	0	0	1	0	0	0	0	0	0	0	0	0	0	0	0	0	0	0	0	0	0
hsa-miR-1243	chr4	114028023	114028044	+	22	0	0	0	0	0	0	0	0	0	0	0	0	1	0	0	0	0	0	2	0	0	0	1	0	1	0	0	0	0	0	0	0
hsa-miR-1244	chr5;chr12;chr12;chr2	118310335;9392068;12264940;232578078	118310360;9392093;12264965;232578103	+;-;+;+	104	0	0	1	0	0	0	0	0	0	0	0	0	0	0	0	0	0	0	0	0	0	0	0	0	0	1	0	0	0	0	0	0
hsa-miR-1245a	chr2	189842862	189842882	+	21	0	0	0	0	0	0	0	0	0	0	0	0	0	0	0	0	0	0	0	0	0	0	0	0	0	0	0	0	0	0	0	0
hsa-miR-1245b-3p	chr2	189842825	189842846	-	22	0	0	0	0	0	0	0	0	0	0	0	0	0	0	1	0	0	0	0	0	1	0	0	0	0	1	0	0	0	0	0	0
hsa-miR-1245b-5p	chr2	189842859	189842879	-	21	0	0	0	0	0	0	0	0	0	0	0	0	0	0	0	0	0	0	0	0	0	0	0	0	0	0	0	0	0	0	0	0
hsa-miR-1246	chr2	177465752	177465770	-	19	0	0	0	0	0	0	0	0	0	0	0	0	5	0	0	0	0	0	0	0	0	0	0	0	0	0	0	0	0	0	0	0
hsa-miR-1247-3p	chr14	102026663	102026686	-	24	0	0	0	1	0	0	1	0	0	3	0	5	2	0	0	0	0	0	0	1	2	0	0	1	0	2	0	0	0	0	1	0
hsa-miR-1247-5p	chr14	102026699	102026720	-	22	0	0	6	9	4	2	7	8	4	46	13	70	25	0	16	0	2	0	3	10	9	0	10	7	7	1	0	2	0	4	22	1
hsa-miR-1248	chr3	186504464	186504490	+	27	2	181	9	8	3	4	33	7	1	1488	155	27	2170	864	50	1000	197	5	215	570	0	3	11	3	3	0	1	0	7	54	16	4
hsa-miR-1249-3p	chr22	45596839	45596860	-	22	5	5	4	2	3	9	2	1	6	7	4	14	5	4	4	1	2	2	4	5	1	3	6	1	6	6	1	8	5	1	3	3
hsa-miR-1249-5p	chr22	45596874	45596897	-	24	0	0	0	0	0	0	0	0	0	0	0	0	0	0	0	0	0	0	0	0	0	0	0	0	0	0	0	0	0	0	1	0
hsa-miR-1250-3p	chr17	79107028	79107046	-	19	0	0	0	0	0	0	0	0	0	0	0	0	0	0	0	0	0	0	0	0	0	0	0	0	0	0	0	0	0	0	0	0
hsa-miR-1250-5p	chr17	79107065	79107085	-	21	0	0	0	0	0	0	0	0	0	0	0	0	0	0	0	0	0	0	0	0	0	0	0	0	0	2	0	1	0	0	0	0
hsa-miR-1251-3p	chr12	97885729	97885749	+	21	0	0	0	0	0	0	1	0	0	0	0	0	0	0	0	0	0	0	0	0	0	0	0	0	0	0	0	0	0	0	0	0
hsa-miR-1251-5p	chr12	97885691	97885711	+	21	0	0	1	22	0	1	31	10	4	0	0	0	1	0	23	0	1	0	0	0	18	0	0	0	4	0	0	2	3	11	0	0
hsa-miR-1252-3p	chr12	79813076	79813097	+	22	0	0	0	0	0	0	0	0	0	0	0	0	0	0	0	0	0	0	0	0	0	0	0	0	0	0	0	0	0	0	0	0
hsa-miR-1252-5p	chr12	79813041	79813062	+	22	0	0	1	0	0	0	0	0	0	1	0	0	0	0	0	0	0	0	0	0	0	0	0	0	0	0	0	0	0	0	2	0
hsa-miR-1253	chr17	2651433	2651453	-	21	0	0	0	0	0	0	0	0	0	0	0	0	0	0	0	0	0	0	0	0	0	0	0	0	0	0	0	0	0	0	0	0
hsa-miR-1254	chr10;chr10	23682337;70519092	23682360;70519115	+;+	48	2	0	1	1	0	0	0	0	0	1	0	0	0	0	1	0	0	0	0	1	0	0	1	0	0	0	0	0	4	0	2	0
hsa-miR-1255a	chr4	102251522	102251544	-	23	2	0	1	0	0	0	0	0	2	0	0	0	0	0	0	0	0	0	0	0	0	0	0	0	0	0	0	0	0	0	0	1
hsa-miR-1255b-2-3p	chr1	167967937	167967958	+	22	0	0	0	0	0	0	0	0	0	0	0	0	0	0	0	0	0	0	0	0	0	0	0	0	0	0	0	0	0	0	0	0
hsa-miR-1255b-5p	chr1;chr4	167967903;36428027	167967924;36428048	+;-	44	0	0	0	0	0	0	0	0	0	0	0	0	0	0	0	0	0	0	0	0	0	0	0	0	0	0	0	0	0	0	0	0
hsa-miR-1256	chr1	21314870	21314891	-	22	0	0	0	1	0	0	0	0	0	0	0	0	0	0	0	0	0	0	0	0	0	0	0	0	0	0	0	0	0	0	0	0
hsa-miR-1257	chr20	60528677	60528697	-	21	0	0	0	0	0	0	0	0	0	0	0	0	0	0	0	0	0	0	0	0	0	0	0	0	0	0	0	0	0	0	0	0
hsa-miR-1258	chr2	180725572	180725592	-	21	0	0	0	0	0	0	0	0	0	0	0	0	0	0	0	0	0	0	0	0	0	0	0	0	0	0	0	0	0	1	0	0
hsa-miR-125a-3p	chr19	52196559	52196580	+	22	10	5	6	17	5	5	23	11	10	6	9	2	5	9	9	7	6	0	3	5	11	7	6	3	12	13	5	4	11	10	6	10
hsa-miR-125a-5p	chr19	52196521	52196544	+	24	6804	3883	3307	6106	5537	7010	10523	6098	6300	6684	5267	770	2420	6408	8580	6802	4044	794	3901	1492	5497	4064	4135	3425	5558	5397	2364	5107	2710	7123	2341	8312
hsa-miR-125b-1-3p	chr11	121970477	121970498	-	22	13	11	9	20	7	38	38	18	22	139	23	4	53	18	38	20	49	1	27	25	32	31	39	17	16	75	6	4	28	15	84	31
hsa-miR-125b-2-3p	chr21	17962610	17962631	+	22	177	164	121	312	98	308	377	308	266	333	265	320	130	140	623	174	231	37	102	128	341	136	379	112	197	276	78	243	132	353	28	244
hsa-miR-125b-5p	chr11;chr21	121970517;17962573	121970538;17962594	-;+	44	1258	1106	1128	2055	1069	2602	3618	2548	1328	4251	1438	437	1318	1163	3324	1504	1450	143	1145	583	1895	1507	1927	836	1277	1887	467	708	947	2842	1199	3106
hsa-miR-126-3p	chr9	139565105	139565126	+	22	10831	6405	3464	2322	2368	5187	3807	3282	5439	6839	9674	833	4500	8495	4024	8547	3428	188	3820	758	1414	2366	3219	1026	6845	1918	1291	1303	697	2706	854	5913
hsa-miR-126-5p	chr9	139565068	139565088	+	21	45116	20893	14625	9030	9623	24821	15348	12965	48639	17532	41904	3718	17108	24459	13549	32883	24223	787	15122	4014	9552	11563	12885	3325	30769	8659	6090	5797	3051	11444	1166	22793
hsa-miR-1260a	chr14	77732574	77732591	+	18	24	21	23	32	8	25	38	48	20	29	39	14	17	25	38	31	20	4	10	20	12	20	25	12	14	15	13	16	27	25	4	20
hsa-miR-1260b	chr11	96074611	96074629	+	19	16	11	10	17	3	13	20	17	11	15	22	12	20	23	24	21	10	3	17	12	8	14	13	5	9	14	4	6	24	8	5	18
hsa-miR-1261	chr11	90602348	90602366	-	19	0	0	0	0	0	0	0	0	0	1	0	0	0	0	0	0	0	0	0	0	0	0	0	0	0	0	0	0	0	0	0	0
hsa-miR-1262	chr1	68649259	68649280	-	22	1	0	1	0	0	1	0	2	2	1	0	0	1	0	0	0	0	0	1	1	0	1	0	0	3	1	0	2	0	0	1	1
hsa-miR-1263	chr3	163889311	163889332	-	22	0	0	0	0	0	0	0	0	0	0	0	0	0	0	1	0	0	0	0	0	0	0	0	0	0	0	0	0	0	0	0	0
hsa-miR-1264	chrX	113887171	113887193	+	23	0	0	0	0	0	0	0	0	0	0	0	0	0	0	0	0	0	0	0	0	0	0	0	0	0	0	0	0	0	0	0	0
hsa-miR-1265	chr10	14478588	14478609	+	22	0	0	0	0	0	0	0	0	0	0	0	0	0	0	0	0	0	0	0	0	0	0	0	0	0	0	0	0	0	0	0	0
hsa-miR-1266-3p	chr15	52569328	52569349	-	22	0	0	0	0	0	0	0	0	0	0	0	0	0	0	0	0	0	0	0	0	0	0	0	0	0	0	0	0	0	0	0	0
hsa-miR-1266-5p	chr15	52569363	52569385	-	23	1	1	1	0	0	1	0	0	1	1	0	1	1	0	1	1	0	0	0	1	0	1	1	0	1	0	0	0	0	0	1	1
hsa-miR-1267	chr13	108183565	108183585	-	21	0	0	0	0	0	0	0	0	0	0	0	0	0	0	0	0	0	0	0	0	0	0	0	0	0	0	0	0	0	0	0	0
hsa-miR-1268a	chr15	22513259	22513276	-	18	0	0	0	0	0	1	0	0	0	0	0	0	0	0	0	0	0	0	0	0	0	0	0	0	0	0	0	0	1	0	1	0
hsa-miR-1268b	chr17	78072630	78072649	+	20	0	0	0	0	0	0	1	0	0	0	0	0	0	0	0	0	0	0	0	0	0	0	0	0	0	0	0	0	0	0	0	0
hsa-miR-1269a	chr4	67142608	67142629	+	22	0	9	1	0	1	3	10	13	0	0	0	0	163	0	50	0	2	0	0	72	7	0	0	1	0	0	12	0	187	6	127	0
hsa-miR-1269b	chr17	12820630	12820651	-	22	0	1	0	11	0	0	0	1	0	1	0	83	0	0	0	0	0	0	0	8	0	0	1	0	0	0	0	0	25	5	0	0
hsa-miR-127-3p	chr14	101349372	101349393	+	22	366	302	801	885	319	1038	1636	2303	468	3621	216	109	2981	362	1334	702	1399	32	742	564	1751	937	1084	283	712	897	137	47	160	888	551	572
hsa-miR-127-5p	chr14	101349338	101349359	+	22	3	0	3	6	2	2	5	9	0	15	0	1	11	1	11	3	2	0	4	1	1	3	5	2	2	3	0	0	0	1	5	1
hsa-miR-1270	chr19;chr19	20510129;20579288	20510151;20579310	-;-	46	14	4	27	8	14	48	13	9	40	4	9	13	15	20	6	3	19	0	16	48	1	16	11	8	21	62	12	20	41	2	6	34
hsa-miR-1271-3p	chr5	175794999	175795020	+	22	0	0	0	0	0	0	0	0	0	0	0	0	0	0	0	0	0	0	0	0	0	0	0	0	0	0	0	0	0	0	0	0
hsa-miR-1271-5p	chr5	175794963	175794984	+	22	25	6	8	1	4	20	6	0	10	15	12	1	12	14	1	25	5	1	5	2	0	17	11	6	20	37	0	3	0	1	3	12
hsa-miR-1272	chr15	65054670	65054695	-	26	0	0	0	0	0	0	0	0	0	0	0	0	0	0	0	1	0	0	0	0	0	0	0	0	0	0	0	0	0	0	0	0
hsa-miR-1273a	chr8	101036213	101036237	-	25	0	0	0	0	0	0	0	0	0	0	0	0	0	0	0	0	0	0	0	0	0	0	0	0	0	0	0	0	0	0	0	0
hsa-miR-1273c	chr6	155174503	155174524	+	22	0	0	0	0	0	0	0	0	0	0	0	0	0	0	0	0	0	0	0	0	0	0	0	0	0	0	0	0	0	0	0	0
hsa-miR-1273d	chr1	10287785	10287809	+	25	0	0	0	0	0	0	0	0	0	0	0	0	0	0	0	0	0	0	0	0	0	0	0	0	0	0	0	0	0	0	0	0
hsa-miR-1273f	chr1	53394370	53394388	+	19	0	0	0	0	0	0	0	0	0	0	0	0	0	0	0	0	0	0	0	0	0	0	0	0	0	0	0	0	0	0	0	0
hsa-miR-1273g-3p	chr1	53406042	53406062	+	21	0	0	0	0	0	0	0	0	0	0	0	0	0	0	0	0	0	0	0	0	0	0	0	0	0	0	0	0	0	0	0	0
hsa-miR-1273g-5p	chr1	53406011	53406032	+	22	0	0	0	0	0	0	0	0	0	0	0	0	0	0	0	0	0	0	0	0	0	0	0	0	0	0	0	0	0	0	0	0
hsa-miR-1273h-3p	chr16	24214507	24214528	+	22	0	0	1	0	0	0	0	0	0	0	0	0	0	0	0	0	0	0	1	0	0	0	0	0	0	0	0	0	0	0	0	0
hsa-miR-1273h-5p	chr16	24214469	24214489	+	21	0	0	0	0	0	0	0	0	0	0	0	0	0	0	0	0	0	0	0	0	0	0	0	0	0	0	0	0	0	0	0	0
hsa-miR-1275	chr6	33967795	33967811	-	17	1	4	5	3	5	10	6	4	2	3	5	8	2	14	6	6	8	3	1	13	1	12	4	3	3	6	1	1	13	1	6	3
hsa-miR-1276	chr15	86313779	86313798	-	20	1	0	0	1	0	1	1	1	0	0	0	0	0	0	1	0	2	0	1	0	1	0	0	0	0	1	0	1	0	0	0	0
hsa-miR-1277-3p	chrX	117520403	117520424	+	22	0	0	1	0	0	1	1	0	1	2	3	0	0	2	0	2	0	0	1	0	0	0	1	0	0	1	0	1	2	0	0	1
hsa-miR-1277-5p	chrX	117520364	117520387	+	24	3	0	0	1	0	3	2	0	1	0	2	0	1	1	1	0	4	0	1	0	1	2	4	0	1	0	1	1	1	0	0	2
hsa-miR-1278	chr1	193105682	193105703	+	22	0	0	0	1	1	1	1	0	0	0	0	1	0	0	0	0	0	0	0	0	0	0	1	0	0	0	0	0	0	0	0	0
hsa-miR-1279	chr12	69666968	69666984	-	17	0	0	0	0	0	0	0	0	0	0	0	0	0	0	0	0	0	0	0	0	0	0	0	0	0	0	0	0	0	0	0	0
hsa-miR-128-1-5p	chr2	136422981	136423003	+	23	5	4	2	3	2	6	4	6	6	0	3	1	1	2	8	2	4	1	2	2	4	5	3	3	1	3	0	1	1	1	2	2
hsa-miR-128-2-5p	chr3	35785982	35786004	+	23	0	0	0	0	0	0	0	0	0	0	0	0	0	1	0	0	0	0	0	0	0	0	0	1	0	1	0	0	0	0	0	0
hsa-miR-128-3p	chr3;chr2	35786019;136423016	35786039;136423036	+;+	42	141	96	150	143	50	318	267	175	121	106	307	79	152	467	228	393	143	6	99	91	102	270	148	183	132	477	57	72	228	255	70	174
hsa-miR-1281	chr22	41488549	41488565	+	17	0	0	0	0	0	0	0	0	0	0	0	0	0	0	0	0	0	0	0	0	0	0	0	0	0	0	0	0	0	0	0	0
hsa-miR-1282	chr15	44085930	44085949	-	20	0	0	1	0	0	0	0	0	0	0	0	0	0	0	0	0	0	0	0	1	0	1	0	0	0	0	0	0	0	0	0	0
hsa-miR-1283	chr19;chr19	54191748;54261499	54191769;54261520	+;+	44	0	0	0	0	0	0	0	0	0	0	0	0	0	0	0	0	0	0	0	0	0	0	0	0	0	0	0	0	0	0	0	0
hsa-miR-1284	chr3	71591190	71591211	-	22	0	0	0	0	0	0	0	0	0	0	0	0	0	0	0	0	0	0	0	0	0	0	0	0	0	0	0	0	0	0	1	0
hsa-miR-1285-3p	chr7;chr2	91833341;70480065	91833362;70480086	-;-	44	2	0	2	0	0	0	0	0	2	0	0	2	0	0	0	0	0	0	0	1	0	0	2	0	0	2	0	0	0	0	1	1
hsa-miR-1285-5p	chr7	91833381	91833401	-	21	0	0	0	0	0	0	0	0	0	0	0	0	0	0	0	0	0	0	0	0	0	0	0	0	0	0	0	0	0	0	0	0
hsa-miR-1286	chr22	20236668	20236688	-	21	0	0	0	0	0	0	0	0	0	0	0	0	0	0	0	0	0	0	0	1	0	0	0	0	0	0	0	0	0	0	0	1
hsa-miR-1287-3p	chr10	100154989	100155010	-	22	0	0	0	0	0	0	0	0	0	0	0	0	1	0	0	0	0	0	0	0	0	0	0	0	0	0	0	0	0	0	0	0
hsa-miR-1287-5p	chr10	100155028	100155049	-	22	5	3	3	4	2	2	3	4	3	5	4	0	4	4	4	3	2	0	2	2	7	2	1	1	3	1	1	4	0	0	2	0
hsa-miR-1288-3p	chr17	16185372	16185392	+	21	0	0	0	0	0	0	0	0	0	0	0	0	0	0	0	0	0	0	0	0	0	0	0	0	0	0	0	0	0	0	0	0
hsa-miR-1288-5p	chr17	16185342	16185364	+	23	0	0	0	0	0	0	0	0	0	0	0	0	0	0	0	0	0	0	0	0	0	0	0	0	0	0	0	0	0	0	0	0
hsa-miR-1289	chr5;chr20	132763307;34041812	132763329;34041834	-;-	46	0	0	0	0	0	0	1	0	0	0	0	0	0	0	0	0	0	0	0	0	0	0	0	0	0	0	0	0	0	0	0	0
hsa-miR-129-1-3p	chr7	127847973	127847994	+	22	0	0	0	1	0	0	1	1	0	0	0	0	0	0	1	0	0	0	0	0	4	1	1	0	0	0	0	0	0	6	0	1
hsa-miR-129-2-3p	chr11	43603000	43603021	+	22	0	0	0	0	6	1	0	0	0	0	1	0	0	0	1	2	0	0	0	0	1	0	0	1	0	1	0	3	0	0	8	0
hsa-miR-129-5p	chr11;chr7	43602958;127847929	43602978;127847949	+;+	42	1	0	0	4	2	0	2	0	0	1	0	0	1	0	3	0	1	0	0	0	6	0	0	0	1	0	0	0	0	9	3	1
hsa-miR-1290	chr1	19223572	19223590	-	19	0	0	0	0	0	0	0	0	0	0	0	0	0	0	0	0	0	0	0	0	0	0	0	0	0	0	0	0	0	0	0	0
hsa-miR-1291	chr12	49048277	49048300	-	24	0	0	2	1	3	0	1	3	0	2	0	2	2	4	3	2	1	0	3	1	0	2	2	1	3	1	0	0	1	1	1	2
hsa-miR-1292-3p	chr20	2633465	2633484	+	20	0	0	1	0	0	0	0	0	0	0	0	0	0	0	0	0	0	0	0	0	0	0	0	0	0	0	0	0	0	0	0	0
hsa-miR-1292-5p	chr20	2633425	2633449	+	25	1	0	0	0	0	0	0	0	0	0	1	0	0	0	0	0	0	0	0	0	0	0	0	0	0	1	1	0	0	0	1	0
hsa-miR-1293	chr12	50627965	50627986	-	22	0	0	0	0	0	1	0	0	0	0	0	1	1	0	0	0	0	0	0	4	0	0	2	1	0	0	0	0	0	0	1	0
hsa-miR-1294	chr5	153726713	153726734	+	22	0	0	0	0	0	0	0	0	0	1	0	0	0	0	0	0	0	0	0	0	1	4	0	1	0	0	0	0	2	0	1	0
hsa-miR-1295a	chr1	171070879	171070899	-	21	0	0	0	0	0	0	0	0	0	0	0	0	0	0	0	0	0	0	0	0	0	0	0	0	0	0	0	0	0	0	0	0
hsa-miR-1295b-3p	chr1	171070918	171070939	+	22	0	0	0	0	1	0	0	0	0	0	0	0	0	0	0	0	0	0	0	0	0	0	0	0	0	0	0	0	0	0	0	0
hsa-miR-1295b-5p	chr1	171070880	171070900	+	21	0	0	0	0	0	0	0	0	0	0	0	0	0	0	0	0	0	0	0	0	0	0	0	0	0	0	0	0	0	0	0	0
hsa-miR-1296-3p	chr10	65132729	65132750	-	22	0	0	0	0	0	0	0	0	0	0	1	0	0	0	0	1	0	0	0	0	0	1	0	0	0	0	0	0	0	0	0	0
hsa-miR-1296-5p	chr10	65132772	65132793	-	22	12	15	10	6	14	12	8	13	13	32	13	1	16	4	28	7	4	2	6	7	7	4	8	19	11	5	10	24	5	15	5	12
hsa-miR-1297	chr13	54886116	54886132	-	17	0	0	0	0	0	0	0	0	1	0	0	0	0	0	0	0	0	0	0	0	0	0	0	0	0	0	0	0	0	0	0	0
hsa-miR-1298-3p	chrX	113949721	113949741	+	21	0	0	0	0	0	0	0	0	0	0	0	0	0	0	0	0	0	0	0	0	0	0	0	0	0	0	0	0	0	0	0	0
hsa-miR-1298-5p	chrX	113949667	113949688	+	22	0	0	0	0	0	0	0	1	0	0	1	0	0	0	1	0	0	0	0	0	0	0	0	0	0	0	0	0	0	0	1	0
hsa-miR-1299	chr9	69002239	69002260	-	22	4	0	0	0	0	0	0	0	3	0	3	0	0	2	0	0	0	0	0	0	0	1	1	0	0	0	0	0	0	2	0	0
hsa-miR-1301-3p	chr2	25551520	25551543	-	24	6	4	9	13	1	15	11	11	13	11	9	11	6	15	18	17	9	0	4	6	8	6	9	1	3	10	3	5	15	6	7	10
hsa-miR-1301-5p	chr2	25551558	25551576	-	19	0	0	0	0	0	0	0	0	0	0	1	0	0	0	0	0	1	0	0	0	0	0	0	0	0	0	0	0	0	0	0	0
hsa-miR-1302	chr1;chr9;chr9;chr19;chr7;chr20;chr8;chr12;chr2;chr2;chr15	30438;30216;100125878;72045;18166857;49231226;142867616;113132887;114340581;208134052;102500707	30458;30236;100125898;72065;18166877;49231246;142867636;113132907;114340601;208134072;102500727	+;+;-;+;-;-;-;-;-;-;-	231	1	0	0	0	0	0	0	0	0	0	1	0	0	0	0	0	0	0	1	0	0	0	0	0	0	0	0	0	0	0	0	0
hsa-miR-1303	chr5	154065387	154065408	+	22	0	0	0	1	0	0	3	0	0	0	0	1	0	0	0	0	0	0	0	0	0	0	1	0	0	0	0	0	0	0	0	0
hsa-miR-1304-3p	chr11	93466857	93466878	-	22	1	3	5	1	3	5	1	1	4	3	4	7	5	4	3	7	1	4	6	3	3	8	3	1	2	1	1	1	5	2	12	1
hsa-miR-1304-5p	chr11	93466890	93466911	-	22	1	0	1	0	0	2	0	0	0	0	0	0	0	0	0	0	1	0	0	0	0	1	0	0	0	0	0	0	0	0	0	0
hsa-miR-1305	chr4	183090496	183090517	+	22	2	0	2	0	0	0	1	0	0	0	0	0	1	0	0	1	0	0	3	2	0	0	1	0	0	0	0	0	0	0	0	0
hsa-miR-1306-3p	chr22	20073635	20073652	+	18	0	0	1	2	0	0	0	1	1	0	1	0	1	0	2	3	0	0	0	0	0	0	0	0	0	0	0	0	1	0	0	0
hsa-miR-1306-5p	chr22	20073595	20073616	+	22	1	2	1	0	2	1	1	1	2	3	1	1	1	1	2	2	1	1	1	4	0	1	1	0	1	2	0	3	0	3	0	2
hsa-miR-1307-3p	chr10	105154058	105154079	-	22	50	56	149	95	41	89	137	134	101	47	64	48	115	23	125	70	53	15	20	64	67	51	74	56	74	135	27	43	101	44	37	75
hsa-miR-1307-5p	chr10	105154098	105154118	-	21	708	384	1880	424	181	824	1232	676	1333	553	761	354	550	468	611	1231	1072	36	324	456	521	556	594	140	555	759	182	126	861	470	89	403
hsa-miR-130a-3p	chr11	57408725	57408746	+	22	689	537	398	624	720	997	1022	849	850	1212	775	173	515	887	1070	628	999	67	541	254	463	1412	1066	307	562	447	202	317	482	750	467	884
hsa-miR-130a-5p	chr11	57408691	57408712	+	22	0	0	0	0	1	0	0	0	0	1	0	0	0	0	0	1	0	0	1	1	0	0	0	0	0	3	0	0	0	0	0	0
hsa-miR-130b-3p	chr22	22007643	22007664	+	22	28	26	50	11	23	59	18	6	27	52	23	38	73	62	14	44	38	10	26	27	9	74	54	21	30	20	17	13	37	14	152	30
hsa-miR-130b-5p	chr22	22007605	22007625	+	21	11	6	14	2	0	18	5	8	4	9	13	5	18	11	9	13	5	1	4	8	3	18	6	6	9	4	3	2	10	2	13	13
hsa-miR-132-3p	chr17	1953223	1953244	-	22	83	85	63	49	36	100	97	93	49	158	120	31	134	59	112	84	81	5	38	66	59	204	105	44	60	115	16	38	48	43	114	130
hsa-miR-132-5p	chr17	1953259	1953280	-	22	12	8	4	3	2	6	9	14	3	12	11	3	7	4	4	8	11	0	3	5	1	28	9	1	6	13	0	0	10	7	3	19
hsa-miR-1321	chrX	85090837	85090854	+	18	0	0	0	0	0	0	0	0	0	0	0	0	0	0	0	0	0	0	0	0	0	0	0	0	0	0	0	0	0	0	0	0
hsa-miR-1322	chr8	10682885	10682903	-	19	0	0	0	0	0	0	1	0	0	0	0	0	0	0	0	1	0	0	0	0	0	0	0	0	0	0	0	0	1	0	0	0
hsa-miR-1323	chr19	54175232	54175253	+	22	0	0	0	0	0	0	0	0	0	0	0	0	0	0	0	0	0	0	0	0	0	0	0	0	0	0	0	0	0	0	0	0
hsa-miR-1324	chrUn_gl000222;chr3	122791;75679974	122814;75679997	-;+	48	0	0	0	0	0	0	0	0	0	0	0	0	0	0	0	0	0	0	0	0	0	0	0	0	0	0	0	0	0	0	0	0
hsa-miR-133a-3p	chr18;chr20	19405673;61162177	19405694;61162198	-;+	44	22	35	3	35	9	34	42	40	3	510	18	1	16	44	70	17	87	0	26	13	52	17	66	7	43	31	5	5	18	62	5	11
hsa-miR-133a-5p	chr18;chr20	19405710;61162140	19405731;61162161	-;+	44	0	1	0	0	0	0	0	1	0	1	2	0	0	0	1	0	0	0	0	0	0	0	0	0	0	0	0	0	0	1	0	0
hsa-miR-133b	chr6	52013786	52013807	+	22	0	1	0	1	0	1	0	0	0	10	0	0	0	0	0	0	0	0	0	0	0	0	0	0	0	0	0	0	0	1	0	1
hsa-miR-134-3p	chr14	101521069	101521091	+	23	0	0	0	0	0	1	0	0	0	3	0	0	2	0	0	1	1	0	0	0	0	0	0	0	0	0	0	0	0	0	0	0
hsa-miR-134-5p	chr14	101521031	101521052	+	22	1	4	4	9	3	8	18	33	1	42	1	0	75	2	30	7	9	0	6	18	14	32	7	0	6	3	1	0	3	6	15	3
hsa-miR-1343-3p	chr11	34963435	34963456	+	22	0	1	0	0	0	1	0	1	1	2	0	0	1	0	3	0	1	0	0	1	0	0	0	0	0	0	0	0	3	0	0	0
hsa-miR-1343-5p	chr11	34963398	34963419	+	22	0	0	0	0	0	0	0	0	0	0	0	0	0	0	0	0	0	0	0	0	0	0	0	0	0	0	0	0	0	0	0	0
hsa-miR-135a-3p	chr3	52328248	52328269	-	22	0	0	0	0	0	0	0	1	0	0	0	0	0	0	0	0	0	0	0	0	0	1	0	0	0	0	0	0	0	0	0	0
hsa-miR-135a-5p	chr12;chr3	97957612;52328286	97957634;52328308	+;-	46	16	19	4	225	0	6	304	169	61	0	47	1	3	5	209	5	49	1	6	0	207	0	0	2	7	0	8	8	22	233	0	0
hsa-miR-135b-3p	chr1	205417451	205417472	-	22	0	0	1	1	0	0	2	3	0	0	0	0	1	0	0	1	1	0	2	1	1	1	1	0	1	2	0	0	3	1	1	0
hsa-miR-135b-5p	chr1	205417489	205417511	-	23	1	5	6	13	3	2	25	8	9	1	0	3	23	12	17	19	31	0	13	26	12	8	5	3	5	26	1	0	17	15	2	11
hsa-miR-136-3p	chr14	101351087	101351108	+	22	15	8	36	101	8	52	151	186	14	245	14	12	167	17	185	35	69	1	81	31	142	45	77	7	52	16	3	2	7	79	21	24
hsa-miR-136-5p	chr14	101351053	101351075	+	23	6	4	11	34	1	16	48	65	1	66	3	3	36	10	60	4	29	1	19	11	37	14	22	2	14	7	0	0	2	29	1	5
hsa-miR-137	chr1	98511647	98511669	-	23	0	0	0	0	0	0	0	0	0	1	0	0	8	0	0	0	0	0	0	7	0	0	0	0	0	0	0	0	0	0	0	0
hsa-miR-138-1-3p	chr3	44155766	44155787	+	22	0	1	0	4	0	0	15	4	0	1	0	10	1	0	8	1	1	1	0	1	6	1	0	0	0	0	0	0	0	6	4	0
hsa-miR-138-2-3p	chr16	56892486	56892507	+	22	0	0	0	1	0	0	0	0	0	0	0	0	0	0	0	0	0	0	0	0	1	0	0	0	0	0	0	0	0	1	0	0
hsa-miR-138-5p	chr16;chr3	56892439;44155726	56892461;44155748	+;+	46	5	2	1	174	0	12	207	150	0	33	1	184	9	2	267	15	67	2	1	7	106	24	6	0	0	28	0	0	9	58	21	0
hsa-miR-139-3p	chr11	72326110	72326132	-	23	4	0	2	5	0	2	8	12	0	2	2	0	0	1	12	1	1	0	1	0	6	1	0	0	1	0	0	3	0	4	1	4
hsa-miR-139-5p	chr11	72326146	72326168	-	23	94	50	38	56	60	34	148	83	52	90	42	5	34	58	114	47	21	1	10	5	61	14	26	8	82	9	21	65	2	86	10	45
hsa-miR-140-3p	chr16	69967045	69967065	+	21	1306	1889	915	993	1200	1650	1527	1244	1420	3663	1685	431	1750	2850	1750	934	1592	145	803	683	941	1396	1163	527	1703	2207	614	1118	363	956	574	1068
hsa-miR-140-5p	chr16	69967006	69967027	+	22	88	69	48	113	21	74	134	94	71	163	161	17	100	137	103	57	129	2	62	37	67	63	77	11	87	77	20	19	33	70	10	65
hsa-miR-141-3p	chr12	7073318	7073339	+	22	19	44	51	545	11	60	1430	714	22	52	24	26	20	67	847	48	346	7	53	25	895	34	77	4	35	23	7	6	35	1704	21	39
hsa-miR-141-5p	chr12	7073276	7073297	+	22	0	0	1	12	0	0	14	7	0	0	0	0	0	0	12	0	4	0	0	0	9	0	1	0	1	0	0	0	0	19	0	0
hsa-miR-142-3p	chr17	56408606	56408628	-	23	69	220	185	48	54	391	86	95	103	509	305	411	320	1084	107	244	618	30	150	225	13	473	394	11	170	238	40	14	280	39	64	424
hsa-miR-142-5p	chr17	56408644	56408664	-	21	1477	5373	3029	590	1331	6701	1433	2179	1997	9870	4725	3192	4954	17528	1666	4569	8068	908	2269	2999	423	8024	6561	444	3837	2867	1764	421	3794	596	2728	6260
hsa-miR-143-3p	chr5	148808541	148808561	+	21	92872	145817	63726	68263	67042	196869	108346	102533	129816	559788	127506	10019	69553	204826	149931	69094	156858	4007	110353	31079	87781	65763	178627	23669	165241	110802	26685	29634	22346	100194	8564	117902
hsa-miR-143-5p	chr5	148808507	148808528	+	22	50	51	24	15	12	42	30	24	14	274	92	3	50	63	31	34	65	1	35	20	14	36	66	10	81	29	9	6	6	30	2	48
hsa-miR-144-3p	chr17	27188566	27188585	-	20	376	214	56	26	48	36	163	111	156	282	195	1287	186	2573	224	506	99	176	62	26	60	4758	85	18	774	80	141	44	89	93	41	40
hsa-miR-144-5p	chr17	27188601	27188622	-	22	143	96	44	31	11	25	152	78	56	46	60	807	43	815	165	136	31	79	11	8	45	1371	51	5	348	31	63	18	48	41	32	17
hsa-miR-145-3p	chr5	148810262	148810283	+	22	319	289	169	193	113	387	424	221	308	1650	479	11	237	666	306	252	427	10	555	85	236	151	467	62	576	160	57	60	61	287	20	358
hsa-miR-145-5p	chr5	148810224	148810246	+	23	303	799	246	373	544	773	629	458	835	4830	620	60	660	974	550	451	1018	19	773	208	406	210	631	285	663	937	223	637	56	836	123	503
hsa-miR-1468-3p	chrX	63005892	63005913	-	22	0	0	0	0	0	0	0	0	0	0	0	0	0	0	0	0	0	0	0	0	0	0	0	0	0	0	0	0	0	0	0	0
hsa-miR-1468-5p	chrX	63005935	63005955	-	21	27	15	23	53	23	47	73	62	63	7	23	11	7	19	136	16	6	1	5	3	65	28	9	4	27	10	14	5	29	40	8	34
hsa-miR-1469	chr15	96876490	96876511	+	22	0	0	0	0	0	0	0	0	0	0	0	0	0	0	0	0	0	0	0	0	0	0	0	0	0	0	0	0	0	0	0	0
hsa-miR-146a-3p	chr5	159912415	159912436	+	22	0	1	0	0	0	0	0	0	0	0	2	0	0	5	0	1	2	0	0	0	0	1	0	0	1	0	0	0	0	0	0	2
hsa-miR-146a-5p	chr5	159912379	159912400	+	22	488	991	762	373	551	1159	577	555	804	1273	1663	90	1387	3711	778	677	526	228	189	527	217	3700	672	147	640	1066	215	331	647	252	508	2432
hsa-miR-146b-3p	chr10	104196313	104196334	+	22	13	41	28	14	47	53	36	40	21	36	19	33	136	30	48	96	45	49	35	56	15	63	52	18	8	92	14	28	55	21	55	37
hsa-miR-146b-5p	chr10	104196277	104196298	+	22	1019	2897	2872	1356	1746	8032	3258	1963	2101	7069	2555	299	18966	2292	3010	6942	4456	1850	4322	6291	1044	5100	5127	624	1008	9388	490	453	8102	1575	2533	4370
hsa-miR-1470	chr19	15560359	15560379	+	21	0	0	0	0	0	0	0	0	0	0	0	0	0	0	0	0	0	0	0	0	0	0	0	0	0	0	0	0	0	0	0	0
hsa-miR-1471	chr2	232756987	232757008	-	22	0	0	0	0	0	0	0	0	0	0	0	0	0	0	0	0	0	0	0	0	0	0	0	0	0	0	0	0	0	0	0	0
hsa-miR-147a	chr9	123007263	123007282	-	20	0	0	0	0	0	0	0	0	0	0	0	0	0	0	0	0	0	0	0	0	0	0	0	0	0	0	0	0	0	0	1	0
hsa-miR-147b	chr15	45725296	45725317	+	22	3	0	3	0	1	1	1	0	1	1	8	1	14	5	1	5	1	0	2	5	0	34	3	0	2	3	2	0	10	1	1	6
hsa-miR-148a-3p	chr7	25989542	25989563	-	22	10052	6720	8273	7017	2099	10253	10068	9891	22039	7892	13799	9698	7506	4516	15076	6856	11830	786	12067	6360	10963	5146	6167	2938	6480	14843	2814	2106	12660	8357	1074	8272
hsa-miR-148a-5p	chr7	25989580	25989601	-	22	79	52	64	103	39	89	111	105	156	54	89	173	30	30	262	40	67	15	97	33	109	23	40	59	74	118	35	66	128	76	32	74
hsa-miR-148b-3p	chr12	54731062	54731083	+	22	508	420	524	500	176	653	901	626	788	604	560	125	679	685	910	489	571	62	326	369	673	340	409	170	452	1007	206	164	761	721	178	529
hsa-miR-148b-5p	chr12	54731024	54731045	+	22	31	21	33	43	8	48	53	31	24	37	46	21	34	46	80	41	42	7	47	26	40	23	46	6	31	21	7	4	71	30	7	36
hsa-miR-149-3p	chr2	241395473	241395493	+	21	0	0	0	0	0	0	0	0	0	0	0	0	0	0	0	0	0	0	0	0	0	0	0	0	0	0	0	0	0	0	0	0
hsa-miR-149-5p	chr2	241395432	241395454	+	23	14	6	26	19	7	16	30	21	6	22	5	22	8	3	41	27	13	2	16	6	11	15	21	4	4	28	2	3	16	31	63	3
hsa-miR-150-3p	chr19	50004054	50004075	-	22	1	4	1	1	0	2	0	2	2	7	3	2	0	7	2	1	1	0	3	0	0	1	3	0	1	2	0	0	3	1	0	7
hsa-miR-150-5p	chr19	50004089	50004110	-	22	207	775	213	168	314	537	170	602	202	1279	394	1108	370	3111	756	527	1191	83	139	323	43	161	554	100	621	278	429	97	341	128	234	1204
hsa-miR-151a-3p	chr8	141742686	141742706	-	21	3531	2044	2783	1856	1580	3137	2773	2324	5390	1615	3716	573	1946	2548	3054	3042	2405	196	1140	1090	2439	2127	1828	1162	2294	2493	1178	1362	1891	1895	915	2835
hsa-miR-151a-5p	chr8	141742722	141742742	-	21	1177	593	998	729	312	968	1270	781	1036	533	959	175	349	833	1154	880	456	40	289	230	734	649	514	253	753	312	259	184	608	670	146	935
hsa-miR-151b	chr14	100575775	100575792	-	18	110	38	101	50	50	81	77	46	82	41	75	15	8	93	81	81	33	4	18	10	48	86	35	13	88	16	16	16	23	34	11	93
hsa-miR-152-3p	chr17	46114540	46114560	-	21	191	180	131	206	77	226	377	230	67	670	195	39	325	227	407	342	120	21	182	104	187	333	235	98	145	400	24	68	91	254	33	233
hsa-miR-152-5p	chr17	46114576	46114598	-	23	6	4	1	8	1	4	5	9	3	6	4	2	10	3	8	3	3	0	4	1	8	5	3	2	0	5	0	2	3	3	5	9
hsa-miR-153-3p	chr7;chr2	157367041;220158848	157367062;220158869	-;-	44	8	4	8	1	6	9	2	5	6	23	6	0	42	12	3	9	11	0	5	5	1	27	5	3	7	4	1	2	4	2	9	12
hsa-miR-153-5p	chr7	157367079	157367100	-	22	0	0	0	0	0	1	0	0	0	0	0	0	2	0	0	0	0	0	0	0	0	0	0	0	0	0	0	0	0	0	1	0
hsa-miR-1537-3p	chr1	236016300	236016321	-	22	0	0	0	0	0	0	0	0	0	0	0	0	1	0	0	0	0	0	0	0	0	0	2	0	0	0	1	0	0	0	0	0
hsa-miR-1537-5p	chr1	236016337	236016358	-	22	0	0	1	0	0	1	0	0	0	0	0	0	0	1	0	0	0	0	0	0	0	0	0	0	0	0	0	0	0	0	0	2
hsa-miR-1538	chr16	69599711	69599733	-	23	0	0	1	0	1	0	2	0	0	0	0	0	1	0	0	0	0	0	0	0	0	0	0	1	0	0	0	1	1	0	1	0
hsa-miR-1539	chr18	47013772	47013792	+	21	0	0	0	0	0	0	0	0	0	0	0	1	0	0	0	0	0	0	0	0	0	0	0	0	0	0	0	0	0	0	0	0
hsa-miR-154-3p	chr14	101526142	101526163	+	22	0	0	0	0	0	0	0	0	0	0	0	0	0	0	0	0	0	0	1	0	0	0	0	0	0	0	0	0	0	0	1	0
hsa-miR-154-5p	chr14	101526106	101526127	+	22	1	0	2	0	3	2	7	8	1	6	0	0	11	1	2	2	4	0	1	0	4	5	1	1	2	2	0	0	1	5	2	0
hsa-miR-155-3p	chr21	26946334	26946355	+	22	0	0	0	0	0	0	0	0	0	0	1	0	1	0	0	1	0	0	0	0	0	1	0	0	0	0	0	0	0	0	0	2
hsa-miR-155-5p	chr21	26946295	26946317	+	23	427	1256	525	36	242	1556	76	136	205	577	1391	1004	691	4439	174	992	1481	47	378	867	39	3310	1187	93	434	1021	201	45	490	46	1227	1579
hsa-miR-1587	chrX	39696816	39696835	+	20	0	0	0	0	0	0	0	0	0	0	0	0	0	0	0	0	0	0	0	0	0	0	0	0	0	0	0	0	0	0	0	0
hsa-miR-15a-3p	chr13	50623266	50623287	-	22	0	0	0	0	0	0	0	0	0	1	1	1	1	0	0	0	1	0	1	0	0	0	0	0	2	1	1	0	1	0	0	0
hsa-miR-15a-5p	chr13	50623303	50623324	-	22	575	331	536	231	162	588	392	295	506	449	679	427	387	1079	374	634	587	79	313	172	181	1034	444	114	487	154	128	71	242	185	120	577
hsa-miR-15b-3p	chr3	160122433	160122454	+	22	8	5	20	3	2	5	9	7	13	17	6	16	32	40	3	17	6	3	5	19	9	38	5	4	6	41	3	2	10	4	2	8
hsa-miR-15b-5p	chr3	160122395	160122416	+	22	77	94	101	66	106	108	117	72	100	136	103	62	133	263	94	118	124	72	96	64	47	179	82	124	88	62	66	82	75	81	114	115
hsa-miR-16-1-3p	chr13	50623121	50623142	-	22	1	0	0	1	0	1	0	1	1	1	1	1	0	3	2	1	0	0	0	0	0	0	2	0	0	1	0	0	0	1	1	0
hsa-miR-16-2-3p	chr3	160122585	160122606	+	22	42	41	24	15	15	49	35	34	37	41	50	217	53	200	56	70	55	7	16	15	9	253	74	10	78	36	22	2	46	16	9	36
hsa-miR-16-5p	chr3;chr13	160122542;50623163	160122563;50623184	+;-	44	8134	6357	8408	3165	3234	8709	6172	4848	8310	7566	9801	3996	5879	16786	4776	8365	8051	1693	3274	2914	2664	19891	7187	2377	8875	1822	2485	1480	4624	2954	2946	7888
hsa-miR-17-3p	chr13	92002909	92002930	+	22	26	14	24	20	14	25	33	28	35	22	40	41	9	49	32	17	29	2	27	19	17	64	23	6	26	16	5	2	30	15	16	54
hsa-miR-17-5p	chr13	92002872	92002894	+	23	146	88	124	169	62	166	271	166	184	164	166	46	129	230	240	142	132	18	178	100	142	260	82	39	166	116	48	31	238	165	95	211
hsa-miR-181a-2-3p	chr9	127454797	127454818	+	22	244	129	128	102	153	263	177	160	242	88	166	18	147	147	277	228	139	11	122	58	93	193	225	102	199	174	75	128	109	138	71	233
hsa-miR-181a-3p	chr1	198828198	198828219	-	22	168	124	155	144	66	226	172	174	203	114	213	114	152	233	298	125	117	17	111	76	123	98	186	48	201	103	60	72	72	82	60	198
hsa-miR-181a-5p	chr1;chr9	198828237;127454759	198828259;127454781	-;+	46	36929	24747	23189	18133	26639	40601	24410	28738	45892	15999	26153	23264	17920	30311	55507	21781	24624	3858	18587	10024	17033	15827	25000	12674	33194	15625	16441	30656	13396	15757	10839	35525
hsa-miR-181b-2-3p	chr9	127456042	127456061	+	20	1	1	0	1	0	0	1	0	2	0	0	0	2	0	0	1	2	0	1	0	0	1	1	0	2	0	0	0	0	1	0	1
hsa-miR-181b-3p	chr1	198828016	198828036	-	21	2	0	1	2	2	2	2	6	2	1	4	1	3	1	0	0	1	0	1	0	2	1	1	1	0	2	1	2	1	2	0	2
hsa-miR-181b-5p	chr1;chr9	198828054;127456004	198828076;127456026	-;+	46	2099	1468	1481	861	1044	2639	1030	1368	2919	722	1661	1338	1362	1778	2320	1394	1767	122	1547	836	676	936	1402	368	1795	908	710	902	1210	672	374	2415
hsa-miR-181c-3p	chr19	13985577	13985598	+	22	54	41	25	23	19	72	36	21	25	57	174	6	28	56	45	55	21	2	42	17	13	205	44	16	60	59	13	42	30	47	9	86
hsa-miR-181c-5p	chr19	13985539	13985560	+	22	1225	644	567	311	486	1253	575	424	369	819	2812	326	372	1037	939	915	651	53	1076	208	298	3338	694	297	866	1190	214	539	402	642	146	1348
hsa-miR-181d-3p	chr19	13985767	13985787	+	21	0	0	0	0	0	0	0	0	0	0	0	0	0	0	0	0	0	0	0	0	0	0	0	0	0	0	0	0	0	0	0	0
hsa-miR-181d-5p	chr19	13985724	13985746	+	23	165	73	66	25	55	198	45	53	57	70	281	22	87	82	78	111	60	5	140	31	28	410	88	19	100	211	19	31	75	82	8	167
hsa-miR-182-3p	chr7	129410246	129410266	-	21	0	0	0	0	0	0	1	0	0	0	0	0	1	0	0	0	0	0	0	1	0	0	2	0	1	0	0	0	0	0	0	0
hsa-miR-182-5p	chr7	129410287	129410310	-	24	99	282	4944	725	156	2186	1455	983	281	633	221	2770	1421	1128	1618	846	944	245	1181	1956	853	2011	2685	119	580	1237	251	86	3578	913	1007	416
hsa-miR-1825	chr20	30825633	30825650	+	18	0	0	0	0	0	0	0	0	0	0	0	0	0	0	0	0	0	0	0	0	0	0	0	0	0	0	0	0	0	0	0	0
hsa-miR-1827	chr12	100583710	100583727	+	18	0	0	0	0	0	0	0	0	0	0	0	0	0	1	0	0	0	0	0	0	0	1	0	0	0	0	0	0	0	0	0	0
hsa-miR-183-3p	chr7	129414768	129414789	-	22	0	0	2	0	1	2	4	0	1	0	0	1	0	0	0	0	3	0	3	1	1	0	3	0	0	0	0	0	4	0	4	1
hsa-miR-183-5p	chr7	129414807	129414828	-	22	4	15	579	85	11	288	176	89	41	76	21	70	246	80	89	86	221	20	139	206	128	236	152	29	36	317	17	5	773	102	94	94
hsa-miR-184	chr15	79502182	79502203	+	22	1	0	0	90	1	4	75	121	1	1	0	4	1	0	155	1	2	0	1	5	37	0	8	0	0	0	0	0	1	45	0	0
hsa-miR-185-3p	chr22	20020711	20020732	+	22	2	3	1	3	2	1	1	3	4	1	1	5	7	3	0	1	3	1	2	7	0	4	3	1	0	7	1	2	1	1	1	1
hsa-miR-185-5p	chr22	20020676	20020697	+	22	17	12	19	24	3	27	21	21	16	13	19	19	20	53	39	16	14	6	7	13	13	39	16	2	23	33	1	4	8	16	8	15
hsa-miR-186-3p	chr1	71533325	71533346	-	22	1	0	0	1	0	0	0	0	1	1	0	3	0	0	1	0	0	0	1	1	0	0	0	0	0	1	0	0	1	1	0	0
hsa-miR-186-5p	chr1	71533364	71533385	-	22	2906	2660	4775	1950	1237	3958	3522	2699	3650	3819	3107	1135	2857	4219	3602	3469	2888	452	2043	2090	2108	3087	2400	912	2199	3208	1241	899	3150	2383	707	3088
hsa-miR-187-3p	chr18	33484798	33484819	-	22	1	2	1	43	1	1	53	38	38	1	0	0	1	3	63	6	1	0	3	1	24	1	3	0	4	0	1	1	3	23	2	3
hsa-miR-187-5p	chr18	33484834	33484855	-	22	0	0	0	0	0	0	0	0	1	0	0	0	0	0	1	0	0	0	0	0	0	0	0	0	0	0	0	0	0	0	0	0
hsa-miR-188-3p	chrX	49768162	49768182	+	21	0	2	1	3	0	0	5	2	1	0	0	0	2	4	8	2	2	0	3	1	5	3	1	1	3	0	0	0	2	9	0	0
hsa-miR-188-5p	chrX	49768123	49768143	+	21	10	6	3	19	4	8	36	10	6	6	10	3	6	8	37	9	11	1	6	1	25	4	2	2	3	1	1	3	10	28	1	4
hsa-miR-18a-3p	chr13	92003051	92003073	+	23	1	2	4	0	4	3	2	1	5	2	3	6	2	5	8	4	1	0	6	1	1	7	1	4	1	5	1	1	2	2	2	8
hsa-miR-18a-5p	chr13	92003010	92003032	+	23	7	11	13	6	4	21	21	12	21	54	18	13	28	53	10	33	51	3	28	35	4	45	11	2	10	40	4	3	15	12	10	20
hsa-miR-18b-3p	chrX	133304072	133304093	-	22	0	0	0	1	0	0	0	0	0	0	0	2	0	0	2	0	0	0	0	0	0	0	0	0	0	0	0	0	0	1	2	0
hsa-miR-18b-5p	chrX	133304114	133304136	-	23	0	0	0	1	1	0	2	1	0	0	0	4	2	4	0	1	2	2	0	1	2	1	0	0	0	1	0	0	0	2	0	3
hsa-miR-1908-3p	chr11	61582644	61582664	-	21	0	0	0	0	0	0	0	1	0	0	0	0	0	0	0	1	0	0	0	0	0	0	1	0	1	0	0	0	0	0	0	0
hsa-miR-1908-5p	chr11	61582681	61582701	-	21	1	0	1	1	0	0	0	0	0	1	0	0	2	0	1	0	0	0	0	0	0	3	0	0	0	0	0	0	0	0	0	0
hsa-miR-1909-3p	chr19	1816168	1816189	-	22	0	1	0	0	0	0	0	0	0	0	0	0	0	0	0	0	0	0	0	0	0	0	0	0	0	0	0	0	0	0	0	0
hsa-miR-1909-5p	chr19	1816202	1816222	-	21	0	0	0	0	0	0	0	0	0	0	0	0	0	0	0	0	0	0	0	0	0	0	0	0	0	0	0	0	0	0	0	0
hsa-miR-190a-3p	chr15	63116207	63116227	+	21	9	2	2	12	0	1	24	17	5	2	8	0	0	1	27	9	4	0	0	3	12	1	3	0	3	1	1	0	3	6	0	5
hsa-miR-190a-5p	chr15	63116170	63116191	+	22	461	50	289	1738	16	139	2077	1339	303	47	332	61	21	60	1807	217	139	9	48	75	1439	69	50	25	155	22	36	40	82	717	8	96
hsa-miR-190b	chr1	154166189	154166209	-	21	4	2	1	2	0	1	3	2	2	6	7	0	8	1	4	4	2	0	0	1	0	4	1	1	0	11	0	1	2	4	1	2
hsa-miR-191-3p	chr3	49058064	49058085	-	22	3	0	3	3	3	1	2	2	1	2	3	3	5	3	6	2	1	0	1	1	4	1	0	0	0	1	1	0	3	1	0	1
hsa-miR-191-5p	chr3	49058105	49058127	-	23	3276	5240	6018	4846	5170	7927	9117	6463	6988	7451	4283	1780	6389	7533	8336	4492	5740	2557	3991	3809	7373	5411	4580	3906	4538	7658	3250	4091	3630	7003	6124	6745
hsa-miR-1910-3p	chr16	85775237	85775256	-	20	0	0	0	0	0	0	0	0	0	0	0	0	0	0	0	0	0	0	0	0	0	0	0	0	0	0	0	0	0	0	0	0
hsa-miR-1910-5p	chr16	85775275	85775295	-	21	0	1	1	0	0	0	0	0	1	2	2	2	5	1	0	1	1	0	0	0	0	1	2	1	0	1	0	0	0	0	1	1
hsa-miR-1911-3p	chrX	113997792	113997811	+	20	0	0	0	0	0	0	0	0	0	0	0	0	0	0	0	0	0	0	0	0	0	0	0	0	0	0	0	0	0	0	0	0
hsa-miR-1911-5p	chrX	113997755	113997777	+	23	0	0	0	0	0	0	0	0	0	0	0	0	0	0	0	0	0	0	0	0	0	0	0	0	0	0	0	0	0	0	0	0
hsa-miR-1912	chrX	113886064	113886085	+	22	0	0	0	0	0	0	0	0	0	0	0	0	0	0	0	0	0	0	0	0	1	0	0	0	0	0	0	0	0	0	0	0
hsa-miR-1913	chr6	166922852	166922873	-	22	0	0	0	0	0	0	0	0	1	0	0	0	0	0	0	0	0	0	0	0	0	0	0	0	0	0	0	0	0	0	0	0
hsa-miR-1914-3p	chr20	62572827	62572848	-	22	0	0	0	0	0	0	0	0	0	0	0	0	0	0	0	0	0	0	0	0	0	0	0	0	0	0	0	0	0	0	0	0
hsa-miR-1914-5p	chr20	62572864	62572885	-	22	0	0	0	0	0	0	0	0	0	0	0	0	0	0	0	0	0	0	0	0	0	1	0	0	0	0	0	0	0	0	0	0
hsa-miR-1915-3p	chr10	21785505	21785524	-	20	0	0	0	0	0	0	0	0	0	0	0	0	0	0	0	0	0	0	0	0	0	0	0	0	0	0	0	0	0	1	0	0
hsa-miR-1915-5p	chr10	21785538	21785559	-	22	0	0	0	0	0	0	0	0	0	0	0	0	0	0	0	0	0	0	0	0	0	0	0	0	0	0	0	1	0	0	0	0
hsa-miR-192-3p	chr11	64658631	64658652	-	22	12	4	13	20	3	1	38	12	12	2	3	3	2	2	23	8	7	0	10	7	22	0	1	2	5	0	2	0	7	16	0	5
hsa-miR-192-5p	chr11	64658675	64658695	-	21	52017	14860	84099	79018	9288	16112	142195	86829	78303	16287	38325	19321	14231	14525	130435	17675	31891	2690	14954	38481	120586	7871	6091	6705	20769	875	7312	5669	12156	64873	5981	26408
hsa-miR-193a-3p	chr17	29887069	29887090	+	22	26	27	41	24	24	64	20	23	61	84	61	99	45	31	54	64	100	6	64	51	13	62	52	22	20	108	7	19	50	10	43	37
hsa-miR-193a-5p	chr17	29887035	29887056	+	22	105	32	124	120	40	147	121	122	142	45	127	31	31	16	216	73	149	35	43	39	74	121	117	86	102	36	74	48	110	68	39	163
hsa-miR-193b-3p	chr16	14397874	14397895	+	22	41	37	89	77	111	113	130	78	37	196	32	96	169	27	81	103	63	69	52	285	62	87	135	179	49	148	23	137	137	103	121	81
hsa-miR-193b-5p	chr16	14397837	14397858	+	22	0	0	3	5	1	1	1	3	1	1	1	4	2	2	0	1	2	3	0	8	6	4	3	2	1	3	0	0	0	3	1	0
hsa-miR-194-3p	chr11	64658840	64658861	-	22	9	3	13	25	0	5	33	40	15	4	6	2	1	3	52	2	3	1	0	18	41	2	0	6	1	1	4	3	6	11	2	8
hsa-miR-194-5p	chr1;chr11	220291548;64658876	220291569;64658897	-;-	44	2326	648	3533	3198	267	598	6226	3949	2210	707	1721	311	563	493	3868	782	1506	89	706	1423	4291	342	229	380	758	27	286	172	693	2558	304	1009
hsa-miR-195-3p	chr17	6920947	6920968	-	22	70	15	25	21	13	54	24	42	37	26	59	44	10	20	41	69	22	1	14	6	20	67	84	25	27	74	6	18	7	13	1	75
hsa-miR-195-5p	chr17	6920986	6921006	-	21	1130	558	442	348	276	1075	857	667	676	2172	1353	175	398	925	600	1722	847	19	664	140	414	1001	1004	297	409	375	94	341	69	620	90	1164
hsa-miR-196a-3p	chr12	54385583	54385604	+	22	37	15	11	22	6	33	66	62	40	11	36	10	4	13	69	21	17	3	18	3	32	15	35	1	17	26	0	11	9	17	10	34
hsa-miR-196a-5p	chr17;chr12	46709894;54385546	46709915;54385567	-;+	44	608	388	804	664	126	658	866	758	1557	454	1336	107	634	410	959	531	443	25	500	198	462	262	619	6	568	744	120	84	309	559	61	484
hsa-miR-196b-3p	chr7	27209112	27209133	-	22	0	3	3	1	0	5	2	0	4	1	4	5	1	7	4	8	2	0	3	1	0	6	8	0	2	5	1	0	0	2	0	3
hsa-miR-196b-5p	chr7	27209147	27209168	-	22	22	185	215	231	19	541	266	304	642	143	577	155	332	450	386	541	191	14	138	365	152	706	447	23	228	412	65	70	68	172	47	106
hsa-miR-197-3p	chr1	110141562	110141583	+	22	141	212	173	97	377	212	173	164	189	254	122	76	170	176	160	195	103	198	80	152	66	173	186	254	175	202	150	455	157	113	292	294
hsa-miR-197-5p	chr1	110141523	110141545	+	23	0	0	0	0	0	1	1	0	0	0	0	0	0	0	0	0	0	0	0	0	0	0	0	2	0	0	0	0	0	0	0	0
hsa-miR-1972	chr16;chr16	15104186;70064296	15104207;70064317	-;+	44	0	0	0	0	0	0	0	0	0	0	0	0	0	0	0	0	0	0	0	0	0	0	0	0	0	0	0	0	0	0	0	0
hsa-miR-1973	chr4	117220906	117220924	+	19	0	0	0	0	0	0	0	0	0	0	0	0	0	0	0	0	0	0	0	0	0	0	0	0	0	0	0	0	0	0	0	0
hsa-miR-1976	chr1	26881065	26881084	+	20	0	1	4	3	1	2	1	4	1	0	3	2	2	2	5	1	4	1	2	2	0	2	0	3	1	1	0	0	5	1	0	2
hsa-miR-198	chr3	120114550	120114571	-	22	0	0	0	0	0	0	0	0	0	0	0	0	0	0	0	0	0	0	0	0	0	0	0	0	0	0	0	0	0	0	0	0
hsa-miR-199a-3p	chr1;chr19	172113694;10928105	172113715;10928126	-;-	44	384	753	797	1963	314	2084	3802	3160	386	6441	1097	177	3669	1144	4523	501	1918	22	1753	580	1532	2924	3009	290	1184	1011	122	87	253	1810	67	1062
hsa-miR-199a-5p	chr1;chr19	172113732;10928145	172113754;10928167	-;-	46	101	239	284	472	146	795	1007	761	154	1860	238	29	959	337	801	156	527	5	408	177	497	1113	692	119	308	538	73	26	100	688	24	542
hsa-miR-199b-3p	chr9	131007024	131007045	-	22	202	388	379	997	162	1041	1861	1570	185	3184	524	73	1841	552	2157	247	963	7	834	292	782	1398	1503	124	584	500	66	38	124	968	27	532
hsa-miR-199b-5p	chr9	131007062	131007084	-	23	2	6	32	14	1	70	78	31	2	1176	2	4	269	3	44	2	42	0	78	57	18	101	148	36	12	28	2	0	3	32	4	30
hsa-miR-19a-3p	chr13	92003193	92003215	+	23	102	55	78	43	29	114	70	54	124	264	126	101	170	193	69	139	99	13	128	104	50	191	83	26	55	154	15	12	82	74	25	107
hsa-miR-19a-5p	chr13	92003158	92003179	+	22	2	0	1	1	0	0	0	0	0	0	0	0	1	2	0	0	3	0	1	1	0	0	0	0	0	0	0	0	1	0	1	1
hsa-miR-19b-1-5p	chr13	92003461	92003483	+	23	0	0	0	1	0	2	0	1	0	0	0	0	0	0	0	0	0	0	2	0	0	0	0	0	0	0	0	0	0	1	0	0
hsa-miR-19b-2-5p	chrX	133303757	133303778	-	22	0	0	0	0	0	0	0	0	0	0	0	0	0	0	0	0	0	0	0	0	0	0	0	0	0	0	0	0	0	0	0	0
hsa-miR-19b-3p	chrX;chr13	133303713;92003499	133303735;92003521	-;+	46	413	200	396	359	135	441	514	311	563	865	509	343	464	780	556	462	463	38	483	306	242	773	344	65	277	887	81	73	356	463	146	491
hsa-miR-200a-3p	chr1	1103296	1103317	+	22	217	118	637	826	74	187	1096	728	310	100	398	136	188	305	1038	299	536	7	130	168	501	200	110	47	267	253	81	80	426	855	38	126
hsa-miR-200a-5p	chr1	1103258	1103279	+	22	6	3	19	21	2	6	36	32	9	2	7	2	11	10	56	5	20	1	2	20	33	8	4	4	3	14	4	3	18	34	4	6
hsa-miR-200b-3p	chr1	1102540	1102561	+	22	323	200	968	1193	144	404	1692	1095	339	174	495	123	319	525	1763	371	577	34	170	600	829	450	304	171	386	135	207	133	862	1799	149	195
hsa-miR-200b-5p	chr1	1102504	1102525	+	22	3	3	8	12	5	10	21	10	1	1	8	0	3	3	21	3	3	0	1	10	11	7	1	7	5	3	5	4	9	27	0	4
hsa-miR-200c-3p	chr12	7072905	7072927	+	23	3	3	3	238	6	8	337	238	4	1	3	2	1	6	430	4	32	1	10	8	252	3	8	3	5	0	1	2	4	345	6	4
hsa-miR-200c-5p	chr12	7072866	7072887	+	22	0	0	0	0	0	0	1	0	0	0	0	0	0	0	0	0	0	0	0	0	0	0	0	0	0	0	0	0	0	1	0	0
hsa-miR-202-3p	chr10	135061042	135061061	-	20	0	0	0	0	0	0	0	0	0	0	0	0	0	0	0	0	0	0	0	0	0	0	0	0	0	0	0	0	0	0	0	0
hsa-miR-202-5p	chr10	135061076	135061097	-	22	0	0	0	0	0	0	0	0	0	0	0	0	0	0	1	1	1	0	0	0	0	0	0	0	0	0	0	0	0	0	0	0
hsa-miR-203a-3p	chr14	104583806	104583827	+	22	0	0	0	0	0	0	0	0	0	0	0	0	0	0	0	0	0	0	0	0	0	0	0	0	0	0	0	0	0	0	0	0
hsa-miR-203a-5p	chr14	104583768	104583792	+	25	0	0	0	0	0	0	0	0	0	0	0	0	0	0	0	0	0	0	0	0	0	0	0	0	0	0	0	0	0	0	0	0
hsa-miR-203b-3p	chr14	104583765	104583787	-	23	0	0	0	1	0	0	1	0	1	0	0	0	0	0	1	0	0	0	0	0	0	0	0	0	0	0	0	0	0	0	0	0
hsa-miR-203b-5p	chr14	104583805	104583826	-	22	0	0	0	0	0	0	0	0	0	0	0	0	0	0	0	0	0	0	0	0	0	0	0	0	0	0	0	0	0	0	0	0
hsa-miR-204-3p	chr9	73424909	73424929	-	21	2	0	5	17	3	0	16	9	16	0	1	0	0	1	14	8	0	0	0	0	1	0	0	1	5	0	2	5	0	7	3	0
hsa-miR-204-5p	chr9	73424947	73424968	-	22	4395	1743	3600	15157	1448	3439	16429	16433	12883	336	2892	88	20	1908	21871	5607	380	2	111	276	17112	31	666	785	4188	53	1874	2755	362	11254	476	1865
hsa-miR-205-3p	chr1	209605548	209605568	+	21	0	0	0	0	0	0	0	0	0	0	0	0	0	0	0	0	0	0	0	0	0	0	0	0	0	0	0	0	0	0	0	0
hsa-miR-205-5p	chr1	209605511	209605532	+	22	0	0	51	2	0	9	3	5	0	0	0	8	0	0	11	0	2	0	0	0	3	0	4	0	0	3	0	0	4	3	0	0
hsa-miR-2052	chr8	75617929	75617948	+	20	0	0	0	0	0	0	0	0	0	0	0	0	0	0	0	0	0	0	0	0	0	0	0	0	0	0	0	0	0	0	0	0
hsa-miR-2053	chr8	113655782	113655804	+	23	0	0	0	0	0	0	0	0	0	0	0	0	0	0	0	0	0	0	0	0	0	0	0	0	0	0	0	0	0	0	0	0
hsa-miR-2054	chr4	126428414	126428436	+	23	0	0	0	0	0	0	0	0	0	0	0	0	0	0	0	0	0	0	0	0	0	0	0	0	0	0	0	0	0	0	0	0
hsa-miR-206	chr6	52009199	52009220	+	22	0	0	0	3	0	0	0	0	0	0	0	0	0	0	1	0	0	0	0	0	0	0	0	0	0	0	0	0	0	0	0	0
hsa-miR-208a-3p	chr14	23857811	23857832	-	22	0	0	0	0	0	0	0	0	0	0	0	0	0	0	0	0	0	0	0	1	0	0	0	0	0	0	0	0	0	0	0	0
hsa-miR-208a-5p	chr14	23857846	23857867	-	22	0	0	0	0	0	0	0	0	0	0	0	0	0	0	0	0	0	0	0	0	0	0	0	0	0	0	0	0	0	0	0	0
hsa-miR-208b-3p	chr14	23887206	23887227	-	22	0	0	0	0	0	0	0	0	0	0	0	0	0	0	0	0	0	0	0	0	0	0	0	0	0	0	0	0	0	0	0	0
hsa-miR-208b-5p	chr14	23887241	23887262	-	22	0	0	0	0	0	0	0	0	0	0	0	0	0	0	0	0	0	0	0	0	0	0	0	0	0	0	0	0	0	0	0	0
hsa-miR-20a-3p	chr13	92003362	92003383	+	22	3	1	3	2	0	1	1	4	2	1	4	2	3	2	0	2	0	0	3	3	1	2	0	1	0	1	1	0	0	1	1	3
hsa-miR-20a-5p	chr13	92003326	92003348	+	23	341	144	243	447	67	291	664	357	268	223	350	131	180	295	647	216	350	31	320	223	375	441	195	46	248	55	59	33	378	408	114	328
hsa-miR-20b-3p	chrX	133303843	133303864	-	22	0	0	0	0	0	0	1	0	0	0	1	0	0	2	1	0	0	0	0	0	0	1	0	0	0	0	0	0	0	0	0	0
hsa-miR-20b-5p	chrX	133303880	133303902	-	23	10	2	1	69	0	2	82	36	6	5	11	6	12	15	111	7	6	1	4	3	58	20	4	1	14	1	4	2	16	54	9	8
hsa-miR-21-3p	chr17	57918672	57918692	+	21	735	923	2271	371	628	3398	740	555	1265	2215	501	1950	3246	1912	799	2596	3007	373	2800	2816	657	3478	3945	668	800	3343	474	343	1487	225	1764	1135
hsa-miR-21-5p	chr17	57918634	57918655	+	22	26418	25509	50875	8846	12155	97085	19691	16936	28228	47846	51694	29089	74884	53104	19795	54843	90375	5679	57243	49693	8765	90851	103680	9212	22360	46709	8700	3933	35941	6055	15179	39907
hsa-miR-210-3p	chr11	568112	568133	-	22	1167	458	839	42	385	971	45	37	1477	331	1253	431	715	1002	113	775	615	47	216	536	35	1238	473	189	595	1882	243	353	216	66	189	568
hsa-miR-210-5p	chr11	568150	568171	-	22	84	23	74	4	35	24	6	6	88	7	73	13	10	29	4	45	22	10	9	16	2	54	23	47	49	37	27	56	21	8	16	32
hsa-miR-211-3p	chr15	31357262	31357282	-	21	0	0	0	0	0	0	0	0	0	0	0	0	0	0	0	0	0	0	0	0	0	0	0	0	0	0	0	0	0	0	0	0
hsa-miR-211-5p	chr15	31357298	31357319	-	22	1	4	8	2	0	0	12	2	11	0	0	0	2	5	5	1	2	1	0	1	11	0	1	5	5	4	0	1	4	8	0	2
hsa-miR-2110	chr10	115933910	115933931	-	22	0	2	2	4	1	1	8	4	7	3	2	1	2	2	7	3	0	1	1	3	2	3	2	0	3	6	2	1	0	1	3	2
hsa-miR-2113	chr6	98472462	98472482	+	21	0	0	0	0	0	0	0	0	0	0	0	0	0	0	0	0	0	0	0	0	0	0	0	0	0	0	0	0	0	0	0	0
hsa-miR-2114-3p	chrX	149396287	149396307	+	21	1	0	2	0	0	7	1	1	1	4	0	0	3	0	0	0	4	1	4	3	2	0	10	1	1	0	1	0	1	0	3	0
hsa-miR-2114-5p	chrX	149396251	149396272	+	22	0	0	2	0	1	2	5	1	0	4	0	0	2	0	1	0	0	0	3	0	0	0	8	1	1	0	0	0	1	0	1	0
hsa-miR-2115-3p	chr3	48357871	48357892	-	22	0	0	0	0	0	0	0	0	0	0	0	0	1	0	0	1	0	0	0	0	0	2	0	0	0	0	0	0	1	0	1	0
hsa-miR-2115-5p	chr3	48357908	48357929	-	22	0	0	0	0	0	0	0	0	0	0	0	0	0	0	0	0	0	0	0	0	0	1	0	0	0	0	0	0	0	0	0	0
hsa-miR-2116-3p	chr15	59463391	59463411	-	21	2	2	2	1	2	1	0	2	2	0	4	2	2	2	6	4	2	3	1	0	2	1	3	5	2	0	2	2	3	3	0	4
hsa-miR-2116-5p	chr15	59463428	59463448	-	21	0	0	0	0	0	0	0	0	0	2	0	1	0	1	0	1	0	0	0	2	0	0	0	0	2	0	0	0	0	1	0	0
hsa-miR-2117	chr17	41522224	41522244	+	21	0	0	0	0	0	0	0	0	0	0	0	0	0	0	0	0	0	0	0	0	0	0	0	0	0	0	0	0	0	0	0	0
hsa-miR-212-3p	chr17	1953584	1953604	-	21	10	7	6	2	4	14	19	10	6	22	14	7	9	8	10	8	12	1	9	6	5	29	19	3	7	16	4	6	5	8	8	27
hsa-miR-212-5p	chr17	1953622	1953644	-	23	4	7	3	1	2	2	2	0	2	7	2	1	2	2	3	4	2	1	3	2	2	7	5	0	6	8	1	0	5	2	3	11
hsa-miR-214-3p	chr1	172107956	172107977	-	22	0	0	0	0	0	0	0	0	0	0	0	0	0	0	0	0	0	0	0	0	0	0	0	0	0	0	0	0	0	1	0	0
hsa-miR-214-5p	chr1	172107997	172108018	-	22	0	0	0	0	0	0	0	0	0	0	0	0	0	0	0	0	0	0	0	0	0	0	0	0	0	0	0	0	0	0	0	0
hsa-miR-215-3p	chr1	220291219	220291241	-	23	0	0	0	0	0	0	0	0	0	0	0	0	0	0	0	0	0	0	0	0	0	0	0	0	0	0	0	0	0	0	0	0
hsa-miR-215-5p	chr1	220291258	220291278	-	21	303	90	367	390	61	124	612	370	318	133	262	41	64	88	407	69	179	13	85	160	427	52	43	30	86	4	27	28	71	253	33	170
hsa-miR-216a-3p	chr2	56216116	56216137	-	22	0	0	0	2	0	0	0	9	0	1	0	0	0	0	0	0	0	0	0	0	0	0	1	0	1	0	0	0	0	1	0	0
hsa-miR-216a-5p	chr2	56216155	56216176	-	22	0	0	0	8	0	1	10	27	0	33	2	0	0	1	3	1	2	0	7	1	1	0	10	0	1	0	0	0	0	4	0	0
hsa-miR-216b-3p	chr2	56227859	56227882	-	24	0	0	0	0	0	0	0	0	0	0	0	0	0	0	0	0	0	0	0	0	0	0	0	0	0	0	0	0	0	0	0	0
hsa-miR-216b-5p	chr2	56227899	56227920	-	22	0	0	0	22	0	0	14	39	0	0	0	0	0	0	3	0	0	0	0	0	2	0	0	0	0	0	0	0	0	2	1	0
hsa-miR-217	chr2	56210155	56210177	-	23	0	0	0	12	0	0	10	30	0	15	0	1	1	0	2	0	2	0	1	1	3	1	2	0	1	0	0	0	0	3	0	0
hsa-miR-218-1-3p	chr4	20529965	20529986	+	22	3	0	3	30	4	7	31	36	0	46	14	0	13	9	50	3	5	0	8	2	44	6	4	20	0	68	0	2	2	14	1	7
hsa-miR-218-2-3p	chr5	168195173	168195194	-	22	0	0	0	0	0	0	0	0	0	0	0	0	0	0	0	0	0	0	0	0	1	0	0	0	0	0	0	0	0	0	0	0
hsa-miR-218-5p	chr4;chr5	20529922;168195216	20529942;168195236	+;-	42	14	23	24	172	8	34	260	153	21	244	59	2	94	54	236	25	36	2	48	11	144	37	36	14	21	575	5	3	3	62	5	27
hsa-miR-219a-1-3p	chr6	33175673	33175694	+	22	1	0	0	0	1	1	1	0	1	0	1	1	0	2	0	4	2	0	1	0	0	1	1	0	1	1	1	1	0	0	1	1
hsa-miR-219a-2-3p	chr9	131154911	131154932	-	22	0	0	0	0	0	0	0	0	0	0	0	0	0	0	0	0	0	0	0	0	0	0	0	0	0	0	0	0	0	0	0	0
hsa-miR-219a-5p	chr9;chr6	131154955;33175632	131154975;33175652	-;+	42	2	1	4	2	2	4	6	3	4	2	4	2	0	1	4	3	4	0	5	1	1	2	2	0	0	5	0	0	0	3	0	1
hsa-miR-219b-3p	chr9	131154955	131154977	+	23	0	0	0	0	0	0	0	0	0	0	0	0	0	0	0	0	0	0	0	0	0	0	0	0	0	0	0	0	0	0	0	0
hsa-miR-219b-5p	chr9	131154913	131154934	+	22	0	0	0	0	0	0	0	0	0	0	0	0	0	0	0	0	0	0	0	0	0	0	0	0	0	0	0	0	0	0	0	0
hsa-miR-22-3p	chr17	1617208	1617229	-	22	25088	22472	41505	39108	12567	49933	72298	52391	26115	57303	28955	16508	36140	31690	70179	29271	54653	4934	27197	19783	39020	30559	55844	8324	23675	29230	9307	7454	20514	33799	13927	24893
hsa-miR-22-5p	chr17	1617246	1617267	-	22	16	10	20	23	6	17	37	22	17	43	12	18	32	27	33	30	46	4	21	22	31	21	43	5	10	33	3	4	13	26	11	14
hsa-miR-221-3p	chrX	45605608	45605630	-	23	229	733	517	670	151	967	1085	844	487	1339	578	154	2752	1069	1378	1127	1163	65	908	968	525	2253	925	56	487	553	131	61	597	591	673	411
hsa-miR-221-5p	chrX	45605649	45605670	-	22	16	20	12	20	4	35	36	20	10	44	10	1	42	46	23	25	20	5	21	21	17	74	31	4	23	13	4	1	34	8	65	33
hsa-miR-222-3p	chrX	45606442	45606462	-	21	278	435	370	519	131	537	678	775	230	497	392	83	733	500	1093	462	659	113	376	324	463	1197	702	71	402	140	176	48	521	400	1076	311
hsa-miR-222-5p	chrX	45606479	45606500	-	22	0	3	1	2	0	1	0	1	0	3	1	0	3	2	3	2	1	1	0	0	1	3	2	0	1	1	0	0	0	0	2	1
hsa-miR-223-3p	chrX	65238779	65238800	+	22	61	104	165	51	30	149	87	75	56	278	181	75	848	194	98	147	124	80	73	421	27	2355	200	22	85	42	22	14	159	27	355	181
hsa-miR-223-5p	chrX	65238737	65238758	+	22	2	2	4	0	1	2	0	0	0	10	7	4	22	9	2	6	4	1	2	5	0	28	13	1	3	3	2	0	0	1	4	2
hsa-miR-224-3p	chrX	151127056	151127078	-	23	11	10	9	1	6	5	0	1	15	10	6	0	4	5	4	0	7	1	2	2	0	1	4	2	5	4	7	6	7	1	1	5
hsa-miR-224-5p	chrX	151127103	151127123	-	21	144	33	30	6	31	39	7	16	120	105	46	8	167	41	18	52	86	5	34	99	4	12	29	27	36	15	19	9	251	6	7	73
hsa-miR-2276-3p	chr13	24736608	24736629	+	22	0	0	0	0	0	0	0	1	0	0	0	0	0	0	1	0	0	0	0	0	0	0	0	0	0	1	0	0	0	1	0	1
hsa-miR-2276-5p	chr13	24736570	24736591	+	22	0	0	0	0	0	0	0	0	0	0	0	0	0	0	0	0	1	0	0	0	0	0	0	0	0	0	0	0	0	1	0	0
hsa-miR-2277-3p	chr5	92956416	92956436	-	21	2	0	0	0	1	1	0	0	0	0	3	1	2	0	0	0	1	0	1	3	0	1	1	1	0	0	0	6	2	0	3	2
hsa-miR-2277-5p	chr5	92956454	92956477	-	24	8	5	3	1	4	7	1	3	11	2	13	4	8	2	1	4	12	0	1	5	2	10	4	2	6	10	0	6	3	0	3	11
hsa-miR-2278	chr9	97572259	97572280	+	22	0	0	0	0	0	0	0	1	0	0	0	0	0	0	0	2	0	0	0	0	0	1	0	0	0	0	0	0	0	0	0	0
hsa-miR-2355-3p	chr2	207974723	207974744	-	22	0	2	1	2	0	5	0	0	1	3	1	0	0	3	0	1	1	0	1	0	0	1	1	0	0	0	0	2	0	1	1	2
hsa-miR-2355-5p	chr2	207974767	207974787	-	21	18	12	6	4	6	15	4	7	25	9	13	2	4	12	9	19	7	2	5	3	2	18	10	4	14	4	3	13	4	4	6	11
hsa-miR-2392	chr14	101280888	101280907	+	20	0	0	0	0	0	0	0	1	0	0	0	0	0	0	1	0	0	0	1	0	0	0	0	0	0	0	0	0	0	0	0	0
hsa-miR-23a-3p	chr19	13947409	13947429	-	21	688	1107	1231	430	411	1422	796	535	715	2538	1106	156	1263	1709	791	1410	959	134	1014	763	395	1051	1060	288	785	1073	318	251	650	766	646	1036
hsa-miR-23a-5p	chr19	13947444	13947465	-	22	5	2	6	7	0	0	12	6	3	3	0	4	2	2	7	5	2	1	2	2	26	9	2	4	3	4	4	4	12	2	2	7
hsa-miR-23b-3p	chr9	97847547	97847567	+	21	960	2153	1005	1710	1511	2226	3706	2162	1610	5063	1644	98	882	2146	3380	1371	1016	132	829	536	2287	700	1775	1079	1192	638	662	887	492	3621	801	1163
hsa-miR-23b-5p	chr9	97847509	97847530	+	22	0	1	0	3	0	1	5	1	1	4	1	0	1	0	2	2	2	0	0	0	1	2	0	0	2	0	1	0	0	1	0	1
hsa-miR-23c	chrX	20035219	20035240	-	22	0	1	0	0	0	1	1	0	1	0	0	0	1	0	0	0	1	0	0	1	0	0	0	0	0	0	0	0	1	2	0	1
hsa-miR-24-1-5p	chr9	97848309	97848330	+	22	0	0	0	0	0	0	0	0	0	0	0	0	0	0	0	0	0	0	0	0	0	0	0	0	0	0	0	0	0	0	0	0
hsa-miR-24-2-5p	chr19	13947140	13947161	-	22	31	33	48	12	16	55	18	20	15	56	49	7	34	56	25	46	38	2	22	21	17	54	55	6	35	25	15	4	48	15	16	61
hsa-miR-24-3p	chr9;chr19	97848346;13947103	97848367;13947124	+;-	44	350	445	474	431	220	709	657	352	571	1252	631	18	429	809	558	551	499	27	492	222	308	433	517	116	377	615	121	111	399	493	126	605
hsa-miR-2467-3p	chr2	240273427	240273448	-	22	0	0	0	0	0	0	0	0	0	0	0	0	0	0	0	0	0	0	0	0	0	0	0	0	0	0	0	0	0	0	0	0
hsa-miR-2467-5p	chr2	240273466	240273488	-	23	3	3	5	1	0	9	6	2	4	0	3	2	1	6	4	7	1	0	4	2	1	5	2	1	3	5	3	0	8	1	2	4
hsa-miR-25-3p	chr7	99691194	99691215	-	22	1738	1062	1597	759	733	2084	1270	1208	1944	1283	2167	1509	2194	3092	1581	2667	1243	261	1221	1660	918	3973	1969	425	1689	1773	482	392	1835	786	438	2400
hsa-miR-25-5p	chr7	99691233	99691253	-	21	1	4	3	1	0	6	0	2	4	1	2	2	1	2	5	6	0	2	0	3	0	5	10	3	1	2	1	0	10	0	4	14
hsa-miR-2681-3p	chr13	102620015	102620036	-	22	0	0	1	0	0	0	0	0	0	0	1	0	0	0	0	0	0	0	0	0	0	1	0	0	0	0	0	0	0	0	0	0
hsa-miR-2681-5p	chr13	102620054	102620075	-	22	2	0	0	0	0	1	0	0	1	0	0	0	0	0	1	0	0	0	0	0	0	0	0	0	0	0	0	0	0	0	0	0
hsa-miR-2682-3p	chr1	98510827	98510848	-	22	0	0	0	0	0	0	0	0	0	0	0	0	0	0	0	0	0	0	0	0	0	0	0	0	0	0	0	0	0	0	0	0
hsa-miR-2682-5p	chr1	98510863	98510885	-	23	0	0	0	0	0	0	0	0	0	0	0	0	1	0	0	0	0	0	0	4	0	0	0	0	0	0	0	0	0	0	0	0
hsa-miR-26a-1-3p	chr3	38010943	38010964	+	22	0	1	0	0	1	0	1	0	3	1	3	0	1	3	1	0	3	0	1	0	0	1	0	0	1	3	0	1	0	1	0	1
hsa-miR-26a-2-3p	chr12	58218403	58218424	-	22	16	6	5	10	5	8	11	8	7	10	7	2	5	14	8	5	14	2	6	2	9	6	14	1	6	2	2	0	5	7	1	8
hsa-miR-26a-5p	chr12;chr3	58218441;38010904	58218462;38010925	-;+	44	53814	79078	48279	52599	47099	77122	101329	78669	43151	154671	74033	6170	29967	73270	102794	55894	49331	3866	34961	18840	59813	35329	50475	10773	38416	15376	15155	17851	19307	81097	15651	50909
hsa-miR-26b-3p	chr2	219267415	219267436	+	22	37	18	17	20	7	28	26	41	31	17	39	50	23	39	61	38	9	0	25	13	20	17	20	5	27	14	7	7	18	22	10	21
hsa-miR-26b-5p	chr2	219267380	219267400	+	21	7721	3926	6557	12315	2634	6465	14226	12927	8691	7395	10247	1936	4013	8208	18074	9380	4534	385	5225	3290	8400	7337	5308	1030	5768	3579	1400	1708	3782	6941	988	4829
hsa-miR-27a-3p	chr19	13947261	13947281	-	21	3622	3769	5206	1347	1463	5443	2709	2181	2246	5493	5940	710	3098	6840	2561	4862	3544	282	3011	1945	1162	5773	4675	901	3411	2577	1070	577	2953	1924	1193	4950
hsa-miR-27a-5p	chr19	13947301	13947322	-	22	16	7	4	14	3	11	12	5	4	24	15	1	15	29	8	58	11	2	0	7	20	32	13	4	10	4	9	2	9	4	8	19
hsa-miR-27b-3p	chr9	97847787	97847807	+	21	33143	28477	27057	38719	13893	41339	60958	47688	58378	36868	41152	2394	10445	48149	72942	31027	20419	889	11185	7739	40261	14244	33016	7437	38839	13231	9860	6828	15947	36941	4547	32453
hsa-miR-27b-5p	chr9	97847745	97847766	+	22	39	30	28	51	17	45	57	54	90	60	62	7	18	55	95	40	22	2	10	10	35	18	47	15	54	26	9	8	25	38	8	40
hsa-miR-28-3p	chr3	188406622	188406643	+	22	3242	2056	2740	1527	1451	3149	2146	2227	3728	2810	3319	606	3272	2704	2701	2336	2238	289	1167	1908	1597	2426	2714	1344	2344	2520	1153	774	3830	1195	1039	2457
hsa-miR-28-5p	chr3	188406582	188406603	+	22	312	228	347	217	148	337	337	261	285	440	366	72	294	328	463	258	223	32	142	170	169	199	323	116	257	200	81	51	393	156	98	302
hsa-miR-2861	chr9	130548250	130548268	+	19	0	0	0	0	0	0	0	0	0	0	0	0	0	0	0	0	0	0	0	0	0	0	0	0	0	0	0	0	0	0	0	0
hsa-miR-2909	chr17	35391045	35391065	+	21	0	0	0	0	0	0	0	0	0	0	0	0	0	0	0	0	0	0	0	0	0	0	0	0	0	0	0	0	0	0	0	0
hsa-miR-296-3p	chr20	57392681	57392702	-	22	0	0	0	1	0	3	2	0	0	0	0	2	2	0	0	5	4	0	1	11	1	2	7	1	0	17	0	1	5	0	2	3
hsa-miR-296-5p	chr20	57392716	57392736	-	21	4	0	1	3	0	4	2	0	0	0	2	4	4	2	2	2	3	0	1	4	2	3	3	1	0	9	0	0	5	0	4	4
hsa-miR-297	chr4	111781780	111781800	-	21	0	0	0	0	0	0	0	0	0	0	0	0	0	0	0	0	0	0	0	0	0	0	0	0	0	0	0	0	0	0	0	0
hsa-miR-298	chr20	57393335	57393358	-	24	0	0	0	0	0	0	0	0	0	0	0	0	0	0	0	0	0	0	0	0	0	0	0	0	0	0	0	0	0	0	0	0
hsa-miR-299-3p	chr14	101490169	101490190	+	22	1	0	0	3	0	4	6	8	1	13	0	0	7	2	8	4	3	0	1	1	3	2	5	0	0	1	0	0	1	0	4	0
hsa-miR-299-5p	chr14	101490137	101490158	+	22	0	0	0	0	2	0	1	1	0	1	1	0	1	0	0	1	0	0	0	0	3	1	0	1	0	0	0	0	0	1	1	0
hsa-miR-29a-3p	chr7	130561507	130561528	-	22	1818	1663	2309	1887	917	3327	3714	2457	1539	3277	2588	746	1822	3192	2495	2365	2319	174	2090	1409	1891	3988	2662	458	1150	1145	503	313	1355	2235	789	1808
hsa-miR-29a-5p	chr7	130561545	130561566	-	22	2	3	4	8	1	7	14	3	8	8	5	4	7	5	9	4	7	0	11	6	2	7	5	0	2	9	0	1	3	5	2	2
hsa-miR-29b-1-5p	chr7	130562266	130562289	-	24	5	1	0	5	0	3	13	3	3	3	5	1	0	2	7	1	4	0	0	1	1	4	3	0	1	3	1	0	2	2	1	2
hsa-miR-29b-2-5p	chr1	207975837	207975858	-	22	7	5	3	11	1	3	6	14	7	7	4	5	3	5	19	4	6	0	3	1	14	3	3	0	1	7	4	4	3	7	1	7
hsa-miR-29b-3p	chr1;chr7	207975795;130562226	207975817;130562248	-;-	46	84	100	140	171	52	207	386	167	161	322	170	103	124	243	277	182	298	7	291	115	221	137	157	13	63	96	18	15	96	187	42	81
hsa-miR-29c-3p	chr1	207975210	207975231	-	22	831	528	813	948	370	904	1581	1039	1049	1037	1101	511	384	933	1089	934	1141	55	570	247	704	633	638	98	509	366	195	118	306	924	88	717
hsa-miR-29c-5p	chr1	207975248	207975269	-	22	23	18	21	37	8	28	78	47	50	35	22	18	10	21	51	21	30	3	27	7	44	18	17	1	15	42	5	8	5	53	3	18
hsa-miR-300	chr14	101507751	101507772	+	22	0	0	0	0	0	0	0	0	0	0	0	0	0	0	0	0	0	0	0	0	0	0	0	0	0	0	0	0	0	0	0	0
hsa-miR-301a-3p	chr17	57228510	57228532	-	23	157	133	149	140	67	264	235	165	302	243	213	49	127	200	264	158	329	9	184	66	140	163	199	37	205	183	42	37	180	151	119	145
hsa-miR-301a-5p	chr17	57228548	57228569	-	22	0	0	0	0	0	2	1	1	0	1	0	0	2	1	0	1	1	0	1	0	1	0	2	0	0	0	0	0	0	0	0	0
hsa-miR-301b-3p	chr22	22007314	22007336	+	23	10	17	24	6	4	23	12	10	18	31	15	5	31	20	6	27	24	0	21	12	4	15	20	4	16	11	2	1	17	5	22	16
hsa-miR-301b-5p	chr22	22007279	22007300	+	22	0	0	0	0	0	0	0	0	0	0	0	0	0	0	1	0	0	0	0	0	0	0	0	0	0	0	0	0	1	0	0	1
hsa-miR-302a-3p	chr4	113569342	113569364	-	23	0	0	0	0	0	0	1	0	0	0	0	0	0	0	0	0	0	0	0	0	0	0	0	0	0	0	0	0	0	0	0	0
hsa-miR-302a-5p	chr4	113569380	113569402	-	23	0	0	0	0	0	0	0	0	0	0	0	0	0	0	0	0	0	0	0	0	0	0	0	0	0	0	0	0	0	0	0	0
hsa-miR-302b-3p	chr4	113569645	113569667	-	23	0	0	0	0	0	0	0	0	0	0	0	0	0	0	1	0	0	0	0	0	0	0	0	0	0	0	0	0	0	0	0	0
hsa-miR-302b-5p	chr4	113569682	113569703	-	22	0	0	0	0	0	0	0	0	0	0	0	0	0	0	0	0	0	0	0	0	0	0	0	0	0	0	0	0	0	0	0	0
hsa-miR-302c-3p	chr4	113569522	113569544	-	23	0	0	0	0	0	0	0	0	0	0	0	0	0	0	0	0	0	0	0	0	0	0	0	0	0	0	0	0	0	0	0	0
hsa-miR-302c-5p	chr4	113569558	113569579	-	22	0	0	0	0	0	0	0	0	0	0	0	0	0	0	0	0	0	0	0	0	0	0	0	0	0	0	0	0	0	0	0	0
hsa-miR-302d-3p	chr4	113569162	113569184	-	23	0	0	0	3	0	0	0	0	0	0	0	0	0	0	0	0	0	0	0	0	0	0	0	0	0	0	0	0	0	0	0	0
hsa-miR-302d-5p	chr4	113569201	113569222	-	22	0	0	0	0	0	0	0	0	0	0	0	0	0	0	0	0	0	0	0	0	0	0	0	0	0	0	0	0	0	0	0	0
hsa-miR-302e	chr11	7256002	7256018	+	17	0	0	0	0	0	0	0	0	0	0	0	0	0	0	0	0	0	0	0	0	0	0	0	0	0	0	0	0	0	0	0	0
hsa-miR-302f	chr18	27878902	27878918	+	17	0	0	0	0	0	0	0	0	0	0	0	0	0	0	0	0	0	0	0	0	0	0	0	0	0	0	0	0	0	0	0	0
hsa-miR-3064-3p	chr17	62496893	62496915	-	23	0	0	0	0	0	0	2	0	0	1	0	0	0	0	0	0	0	0	1	0	0	0	0	0	0	1	0	0	0	0	0	0
hsa-miR-3064-5p	chr17	62496935	62496955	-	21	0	0	0	0	0	0	1	1	0	0	0	0	1	0	0	1	1	0	1	0	0	0	0	0	0	0	0	0	0	0	0	1
hsa-miR-3065-3p	chr17	79099726	79099748	+	23	0	0	0	0	0	0	0	0	0	0	0	0	0	0	0	0	0	0	0	0	0	0	1	0	1	0	0	0	0	0	0	0
hsa-miR-3065-5p	chr17	79099686	79099708	+	23	0	0	0	0	0	0	0	0	0	0	0	0	0	0	0	0	0	0	0	0	0	0	0	0	0	0	0	0	0	0	0	0
hsa-miR-3074-3p	chr9	97848306	97848327	-	22	1	0	1	1	1	2	1	0	1	3	1	0	1	1	1	2	1	1	0	1	0	1	0	2	2	2	0	2	1	1	0	1
hsa-miR-3074-5p	chr9	97848345	97848365	-	21	0	0	0	0	0	0	0	0	0	0	0	0	0	0	0	0	0	0	0	0	0	0	0	0	0	0	0	0	0	0	0	0
hsa-miR-30a-3p	chr6	72113257	72113278	-	22	1312	1139	1651	3410	569	1070	4812	4626	4511	473	1916	206	666	637	5914	2367	1432	64	582	345	4266	1130	571	362	1348	585	511	563	780	4026	143	680
hsa-miR-30a-5p	chr6	72113298	72113319	-	22	51697	31910	74607	123328	23052	36694	186415	120982	120799	15356	66864	10040	13709	25203	214572	70926	51699	1992	27290	7726	143050	34958	15047	9424	46185	8019	18517	15620	19325	117111	5995	23002
hsa-miR-30b-3p	chr8	135812775	135812796	-	22	9	1	5	31	1	3	26	12	6	1	2	0	1	0	41	4	5	0	1	2	30	3	1	1	6	0	1	1	5	25	2	6
hsa-miR-30b-5p	chr8	135812813	135812834	-	22	1460	1094	1567	6714	633	1475	10001	3072	1674	1332	1773	808	846	1493	6682	1402	1530	59	1140	586	8258	833	682	592	886	760	499	587	1187	6194	452	1099
hsa-miR-30c-1-3p	chr1	41223011	41223032	+	22	10	3	4	18	6	9	19	12	25	6	8	3	7	14	34	18	3	0	2	5	19	3	6	0	3	6	6	3	8	20	2	5
hsa-miR-30c-2-3p	chr6	72086667	72086688	-	22	100	58	88	218	43	68	358	361	257	34	125	32	35	40	579	109	53	5	39	14	208	55	46	25	90	30	36	36	59	253	22	44
hsa-miR-30c-5p	chr1;chr6	41222972;72086706	41222994;72086728	+;-	46	3069	2016	3580	8632	1204	2564	11945	9590	4539	1301	3560	1491	1104	1863	11752	3256	2690	174	1070	781	7163	1525	1626	961	2649	769	964	1242	2362	7903	841	1932
hsa-miR-30d-3p	chr8	135817122	135817143	-	22	102	34	55	126	20	59	162	118	82	39	92	16	46	52	190	78	44	3	38	31	140	32	40	19	55	33	22	12	67	108	7	74
hsa-miR-30d-5p	chr8	135817162	135817183	-	22	10775	7034	12810	16255	7989	10848	25171	14884	11586	7345	10533	1824	6890	9229	29474	9045	7311	1241	4846	3693	15524	6118	4597	11137	8312	6045	5007	8028	7401	16190	4882	9875
hsa-miR-30e-3p	chr1	41220085	41220106	+	22	322	219	516	421	170	385	539	557	875	307	321	224	325	336	856	344	304	20	120	259	494	328	243	81	339	364	106	91	219	613	85	316
hsa-miR-30e-5p	chr1	41220043	41220064	+	22	5074	3100	7813	6831	1497	5235	10237	5967	6284	4066	5520	3446	4111	5740	10846	4406	4684	271	2341	3457	5865	4841	4027	702	3860	1077	926	623	3655	7431	689	3785
hsa-miR-31-3p	chr9	21512120	21512141	-	22	0	0	0	0	0	2	1	1	1	1	2	0	0	0	1	3	3	1	9	0	1	0	0	0	1	5	0	0	5	3	35	0
hsa-miR-31-5p	chr9	21512157	21512177	-	21	5	42	9	57	5	148	168	99	1	14	48	35	172	48	174	145	166	20	374	143	59	146	66	10	16	38	23	0	349	160	1189	33
hsa-miR-3115	chr1	23370803	23370822	+	20	0	0	0	0	0	0	0	0	0	0	0	0	1	0	0	0	0	0	0	0	0	0	0	0	0	0	0	0	0	0	0	0
hsa-miR-3116	chr1;chr1	62544466;62544502	62544487;62544523	-;+	44	0	0	0	0	1	1	0	1	7	1	3	0	0	0	3	1	0	0	0	4	3	0	1	0	1	0	0	1	0	0	0	0
hsa-miR-3117-3p	chr1	67094168	67094188	+	21	9	3	0	1	3	4	4	2	2	4	1	0	4	4	7	3	3	0	1	1	0	6	2	0	5	2	1	1	0	3	0	1
hsa-miR-3117-5p	chr1	67094135	67094154	+	20	0	0	0	0	0	0	0	0	0	0	0	0	0	0	0	0	0	0	0	0	0	0	0	0	0	0	0	0	0	0	0	0
hsa-miR-3118	chr21;chr15;chr15;chr15	15017105;21038167;22049317;22049317	15017127;21038189;22049339;22049339	-;+;+;+	69	6	0	1	0	1	0	0	0	0	1	1	1	1	0	0	1	0	0	0	0	1	0	3	0	0	1	0	0	3	1	1	1
hsa-miR-3119	chr1;chr1	170120527;170120576	170120546;170120595	+;-	40	0	0	0	0	0	0	0	0	0	0	0	0	0	0	0	0	0	0	0	0	0	0	0	0	0	0	0	0	0	0	0	0
hsa-miR-3120-3p	chr1	172107998	172108018	+	21	0	0	0	0	0	0	0	0	0	0	0	0	0	0	0	0	0	0	0	0	0	0	0	0	0	0	0	0	0	0	0	0
hsa-miR-3120-5p	chr1	172107960	172107980	+	21	0	0	0	0	0	0	0	0	0	0	0	0	0	1	1	0	0	0	0	0	0	0	0	1	0	0	0	0	0	1	0	0
hsa-miR-3121-3p	chr1	180407458	180407479	-	22	0	0	0	0	0	0	0	0	0	0	0	0	0	0	0	0	0	0	0	0	0	0	0	0	0	0	0	0	0	0	0	0
hsa-miR-3121-5p	chr1	180407493	180407514	-	22	0	0	0	0	0	0	0	0	0	0	0	0	0	0	0	0	0	0	0	0	0	0	0	0	0	0	0	0	0	0	0	0
hsa-miR-3122	chr1	212250964	212250985	+	22	0	0	0	0	0	0	0	0	0	0	0	0	0	0	0	0	0	0	0	0	0	0	0	0	0	0	0	0	0	0	0	0
hsa-miR-3123	chr1	241295620	241295636	+	17	0	0	0	0	0	0	0	0	0	0	0	0	0	0	0	0	0	0	0	0	0	0	0	0	0	0	0	0	0	0	0	0
hsa-miR-3124-3p	chr1	249120617	249120638	+	22	0	0	0	0	0	0	0	0	0	0	0	0	0	0	0	0	0	0	0	0	0	0	0	0	0	0	0	0	0	0	0	0
hsa-miR-3124-5p	chr1	249120582	249120602	+	21	0	0	1	0	0	0	0	1	0	0	0	0	0	0	0	0	0	0	0	0	1	0	0	0	0	0	0	0	0	1	0	0
hsa-miR-3125	chr2	12877502	12877521	+	20	0	1	0	0	0	0	0	0	1	0	0	0	0	2	0	1	0	0	0	0	0	1	0	0	0	1	0	1	0	0	0	0
hsa-miR-3126-3p	chr2	69330859	69330880	+	22	0	0	0	0	0	0	0	0	0	1	0	0	0	0	0	0	0	0	0	0	0	0	0	0	0	0	0	0	0	0	0	0
hsa-miR-3126-5p	chr2	69330823	69330844	+	22	0	1	0	0	0	0	0	0	0	0	0	0	0	0	0	0	0	0	0	0	0	0	0	0	0	0	0	0	0	0	0	0
hsa-miR-3127-3p	chr2	97464061	97464082	+	22	0	0	0	0	0	0	0	1	0	0	0	0	0	0	0	0	0	0	0	1	0	0	0	0	0	0	0	0	0	0	0	0
hsa-miR-3127-5p	chr2	97464025	97464047	+	23	0	0	0	0	0	0	0	1	0	0	0	0	0	0	0	0	0	1	0	2	0	1	1	1	0	1	0	0	3	0	0	0
hsa-miR-3128	chr2	178120712	178120734	-	23	0	0	0	0	0	1	0	0	0	0	0	0	0	0	0	0	0	0	0	1	0	0	0	0	0	0	0	0	0	0	0	0
hsa-miR-3129-3p	chr2	189997770	189997791	-	22	0	0	1	0	0	0	0	0	2	0	0	0	0	3	0	0	0	0	1	1	0	0	1	0	0	1	0	0	0	0	0	0
hsa-miR-3129-5p	chr2	189997808	189997829	-	22	0	0	0	0	0	0	0	0	0	1	0	0	0	0	0	0	0	0	0	0	0	1	0	0	1	0	0	0	0	0	0	0
hsa-miR-3130-3p	chr2;chr2	207647969;207648001	207647989;207648021	-;+	42	0	0	0	0	0	0	0	0	0	0	0	0	0	0	0	0	0	0	0	0	0	0	0	0	0	0	0	0	0	0	0	0
hsa-miR-3130-5p	chr2;chr2	207647970;207648000	207647990;207648020	+;-	42	0	0	0	0	0	0	0	0	0	0	0	0	0	0	0	0	0	0	0	0	0	0	0	0	0	0	0	0	0	0	0	0
hsa-miR-3131	chr2	219923447	219923469	-	23	0	0	0	0	0	0	0	0	0	0	0	0	0	0	1	0	0	0	0	0	0	0	0	0	0	0	0	0	0	0	0	0
hsa-miR-3132	chr2	220413839	220413862	-	24	0	0	0	0	0	0	0	0	0	0	0	0	0	0	0	0	0	0	0	0	0	0	0	0	0	0	0	0	0	0	0	0
hsa-miR-3133	chr2	242417329	242417350	+	22	0	0	0	0	0	0	0	0	0	0	0	0	0	0	0	0	0	0	0	0	0	0	0	0	0	0	0	0	0	0	0	0
hsa-miR-3134	chr3	15738812	15738834	-	23	0	0	0	0	0	0	0	0	0	0	0	0	0	0	0	0	0	0	1	0	0	0	0	0	0	0	0	0	0	0	0	0
hsa-miR-3135a	chr3	20179066	20179087	+	22	0	0	0	0	0	0	0	0	0	0	0	0	0	0	0	0	0	0	0	0	0	0	0	0	1	0	0	0	0	0	0	0
hsa-miR-3135b	chr6	32717729	32717750	-	22	0	0	0	0	2	0	2	0	0	1	0	1	0	1	0	1	1	4	0	2	1	3	1	0	1	5	0	2	1	0	1	0
hsa-miR-3136-3p	chr3	69098117	69098138	-	22	0	0	0	0	0	0	0	0	0	0	0	0	0	0	0	0	0	0	0	0	0	0	0	0	0	0	0	0	0	0	0	0
hsa-miR-3136-5p	chr3	69098155	69098177	-	23	0	0	0	0	0	0	0	0	0	0	0	0	0	0	0	0	0	0	0	0	0	0	0	0	1	1	0	0	0	1	0	0
hsa-miR-3137	chr3	194855280	194855303	-	24	0	0	0	0	0	0	0	0	0	0	0	0	0	0	0	0	0	0	0	0	0	0	0	0	0	0	0	0	0	0	0	0
hsa-miR-3138	chr4	10080246	10080269	-	24	1	0	0	0	0	0	0	0	0	0	0	0	0	0	0	0	0	0	0	0	0	0	0	0	0	0	0	0	0	0	0	0
hsa-miR-3139	chr4	144264622	144264644	+	23	0	0	0	0	0	0	0	0	0	0	1	0	0	0	0	0	0	0	0	0	0	0	0	0	0	0	0	0	0	0	0	0
hsa-miR-3140-3p	chr4	153410488	153410509	-	22	0	0	0	0	0	0	0	0	0	0	0	1	0	0	0	0	0	0	0	0	0	1	0	0	0	0	0	0	0	0	0	0
hsa-miR-3140-5p	chr4	153410537	153410557	-	21	0	0	0	0	0	0	0	0	0	0	0	0	0	0	0	0	0	0	0	0	0	0	0	0	0	0	0	0	0	0	0	0
hsa-miR-3141	chr5	153975605	153975623	-	19	0	0	0	0	0	0	0	0	0	0	0	0	0	0	0	0	0	0	0	0	0	0	0	0	0	0	0	0	0	0	0	0
hsa-miR-3142	chr5	159901457	159901478	+	22	0	0	0	0	0	0	0	0	0	0	0	0	0	1	0	0	0	0	0	0	0	0	0	0	0	0	0	0	0	0	0	0
hsa-miR-3143	chr6	27115408	27115432	+	25	0	0	0	0	0	0	0	0	0	0	0	0	0	1	0	0	0	1	0	0	0	0	1	0	0	0	1	0	0	0	1	0
hsa-miR-3144-3p	chr6	120336372	120336393	+	22	0	0	0	0	0	0	0	0	0	1	0	0	0	0	0	0	0	0	0	0	0	0	0	0	0	0	1	0	0	1	1	0
hsa-miR-3144-5p	chr6	120336337	120336358	+	22	0	0	0	0	0	0	0	0	0	0	0	0	0	0	0	0	0	0	0	0	0	1	0	0	0	0	0	0	0	0	1	0
hsa-miR-3145-3p	chr6	138756360	138756383	-	24	0	0	0	0	0	1	0	1	0	0	0	0	3	0	0	1	0	0	0	1	0	0	0	0	0	0	0	0	1	0	0	0
hsa-miR-3145-5p	chr6	138756399	138756420	-	22	0	0	1	0	0	0	0	1	0	0	0	1	0	0	0	0	0	0	0	0	0	0	0	0	1	0	0	0	0	0	0	0
hsa-miR-3146	chr7	19744989	19745010	-	22	0	0	0	0	0	0	0	0	0	0	0	0	0	0	0	0	0	0	0	0	0	0	0	0	0	0	0	0	0	0	0	0
hsa-miR-3147	chr7	57472736	57472759	+	24	0	0	0	0	0	0	0	0	0	0	0	0	0	0	0	0	0	0	0	0	0	0	0	0	0	0	0	0	0	0	0	0
hsa-miR-3148	chr8	29814834	29814855	-	22	0	0	0	0	0	0	0	0	0	0	0	0	0	0	0	0	0	0	0	0	0	0	0	0	0	0	0	0	0	0	0	0
hsa-miR-3149	chr8	77879014	77879036	-	23	0	0	0	0	0	0	0	0	0	0	0	0	0	0	0	0	1	0	0	0	0	0	0	0	0	1	0	0	0	0	0	0
hsa-miR-3150a-3p	chr8	96085190	96085211	+	22	0	0	0	0	0	0	0	0	0	0	0	0	0	0	0	0	0	0	0	0	0	0	0	0	0	0	0	0	0	0	0	0
hsa-miR-3150a-5p	chr8	96085153	96085174	+	22	0	0	0	0	0	0	0	0	0	0	0	0	0	0	0	0	0	0	0	0	0	0	0	0	0	0	0	0	0	0	0	0
hsa-miR-3150b-3p	chr8	96085152	96085172	-	21	0	0	0	0	0	0	0	0	0	0	0	0	0	0	0	0	0	0	0	0	0	0	0	0	0	0	0	0	0	0	0	0
hsa-miR-3150b-5p	chr8	96085189	96085210	-	22	0	0	0	0	0	0	0	0	0	0	0	0	0	0	0	0	0	0	0	0	0	0	0	0	0	0	0	0	0	0	0	0
hsa-miR-3151-3p	chr8	104166890	104166909	+	20	0	0	0	0	0	0	0	0	0	0	0	0	0	0	0	0	0	0	0	0	0	0	0	0	0	0	0	0	0	0	0	0
hsa-miR-3151-5p	chr8	104166851	104166871	+	21	0	0	0	0	0	0	0	0	0	0	0	0	0	0	0	0	0	0	0	0	0	0	0	0	0	0	0	0	0	0	0	0
hsa-miR-3152-3p	chr9	18573348	18573369	+	22	0	0	0	0	0	0	0	0	0	0	0	0	0	0	0	0	0	0	0	0	0	0	0	0	0	0	0	0	0	0	0	0
hsa-miR-3152-5p	chr9	18573314	18573335	+	22	1	0	0	0	0	0	1	0	0	0	0	0	0	1	0	0	0	0	0	0	0	0	0	0	0	0	0	0	0	0	1	0
hsa-miR-3153	chr9	91927189	91927211	+	23	0	0	0	0	0	0	0	0	0	0	0	0	0	0	0	0	0	0	0	0	0	0	0	0	0	0	0	0	0	0	0	0
hsa-miR-3154	chr9	131007235	131007256	-	22	0	0	0	0	0	0	0	0	0	0	0	0	0	0	0	0	1	0	0	0	0	0	0	0	0	0	0	0	0	0	0	0
hsa-miR-3155a	chr10	6194210	6194230	+	21	0	0	0	0	0	0	0	0	0	0	0	0	0	1	0	0	0	0	0	0	0	0	0	0	0	1	0	0	0	0	0	0
hsa-miR-3155b	chr10	6194172	6194189	-	18	0	0	1	0	1	0	0	0	0	0	0	1	0	0	0	0	0	0	0	0	0	0	0	0	2	0	0	0	0	0	0	1
hsa-miR-3156-3p	chr18;chr10	14830214;45659510	14830234;45659530	+;+	42	0	0	0	0	0	0	0	0	0	0	0	0	0	0	0	0	0	0	0	0	0	0	0	0	0	0	0	0	0	0	0	0
hsa-miR-3156-5p	chr18;chr10;chr21	14830173;45659469;14778752	14830194;45659490;14778773	+;+;-	66	0	0	0	0	0	0	0	0	0	0	0	0	0	0	0	0	0	0	0	0	0	0	0	0	0	0	0	0	0	0	0	0
hsa-miR-3157-3p	chr10	97824078	97824099	-	22	1	3	0	1	0	3	1	0	1	3	0	0	0	2	2	1	0	0	0	0	0	0	2	0	2	1	1	0	0	0	0	0
hsa-miR-3157-5p	chr10	97824126	97824147	-	22	0	0	0	0	0	0	1	0	0	0	2	0	0	1	1	0	0	1	0	0	1	0	1	0	0	0	0	0	0	0	0	0
hsa-miR-3158-3p	chr10;chr10	103361184;103361223	103361205;103361244	-;+	44	0	0	0	0	0	0	0	0	0	0	0	0	0	0	0	0	0	0	0	0	0	0	0	0	0	0	0	0	0	0	0	0
hsa-miR-3158-5p	chr10;chr10	103361186;103361222	103361206;103361242	+;-	42	0	0	0	0	0	0	0	0	0	0	0	0	0	0	0	0	0	0	0	0	0	0	0	0	0	0	0	0	0	0	0	0
hsa-miR-3159	chr11	18409343	18409364	+	22	2	0	0	1	0	1	0	0	0	1	0	0	0	2	0	0	0	0	1	0	0	0	0	0	0	0	0	0	0	0	0	1
hsa-miR-3160-3p	chr11;chr11	46473365;46473408	46473386;46473429	-;+	44	0	0	0	0	0	0	0	0	0	0	0	0	0	0	0	0	0	0	0	0	0	0	0	0	0	0	0	0	0	0	0	0
hsa-miR-3160-5p	chr11;chr11	46473367;46473406	46473388;46473427	+;-	44	0	0	0	0	0	0	0	0	0	0	0	0	0	0	0	0	0	0	0	0	0	0	0	0	0	0	0	0	0	0	0	0
hsa-miR-3161	chr11	48118343	48118365	+	23	1	0	0	0	0	0	1	0	0	0	0	0	0	0	0	0	0	0	0	0	0	2	0	0	1	0	0	0	0	1	0	0
hsa-miR-3162-3p	chr11	59362560	59362580	-	21	0	0	0	0	0	0	0	0	0	0	0	0	0	0	0	0	0	0	0	0	0	0	0	0	0	0	0	0	0	0	0	0
hsa-miR-3162-5p	chr11	59362600	59362622	-	23	0	0	0	0	0	0	0	0	0	0	0	0	0	0	0	0	0	0	0	0	0	0	0	0	0	0	0	0	0	0	0	0
hsa-miR-3163	chr11	66701947	66701968	-	22	0	0	0	0	0	0	0	0	0	0	0	0	0	0	0	0	0	0	0	0	0	0	0	0	0	0	0	0	0	0	0	0
hsa-miR-3164	chr11	68850653	68850674	+	22	0	0	0	0	0	0	0	0	0	0	0	0	0	0	0	0	0	0	0	0	0	1	0	0	0	0	0	0	0	0	0	0
hsa-miR-3165	chr11	71783318	71783339	-	22	0	0	1	0	0	0	0	0	0	0	0	0	0	0	0	0	0	0	0	0	0	0	0	0	0	0	0	0	0	0	0	0
hsa-miR-3166	chr11	87909729	87909751	+	23	0	0	0	0	0	0	0	0	0	0	0	0	0	0	0	0	0	0	0	0	0	2	0	0	0	0	0	0	2	0	0	0
hsa-miR-3167	chr11	126858364	126858385	-	22	0	0	0	0	0	0	0	0	0	0	0	0	0	0	0	0	0	0	0	0	0	0	0	0	0	0	0	0	0	0	0	0
hsa-miR-3168	chr13	41675212	41675228	-	17	0	0	0	0	0	0	0	0	0	0	0	0	0	0	0	0	0	0	0	0	0	0	0	0	0	0	0	0	0	0	0	0
hsa-miR-3169	chr13	61773982	61774003	-	22	0	0	0	0	0	0	0	0	0	0	0	0	0	0	0	0	0	0	0	0	0	0	0	0	0	0	0	0	0	0	0	0
hsa-miR-3170	chr13	98860787	98860808	+	22	0	0	0	0	0	0	0	0	0	0	0	0	1	0	0	0	0	0	0	0	0	0	0	0	0	0	0	0	0	0	0	0
hsa-miR-3171	chr14	28102452	28102475	-	24	0	0	0	0	0	0	0	0	0	0	0	0	0	0	0	0	0	0	0	0	0	0	0	0	0	0	0	0	0	0	0	0
hsa-miR-3173-3p	chr14	95604260	95604281	-	22	0	0	0	0	0	0	0	0	0	0	0	0	0	0	0	0	0	0	0	0	0	0	0	0	0	0	0	0	0	0	0	0
hsa-miR-3173-5p	chr14	95604298	95604319	-	22	0	0	0	0	0	1	0	0	0	0	1	0	1	0	2	0	0	0	0	0	0	0	0	0	1	0	0	0	0	0	0	0
hsa-miR-3174	chr15	90549996	90550018	+	23	1	0	0	0	0	1	1	0	0	0	0	0	2	0	0	1	0	1	1	0	0	3	1	0	1	2	0	0	2	0	0	1
hsa-miR-3175	chr15	93447638	93447659	+	22	0	0	0	0	0	0	0	0	0	0	0	0	0	0	0	0	1	0	0	0	0	0	0	0	1	0	0	0	0	0	0	0
hsa-miR-3176	chr16	593336	593354	+	19	7	3	3	1	1	6	1	1	4	0	1	6	6	1	3	4	11	0	1	9	2	4	2	0	4	9	1	5	5	0	4	5
hsa-miR-3177-3p	chr16	1785039	1785059	+	21	0	0	0	0	0	1	0	0	0	0	1	2	0	0	0	0	0	0	1	1	1	0	1	2	0	3	0	1	1	0	0	1
hsa-miR-3177-5p	chr16	1784996	1785018	+	23	0	0	0	0	1	0	0	0	0	0	0	0	0	0	0	0	0	0	0	0	0	0	0	0	0	0	0	0	0	0	1	0
hsa-miR-3178	chr16	2581980	2581996	-	17	0	0	0	0	0	0	0	0	0	0	0	0	0	1	1	0	0	0	0	0	0	1	0	0	1	0	0	0	0	0	0	0
hsa-miR-3179	chr16;chr16;chr16;chr16	14995416;16394067;16394067;18505762	14995437;16394088;16394088;18505783	+;+;+;-	66	0	0	0	0	0	0	0	0	0	0	0	0	0	0	0	0	0	0	0	0	0	0	0	0	0	0	0	0	0	0	0	0
hsa-miR-3180	chr16;chr16	2186077;15248806	2186095;15248824	-;-	38	0	0	0	0	0	0	0	0	0	0	1	0	0	0	1	0	0	0	0	0	0	0	0	0	0	0	0	0	0	0	0	0
hsa-miR-3180-3p	chr16;chr16;chr16	15005138;16403793;18496046	15005159;16403814;18496067	+;+;-	66	0	0	0	1	0	0	0	0	0	0	0	0	1	0	0	0	0	0	0	0	0	0	0	0	0	0	0	0	0	0	0	0
hsa-miR-3180-5p	chr16;chr16;chr16	15005094;16403749;18496087	15005118;16403773;18496111	+;+;-	75	0	0	0	0	0	0	0	0	0	0	0	0	0	0	0	0	0	0	0	0	0	0	0	0	0	0	0	1	0	0	0	0
hsa-miR-3181	chr16	50776224	50776242	+	19	0	0	1	0	0	1	1	0	0	0	0	0	0	0	0	0	0	0	0	1	0	0	0	0	0	0	0	0	0	0	0	0
hsa-miR-3182	chr16	83541954	83541970	+	17	0	1	0	0	0	0	0	1	0	0	1	2	5	0	0	1	0	0	2	2	0	2	2	0	0	0	0	0	0	0	0	3
hsa-miR-3183	chr17	925769	925790	-	22	0	0	0	0	0	0	1	0	0	0	0	0	0	0	0	0	0	0	0	0	0	0	0	0	0	0	0	0	0	0	0	0
hsa-miR-3184-3p	chr17	28444113	28444135	-	23	0	0	0	0	0	0	0	0	0	0	0	0	0	0	0	0	0	0	0	0	0	0	0	0	0	0	0	0	0	0	0	0
hsa-miR-3184-5p	chr17	28444146	28444169	-	24	0	0	0	0	0	0	0	0	0	0	0	0	0	0	0	0	0	0	0	0	0	0	0	0	0	0	0	0	0	0	0	0
hsa-miR-3185	chr17	46801808	46801830	-	23	0	0	0	0	0	0	0	0	0	0	0	0	0	0	0	0	0	0	0	0	0	0	0	0	0	0	0	0	0	0	0	0
hsa-miR-3186-3p	chr17	79418142	79418162	-	21	0	0	0	0	0	0	0	0	0	0	0	0	0	0	0	0	0	0	0	0	0	0	0	0	1	0	0	0	0	0	0	0
hsa-miR-3186-5p	chr17	79418178	79418199	-	22	0	0	0	0	0	0	0	0	0	0	0	0	0	0	0	0	0	0	0	0	0	0	0	0	0	0	0	0	0	0	0	0
hsa-miR-3187-3p	chr19	813627	813646	+	20	0	0	1	0	0	0	0	1	0	0	1	1	1	0	0	0	0	0	1	0	0	1	1	0	0	0	0	0	0	1	0	0
hsa-miR-3187-5p	chr19	813590	813612	+	23	0	1	0	0	0	0	0	0	0	0	0	0	0	0	0	0	0	0	0	0	0	0	0	0	0	0	0	0	0	0	0	0
hsa-miR-3188	chr19	18392939	18392961	+	23	0	1	0	1	0	1	2	0	0	0	1	1	0	0	0	0	0	0	0	0	0	0	0	1	0	0	0	2	0	0	0	1
hsa-miR-3189-3p	chr19	18497417	18497437	+	21	1	0	0	0	0	0	0	0	0	0	0	0	0	0	0	0	0	0	1	0	0	0	0	0	0	0	0	0	0	0	0	0
hsa-miR-3189-5p	chr19	18497380	18497404	+	25	0	0	0	0	0	0	0	0	0	0	0	0	0	0	0	0	0	0	0	0	0	0	0	0	0	0	0	0	0	0	0	0
hsa-miR-3190-3p	chr19	47730245	47730267	+	23	0	0	0	0	0	0	0	0	0	0	0	0	0	0	0	0	0	0	0	0	0	0	0	0	0	0	0	0	0	0	0	0
hsa-miR-3190-5p	chr19	47730212	47730231	+	20	0	0	0	0	0	0	0	0	0	0	0	0	0	0	0	0	0	0	0	0	0	0	0	0	0	0	0	0	0	0	0	0
hsa-miR-3191-3p	chr19	47730209	47730231	-	23	0	0	0	0	0	0	0	0	0	0	0	0	0	0	0	0	0	0	0	0	0	0	0	0	0	0	0	0	0	0	0	0
hsa-miR-3191-5p	chr19	47730247	47730268	-	22	0	0	0	0	0	0	0	0	0	0	0	0	0	0	0	0	0	0	0	0	0	0	0	0	0	0	0	0	0	0	0	0
hsa-miR-3192-3p	chr20	18451306	18451326	+	21	0	0	0	0	0	0	0	1	0	0	0	0	0	0	1	0	0	0	0	0	0	0	0	0	0	0	0	0	0	0	0	0
hsa-miR-3192-5p	chr20	18451268	18451290	+	23	0	0	0	0	0	0	0	0	0	0	0	0	0	0	0	0	0	0	0	1	0	0	0	0	0	0	0	0	0	0	0	0
hsa-miR-3193	chr20	30194989	30195010	+	22	0	1	0	0	0	0	0	0	1	0	0	0	0	0	1	0	0	0	0	0	0	0	0	1	0	0	0	0	0	0	0	0
hsa-miR-3194-3p	chr20	50069449	50069470	-	22	0	0	1	0	0	0	0	0	0	0	0	0	0	0	0	1	0	1	0	0	0	0	1	0	0	0	0	0	0	0	0	0
hsa-miR-3194-5p	chr20	50069485	50069505	-	21	0	2	1	0	0	2	0	0	2	2	1	2	0	0	0	0	0	0	0	1	0	0	1	0	0	1	0	0	3	0	0	0
hsa-miR-3195	chr20	60639868	60639884	+	17	1	1	0	0	3	1	2	1	2	0	1	0	0	3	0	1	1	0	0	0	0	2	1	1	0	0	0	1	0	0	0	1
hsa-miR-3196	chr20	61870140	61870157	+	18	0	0	2	0	0	0	0	0	0	0	0	0	0	0	0	0	0	0	0	1	0	0	1	0	0	0	0	0	1	0	0	0
hsa-miR-3197	chr21	42539491	42539513	+	23	0	0	0	0	0	0	0	0	0	0	0	0	0	0	0	0	0	0	0	0	0	0	0	0	0	0	0	0	0	0	0	0
hsa-miR-3198	chr12;chr22	54625191;18246956	54625212;18246977	-;-	44	0	0	0	0	0	0	0	0	0	0	0	0	0	0	0	0	0	0	0	0	0	0	0	0	0	0	0	0	0	0	0	0
hsa-miR-3199	chr22;chr22	28316523;28316569	28316545;28316591	+;-	46	1	2	0	2	2	2	1	2	0	3	1	0	0	2	4	1	1	0	1	0	0	2	1	0	2	1	1	1	0	1	0	1
hsa-miR-32-3p	chr9	111808511	111808532	-	22	4	1	3	21	1	5	19	10	3	3	5	2	3	5	15	3	3	0	1	4	18	5	2	0	1	1	1	1	5	10	1	3
hsa-miR-32-5p	chr9	111808552	111808573	-	22	75	45	61	39	22	83	70	60	75	95	114	32	48	158	50	81	74	6	32	28	41	126	48	9	56	30	16	13	62	36	10	76
hsa-miR-3200-3p	chr22	31127597	31127618	+	22	1	1	1	6	2	1	7	3	5	0	4	1	3	5	7	1	1	0	2	0	4	0	0	0	2	3	1	1	2	0	1	3
hsa-miR-3200-5p	chr22	31127556	31127577	+	22	0	0	0	0	0	0	0	0	0	0	0	0	0	1	0	0	0	0	0	0	0	0	1	0	2	0	0	0	0	0	1	0
hsa-miR-3201	chr22	48670176	48670192	+	17	0	0	0	0	0	0	0	0	0	0	0	0	0	0	0	0	0	0	0	0	0	0	0	0	0	0	0	0	0	0	0	0
hsa-miR-3202	chrX;chrX	153246556;153246599	153246577;153246620	+;-	44	0	0	0	0	0	0	0	0	0	1	0	0	0	2	0	0	0	0	0	0	0	0	0	0	0	0	0	0	0	0	0	0
hsa-miR-320a	chr8	22102488	22102509	-	22	538	365	406	317	740	590	463	469	841	713	614	438	477	630	806	455	364	224	355	368	235	937	476	412	521	2145	216	367	305	308	618	554
hsa-miR-320b	chr1;chr1	117214409;224444751	117214430;224444772	+;-	44	17	13	15	3	35	17	8	15	39	42	18	18	26	22	18	14	20	12	16	44	9	40	14	15	9	96	8	17	9	8	111	25
hsa-miR-320c	chr18;chr18	19263520;21901680	19263539;21901699	+;+	40	2	1	2	1	3	1	3	2	5	1	3	0	1	3	3	2	1	2	4	2	0	5	3	2	3	17	0	2	5	2	3	7
hsa-miR-320d	chrX;chr13	140008337;41301964	140008355;41301982	-;-	38	3	1	3	1	1	1	0	1	4	0	2	0	0	1	0	4	1	1	0	1	1	3	6	1	4	14	0	1	1	1	5	6
hsa-miR-320e	chr19	47212551	47212568	-	18	0	0	0	0	1	1	0	0	0	0	0	0	0	1	0	0	0	0	1	0	0	0	0	0	0	0	0	0	0	0	0	1
hsa-miR-323a-3p	chr14	101492119	101492139	+	21	0	1	0	0	0	1	1	10	0	4	1	0	4	2	0	1	0	0	0	0	1	10	0	2	0	1	0	0	0	0	7	0
hsa-miR-323a-5p	chr14	101492084	101492105	+	22	0	0	0	0	0	0	0	0	0	0	0	0	0	0	0	0	0	0	0	0	0	0	0	0	0	0	0	0	0	0	0	0
hsa-miR-323b-3p	chr14	101522606	101522627	+	22	0	1	0	0	0	0	1	4	1	3	0	1	1	0	1	0	0	0	0	0	7	4	0	0	2	1	1	1	0	0	1	0
hsa-miR-323b-5p	chr14	101522570	101522592	+	23	0	0	0	0	0	0	0	0	0	0	0	0	0	0	0	0	0	0	0	0	0	0	0	0	0	0	0	0	0	0	0	0
hsa-miR-324-3p	chr17	7126627	7126646	-	20	9	6	2	9	3	10	16	15	5	14	3	3	21	5	18	6	3	5	6	5	3	3	3	10	3	14	2	7	11	4	4	6
hsa-miR-324-5p	chr17	7126661	7126683	-	23	17	28	35	27	22	25	66	29	22	54	37	9	28	52	45	50	37	6	30	11	25	30	28	14	24	54	9	27	22	22	22	36
hsa-miR-325	chrX	76225889	76225911	-	23	0	0	0	0	0	0	0	0	0	0	0	0	0	0	0	0	0	0	0	0	0	0	0	0	0	0	0	0	0	0	0	0
hsa-miR-326	chr11	75046152	75046171	-	20	9	14	16	9	19	17	5	5	19	18	6	9	32	24	13	13	11	8	5	9	6	8	10	8	9	22	4	14	7	7	11	23
hsa-miR-328-3p	chr16	67236230	67236251	-	22	67	50	50	58	37	37	70	104	97	70	89	8	44	35	84	52	28	7	11	12	59	61	26	29	57	48	29	141	34	50	13	74
hsa-miR-328-5p	chr16	67236270	67236292	-	23	0	0	0	1	0	0	0	0	0	0	1	1	0	0	0	0	0	0	0	0	0	0	0	0	1	0	0	0	0	0	0	0
hsa-miR-329-3p	chr14;chr14	101493171;101493488	101493192;101493509	+;+	44	0	1	2	0	0	0	0	2	1	3	0	0	2	1	0	1	0	0	1	0	0	0	1	0	0	0	0	0	0	0	1	0
hsa-miR-329-5p	chr14;chr14	101493134;101493451	101493156;101493473	+;+	46	0	0	0	0	0	0	0	0	0	0	0	0	0	0	0	0	0	0	0	0	0	0	0	0	0	0	0	0	0	0	0	0
hsa-miR-330-3p	chr19	46142267	46142289	-	23	3	3	6	3	5	5	2	4	2	9	4	4	4	9	4	11	5	1	5	3	0	11	2	4	3	15	0	7	7	1	2	11
hsa-miR-330-5p	chr19	46142307	46142328	-	22	23	19	22	5	6	24	13	11	5	13	18	12	23	32	13	15	17	1	12	5	5	26	8	4	11	29	6	8	31	4	7	23
hsa-miR-331-3p	chr12	95702256	95702276	+	21	35	55	123	72	70	95	97	55	212	120	71	47	160	85	60	110	137	53	34	109	36	154	82	114	95	335	50	201	50	67	70	98
hsa-miR-331-5p	chr12	95702221	95702242	+	22	9	8	3	0	0	9	5	3	5	7	5	2	5	6	3	6	8	0	4	9	4	16	7	2	4	4	3	1	3	3	4	5
hsa-miR-335-3p	chr7	130136003	130136024	+	22	12	36	39	52	18	109	117	79	5	271	23	11	60	72	68	43	52	4	103	27	99	215	108	17	27	16	5	3	64	49	1	34
hsa-miR-335-5p	chr7	130135967	130135989	+	23	15	19	46	76	21	79	193	145	4	308	30	25	45	124	155	91	82	6	119	18	77	192	113	38	24	25	8	20	56	91	5	29
hsa-miR-337-3p	chr14	101340890	101340911	+	22	1	1	3	3	0	1	3	4	0	15	1	0	2	2	1	0	1	0	2	2	3	2	2	0	0	2	0	0	0	4	0	0
hsa-miR-337-5p	chr14	101340852	101340872	+	21	0	0	0	5	1	1	5	1	0	9	0	0	3	0	4	1	2	0	2	0	3	0	2	0	0	0	0	0	0	1	0	0
hsa-miR-338-3p	chr17	79099687	79099708	-	22	0	0	0	0	0	0	0	0	0	0	0	0	0	0	0	0	0	0	0	0	0	0	0	0	0	0	0	0	0	0	0	0
hsa-miR-338-5p	chr17	79099723	79099744	-	22	0	0	0	0	0	0	0	0	0	0	0	0	0	0	0	0	0	0	0	0	0	0	0	0	0	0	0	0	0	0	0	0
hsa-miR-339-3p	chr7	1062591	1062613	-	23	148	57	80	88	64	136	104	117	103	94	93	99	53	111	132	71	86	13	47	65	62	217	122	35	75	70	40	31	51	52	27	104
hsa-miR-339-5p	chr7	1062626	1062648	-	23	9	7	15	5	9	22	8	10	9	25	21	9	20	16	7	8	10	3	9	16	5	30	9	5	10	35	7	9	8	6	9	10
hsa-miR-33a-3p	chr22	42296993	42297014	+	22	3	0	0	2	0	2	4	3	0	3	1	3	1	3	5	2	1	0	1	2	4	1	1	1	0	2	0	2	1	4	1	2
hsa-miR-33a-5p	chr22	42296953	42296973	+	21	9	1	5	11	4	11	8	7	7	14	4	5	6	8	11	5	10	1	7	6	6	12	5	0	3	4	0	0	3	9	0	6
hsa-miR-33b-3p	chr17	17717171	17717192	-	22	0	1	0	0	0	1	1	1	1	0	0	0	0	0	0	0	1	1	0	0	1	1	0	1	0	0	1	0	2	1	0	2
hsa-miR-33b-5p	chr17	17717211	17717230	-	20	20	5	41	3	20	29	19	14	62	17	38	61	21	32	15	25	91	3	19	26	4	65	19	7	9	26	3	3	14	3	4	37
hsa-miR-340-3p	chr5	179442319	179442340	-	22	14	10	16	15	4	20	15	23	9	11	7	7	20	30	21	17	15	0	7	5	16	14	18	2	18	0	2	1	17	7	3	16
hsa-miR-340-5p	chr5	179442361	179442382	-	22	540	320	378	316	136	551	424	399	636	493	493	262	684	598	629	570	407	57	232	308	328	480	497	97	417	187	105	140	249	271	267	378
hsa-miR-342-3p	chr14	100576052	100576074	+	23	121	312	169	107	214	496	171	182	265	676	232	473	383	846	212	246	514	72	284	169	75	159	324	78	216	828	117	152	170	155	264	670
hsa-miR-342-5p	chr14	100576010	100576030	+	21	4	11	8	3	8	19	6	9	10	20	9	16	21	32	8	6	9	0	2	8	4	7	10	3	9	30	4	3	9	0	7	27
hsa-miR-345-3p	chr14	100774249	100774270	+	22	0	0	0	0	0	0	0	0	0	1	1	0	0	0	0	0	0	0	0	0	0	0	0	0	0	0	0	0	0	0	0	1
hsa-miR-345-5p	chr14	100774213	100774234	+	22	220	98	150	185	38	156	354	232	172	83	206	156	129	179	349	100	76	9	53	78	145	164	103	49	163	54	41	43	94	165	55	243
hsa-miR-346	chr10	88024504	88024526	-	23	1	0	0	0	0	2	0	0	0	0	0	0	0	0	4	0	0	0	0	1	0	0	1	0	0	2	0	1	0	0	0	0
hsa-miR-34a-3p	chr1	9211752	9211773	-	22	5	6	9	0	2	5	0	1	3	1	5	3	13	3	0	5	11	2	2	5	0	8	4	0	2	3	2	1	10	0	2	10
hsa-miR-34a-5p	chr1	9211794	9211815	-	22	268	324	738	162	116	529	242	160	317	300	580	79	605	362	238	393	531	38	411	379	106	674	390	84	355	447	113	36	655	195	35	464
hsa-miR-34b-3p	chr11	111383712	111383733	+	22	3	0	0	0	0	5	0	1	1	0	0	3	0	0	1	1	0	0	1	3	0	5	4	0	1	1	0	1	3	0	0	0
hsa-miR-34b-5p	chr11	111383675	111383697	+	23	15	2	1	0	1	7	0	0	1	1	2	3	2	1	1	2	1	0	3	3	1	8	11	0	1	2	0	0	6	0	0	0
hsa-miR-34c-3p	chr11	111384209	111384230	+	22	8	1	0	0	1	3	0	0	0	0	0	1	2	0	1	2	1	1	3	6	0	14	12	1	0	0	0	0	4	1	0	2
hsa-miR-34c-5p	chr11	111384176	111384198	+	23	201	8	7	3	2	100	3	9	8	17	5	27	33	9	11	30	11	2	43	45	0	149	185	1	4	13	2	1	37	4	0	13
hsa-miR-3529-3p	chr15	89155087	89155110	-	24	0	0	0	0	0	0	0	0	0	0	0	0	0	0	0	0	0	0	0	0	0	0	0	0	0	0	0	0	0	0	0	0
hsa-miR-3529-5p	chr15	89155125	89155146	-	22	0	0	0	0	0	0	0	0	0	0	0	0	0	0	0	0	0	0	0	0	0	0	0	0	0	0	0	0	0	0	0	0
hsa-miR-3591-3p	chr18	56118319	56118340	-	22	0	0	0	0	0	0	0	0	0	0	0	0	0	0	0	0	0	0	0	0	0	0	0	0	0	0	0	0	0	0	0	0
hsa-miR-3591-5p	chr18	56118353	56118375	-	23	0	0	0	0	0	0	0	0	0	0	0	0	0	0	0	0	0	0	0	0	0	0	0	0	0	0	0	0	0	0	0	0
hsa-miR-3605-3p	chr1	33798006	33798028	-	23	18	4	5	7	2	7	5	16	5	3	13	2	5	4	27	5	5	1	6	3	10	12	7	1	11	2	5	0	5	3	0	14
hsa-miR-3605-5p	chr1	33798050	33798072	-	23	0	0	3	2	0	3	1	1	3	4	0	0	0	1	2	0	1	1	0	1	1	3	2	2	1	4	1	2	2	2	2	3
hsa-miR-3606-3p	chr2	189860397	189860417	+	21	0	0	0	0	0	0	0	0	0	0	0	0	0	0	0	0	0	0	0	0	0	0	0	0	0	0	0	0	0	0	0	0
hsa-miR-3606-5p	chr2	189860371	189860391	+	21	0	0	0	0	0	0	0	0	0	0	0	0	1	0	0	0	0	0	0	0	0	0	0	0	0	0	0	0	0	0	0	0
hsa-miR-3607-3p	chr5	85916364	85916383	+	20	70	31	52	103	11	57	97	54	21	31	53	58	21	77	368	58	24	1	49	14	49	23	72	38	26	22	12	10	22	28	52	18
hsa-miR-3607-5p	chr5	85916325	85916346	+	22	0	0	0	0	0	1	0	0	0	0	0	0	0	0	0	1	1	0	0	0	0	0	0	0	0	1	0	0	0	0	0	0
hsa-miR-3609	chr7	98479323	98479346	+	24	2	24	1	0	0	2	3	1	6	20	3	5	9	19	3	20	5	8	17	2	0	4	7	7	9	2	2	9	1	8	8	4
hsa-miR-361-3p	chrX	85158646	85158668	-	23	147	101	251	87	106	187	143	124	145	141	247	152	96	246	217	163	163	19	73	103	74	233	185	86	131	197	84	98	121	74	98	219
hsa-miR-361-5p	chrX	85158686	85158707	-	22	207	165	149	194	133	277	290	232	321	276	270	34	166	258	267	266	182	25	188	91	180	172	151	91	122	94	62	111	201	224	137	199
hsa-miR-3610	chr8	117886979	117886998	-	20	0	0	0	0	0	0	1	0	1	0	1	0	0	1	0	0	0	0	1	0	1	0	1	0	1	0	0	0	0	0	0	0
hsa-miR-3611	chr10	35368537	35368557	-	21	2	0	0	2	0	0	0	0	0	2	0	0	0	0	0	2	0	0	0	0	1	2	1	0	1	0	0	0	1	0	0	0
hsa-miR-3612	chr12	128778650	128778671	+	22	0	0	0	0	0	0	0	0	0	0	0	0	0	0	0	0	0	0	0	0	0	0	0	0	0	0	0	0	0	0	0	0
hsa-miR-3613-3p	chr13	50570562	50570585	-	24	0	3	2	2	6	1	3	0	3	6	1	1	3	3	4	13	1	0	2	1	1	2	1	3	0	4	3	4	1	1	1	4
hsa-miR-3613-5p	chr13	50570601	50570622	-	22	16	13	15	13	5	12	21	9	27	27	47	5	32	36	18	39	33	1	27	14	12	42	13	6	14	37	2	1	13	16	3	27
hsa-miR-3614-3p	chr17	54968642	54968664	-	23	0	0	1	0	0	1	0	0	0	0	0	0	0	0	0	0	0	0	0	0	0	0	0	0	0	0	0	0	0	1	0	0
hsa-miR-3614-5p	chr17	54968680	54968702	-	23	0	1	1	0	0	1	0	0	0	0	0	2	2	0	2	0	0	0	0	0	1	4	4	0	1	1	0	0	2	0	1	4
hsa-miR-3615	chr17	72744802	72744822	+	21	22	6	13	12	13	20	13	28	23	12	35	29	18	30	48	19	13	18	15	16	16	47	12	31	29	39	10	35	25	6	13	42
hsa-miR-3616-3p	chr20	45795668	45795690	+	23	0	0	0	0	0	0	0	0	0	0	0	0	0	0	0	0	0	0	0	0	0	0	1	0	0	0	0	0	0	0	0	0
hsa-miR-3616-5p	chr20	45795627	45795648	+	22	0	0	0	0	0	0	1	1	0	0	0	0	0	0	0	0	0	0	0	0	0	0	0	0	0	0	0	0	0	0	0	0
hsa-miR-3617-3p	chr20	44333748	44333770	-	23	0	0	0	0	0	1	0	0	0	0	0	0	0	0	0	0	0	0	0	0	0	0	0	0	0	0	0	0	1	0	0	0
hsa-miR-3617-5p	chr20	44333789	44333810	-	22	0	0	0	0	0	0	0	0	0	0	0	0	0	0	0	1	0	0	0	3	0	1	1	0	0	2	0	0	0	0	0	0
hsa-miR-3618	chr22	20073320	20073341	+	22	0	0	0	0	0	0	0	0	0	0	1	0	0	0	0	0	0	0	0	0	0	0	0	0	0	0	0	0	0	0	0	0
hsa-miR-3619-3p	chr22	46486970	46486991	+	22	0	0	0	0	0	0	0	0	0	0	0	0	0	0	0	0	0	0	0	0	0	0	0	0	0	0	0	0	0	0	0	0
hsa-miR-3619-5p	chr22	46486939	46486960	+	22	0	0	0	0	0	1	0	0	0	0	0	0	0	0	0	0	0	0	0	2	0	0	0	0	1	0	0	0	0	0	0	0
hsa-miR-362-3p	chrX	49773613	49773634	+	22	4	4	4	10	2	8	17	6	6	5	15	6	7	15	12	7	11	2	4	6	7	0	4	2	6	3	2	3	4	18	2	3
hsa-miR-362-5p	chrX	49773576	49773599	+	24	13	14	12	100	13	31	154	47	52	13	22	3	14	47	159	18	20	2	22	12	157	7	7	8	8	16	14	20	24	215	3	7
hsa-miR-3620-3p	chr1	228285021	228285042	+	22	2	0	2	0	1	1	0	0	2	0	0	0	5	1	2	3	0	0	1	1	1	1	0	2	0	13	0	4	1	0	0	1
hsa-miR-3620-5p	chr1	228284986	228285007	+	22	0	0	0	0	0	0	0	0	0	0	0	0	0	1	0	0	0	1	0	0	0	0	0	0	0	0	0	0	0	0	0	0
hsa-miR-3621	chr9	140063688	140063707	-	20	0	0	0	0	0	0	0	0	0	0	0	0	0	0	0	0	0	0	0	0	0	0	0	0	0	0	0	0	0	0	0	0
hsa-miR-3622a-3p	chr8	27559243	27559264	+	22	0	0	0	0	0	0	0	0	0	0	0	0	0	0	0	0	0	0	0	0	0	0	0	0	0	0	0	0	0	0	0	0
hsa-miR-3622a-5p	chr8	27559207	27559228	+	22	0	0	0	0	0	0	0	0	0	0	0	0	0	0	0	0	0	0	0	0	0	0	0	0	0	0	0	0	0	0	0	0
hsa-miR-3622b-3p	chr8	27559207	27559227	-	21	0	0	0	0	0	0	0	0	0	0	0	0	0	0	0	0	0	0	0	0	0	0	0	0	0	0	0	0	0	0	0	0
hsa-miR-3622b-5p	chr8	27559243	27559262	-	20	0	0	0	0	0	0	0	0	0	0	0	0	0	0	0	0	0	0	0	0	0	0	0	0	0	0	0	0	0	0	0	0
hsa-miR-363-3p	chrX	133303412	133303433	-	22	122	71	47	341	25	90	559	340	83	83	122	153	83	261	670	100	94	35	52	51	360	345	79	17	200	64	43	96	129	521	135	161
hsa-miR-363-5p	chrX	133303455	133303476	-	22	0	0	0	1	0	0	0	0	0	0	0	0	0	0	0	0	0	0	0	0	0	0	0	0	0	0	0	0	0	0	0	0
hsa-miR-3646	chr20	43036817	43036838	+	22	0	0	0	0	0	0	0	0	0	0	0	0	0	0	0	0	0	0	0	0	0	0	0	0	0	0	0	0	0	0	0	0
hsa-miR-3648	chrUn_gl000220;chr21	107936;9825859	107956;9825879	+;+	42	0	1	1	4	1	1	2	1	6	3	3	3	0	5	6	4	1	0	4	3	2	1	2	2	0	2	1	2	3	2	3	0
hsa-miR-3649	chr12	1769482	1769500	-	19	0	0	0	0	0	0	0	0	0	0	0	0	0	0	0	0	0	0	0	0	0	0	0	0	0	0	0	0	0	0	0	0
hsa-miR-3650	chr5	38557642	38557660	-	19	0	0	0	0	0	0	0	0	0	0	0	0	0	0	0	0	0	0	0	0	0	0	0	0	0	0	0	0	0	0	0	0
hsa-miR-3651	chr9	95054743	95054766	-	24	1	3	0	1	1	2	2	0	0	0	2	2	2	3	3	1	2	0	2	3	1	5	2	0	1	2	0	1	4	1	3	0
hsa-miR-3652	chr12	104324203	104324220	+	18	0	0	0	0	0	0	0	0	0	0	1	0	0	0	0	0	0	0	0	1	0	1	0	0	0	0	0	0	0	0	0	0
hsa-miR-3653-3p	chr22	29729165	29729182	-	18	30	17	23	21	24	24	23	30	11	11	20	7	11	33	70	19	14	4	8	11	20	12	23	15	26	13	9	14	11	17	12	18
hsa-miR-3653-5p	chr22	29729215	29729234	-	20	7	8	17	7	9	13	8	11	8	6	15	0	8	16	8	16	13	2	5	6	4	5	8	1	4	14	10	3	5	13	6	4
hsa-miR-3654	chr7	132719620	132719638	-	19	0	1	0	0	0	0	1	0	0	0	0	0	0	1	0	0	0	0	0	0	0	0	0	0	0	1	0	0	0	0	0	0
hsa-miR-3655	chr5	140027429	140027449	+	21	0	0	0	0	1	1	0	0	0	0	0	0	0	0	0	0	0	0	0	0	0	0	0	0	0	0	0	0	0	0	0	0
hsa-miR-3656	chr11	118889702	118889718	+	17	0	0	0	1	0	0	1	0	0	1	0	0	0	0	3	0	1	0	0	0	1	0	0	0	1	0	0	1	0	0	1	0
hsa-miR-3657	chr12	112475431	112475451	-	21	0	0	0	0	0	0	0	0	0	0	0	0	0	0	1	0	0	0	0	0	0	0	0	0	0	0	0	0	0	0	0	0
hsa-miR-3658	chr1	165877160	165877181	+	22	0	0	0	0	0	0	0	0	0	0	0	0	0	0	0	0	0	0	0	0	0	0	0	0	0	0	0	0	0	0	0	0
hsa-miR-3659	chr1	38554961	38554981	+	21	0	0	0	0	0	0	0	0	0	0	0	0	0	0	0	0	0	0	0	0	0	0	0	0	0	0	0	0	0	0	0	0
hsa-miR-365a-3p	chr16	14403197	14403218	+	22	19	13	26	16	31	38	31	25	22	61	23	11	37	22	28	31	23	18	18	39	20	15	15	53	18	29	20	23	33	20	40	46
hsa-miR-365a-5p	chr16	14403157	14403179	+	23	0	0	1	2	0	0	2	2	0	1	0	1	2	0	2	1	0	1	0	2	1	2	0	1	1	1	0	0	1	0	1	0
hsa-miR-365b-3p	chr17	29902497	29902518	+	22	20	14	29	23	30	30	39	29	33	67	15	6	40	16	31	31	31	15	23	30	10	22	17	52	10	9	12	30	47	14	25	32
hsa-miR-365b-5p	chr17	29902458	29902479	+	22	1	1	2	0	1	1	1	0	3	1	2	0	1	0	1	0	3	0	0	3	0	2	1	1	2	1	2	1	4	1	4	1
hsa-miR-3660	chr5	89312458	89312478	-	21	0	0	0	0	0	0	0	0	0	0	0	0	0	0	0	0	0	0	0	0	0	0	0	0	0	0	0	0	0	0	1	0
hsa-miR-3661	chr5	133561468	133561489	+	22	0	0	0	1	0	0	1	0	1	1	1	1	1	0	0	0	1	0	1	0	0	0	1	0	1	0	0	0	2	0	0	0
hsa-miR-3662	chr6	135300493	135300516	-	24	0	0	0	0	0	0	0	0	0	0	0	0	0	0	0	0	0	0	0	0	0	0	0	0	0	0	0	1	0	0	0	0
hsa-miR-3663-3p	chr10	118927206	118927228	-	23	0	0	0	0	0	0	0	0	0	0	0	0	0	0	0	0	0	0	0	0	0	0	0	0	0	0	0	0	0	0	0	0
hsa-miR-3663-5p	chr10	118927245	118927265	-	21	0	0	0	0	0	0	0	0	0	0	0	0	0	0	0	0	0	0	0	0	0	0	0	0	0	0	0	0	0	0	0	0
hsa-miR-3664-3p	chr11	70718394	70718415	-	22	1	0	5	1	1	1	1	1	1	0	1	1	1	0	0	1	0	2	0	0	1	1	0	0	0	0	0	0	0	2	1	1
hsa-miR-3664-5p	chr11	70718432	70718453	-	22	0	0	0	0	0	0	0	0	0	0	0	0	0	0	1	0	0	0	0	0	1	0	0	0	0	1	0	0	2	0	0	0
hsa-miR-3665	chr13	78272210	78272227	-	18	0	0	0	0	0	0	0	0	0	0	0	0	0	0	0	0	0	0	0	0	0	0	0	0	0	0	0	0	0	0	0	0
hsa-miR-3666	chr7	114293428	114293448	+	21	0	0	0	0	0	0	0	0	0	0	0	0	0	0	0	0	0	0	0	0	0	0	0	0	0	0	0	0	0	0	0	0
hsa-miR-3667-3p	chr22	49937049	49937070	-	22	0	0	0	0	0	0	0	0	0	0	0	1	0	0	0	0	0	0	0	0	0	0	0	0	0	0	0	0	0	0	0	0
hsa-miR-3667-5p	chr22	49937085	49937106	-	22	0	0	0	1	0	0	0	0	0	0	0	0	0	0	0	0	0	0	0	0	0	0	0	0	0	0	0	0	0	0	0	0
hsa-miR-3668	chr6	140526397	140526417	+	21	0	0	0	0	0	0	0	0	0	0	0	0	0	0	0	0	0	0	0	0	0	0	0	0	0	0	0	0	0	0	0	0
hsa-miR-367-3p	chr4	113569033	113569054	-	22	0	0	0	0	0	0	0	0	0	0	0	0	0	0	0	0	0	0	0	0	0	0	0	0	0	0	0	0	0	0	0	0
hsa-miR-367-5p	chr4	113569071	113569092	-	22	0	0	0	0	0	0	0	0	0	0	0	0	0	0	0	0	0	0	0	0	0	0	0	0	0	0	0	0	0	0	0	0
hsa-miR-3670	chr16;chr16;chr16;chr16	15001613;16400266;16400266;18499557	15001636;16400289;16400289;18499580	+;+;+;-	72	0	0	0	0	0	0	0	0	0	0	0	0	0	0	0	0	0	0	0	0	0	0	0	0	0	0	0	0	0	0	0	0
hsa-miR-3671	chr1	65523445	65523466	-	22	0	0	0	0	0	0	0	0	0	0	0	0	0	0	0	0	0	0	0	0	0	0	0	0	0	0	0	0	0	0	0	0
hsa-miR-3672	chrX	120504840	120504862	+	23	0	0	0	0	0	0	0	0	0	0	0	0	0	0	0	0	0	0	0	0	0	0	0	0	0	0	0	0	0	0	0	0
hsa-miR-3674	chr8	1749299	1749320	+	22	0	0	0	0	0	0	0	0	0	0	0	0	0	0	0	0	0	0	0	0	0	0	0	0	0	0	0	0	0	0	0	0
hsa-miR-3675-3p	chr1	17185453	17185474	-	22	0	0	0	0	0	0	0	0	0	0	0	0	0	0	0	0	0	0	0	0	0	0	0	0	0	0	0	0	0	0	0	0
hsa-miR-3675-5p	chr1	17185483	17185505	-	23	0	0	0	0	0	0	0	0	0	0	0	0	0	0	0	0	0	0	0	0	0	0	0	0	0	0	0	0	0	0	0	0
hsa-miR-3677-3p	chr16	2320752	2320773	+	22	0	0	0	1	0	0	3	0	2	2	0	1	2	0	0	0	1	0	0	1	1	0	2	1	0	1	0	0	0	0	0	0
hsa-miR-3677-5p	chr16	2320716	2320737	+	22	0	0	0	0	0	0	0	0	0	0	0	0	0	0	0	1	0	0	0	0	0	0	0	0	0	0	0	0	0	0	1	0
hsa-miR-3678-3p	chr17	73402218	73402239	+	22	0	0	0	0	0	0	0	0	0	1	0	0	0	0	1	0	0	0	0	0	0	0	0	0	0	0	0	0	0	0	1	0
hsa-miR-3678-5p	chr17	73402158	73402177	+	20	0	0	0	0	1	0	0	0	0	0	0	0	0	0	0	0	0	0	1	0	0	0	0	0	0	0	0	0	0	1	0	0
hsa-miR-3679-3p	chr2	134884739	134884760	+	22	0	0	0	0	0	1	0	1	0	1	0	0	0	0	0	0	0	0	0	0	0	0	0	0	0	0	0	0	0	0	0	0
hsa-miR-3679-5p	chr2	134884701	134884723	+	23	0	0	0	0	0	1	0	0	1	0	0	0	0	1	0	0	0	0	0	0	0	0	0	0	0	1	0	1	0	0	0	3
hsa-miR-3680-3p	chr16;chr16	21517385;29610515	21517407;29610537	-;-	46	0	0	0	0	0	0	0	0	0	0	0	0	0	0	0	0	0	0	0	0	0	0	0	0	0	0	0	0	0	0	0	0
hsa-miR-3680-5p	chr16;chr16	21517422;29610552	21517443;29610573	-;-	44	0	0	0	0	0	0	0	0	0	0	0	0	0	0	0	0	0	0	0	0	0	0	0	0	0	1	0	0	0	0	0	0
hsa-miR-3681-3p	chr2	12339300	12339321	+	22	0	0	0	0	0	0	1	0	0	0	0	0	0	0	0	0	0	0	0	0	0	0	0	0	0	0	0	0	0	0	0	0
hsa-miR-3681-5p	chr2	12339264	12339285	+	22	0	0	0	0	0	0	0	0	0	0	0	0	0	0	2	0	0	0	0	0	0	1	0	0	0	0	0	0	0	0	0	0
hsa-miR-3682-3p	chr2	54076273	54076293	-	21	0	0	0	0	0	0	0	0	0	0	0	0	0	0	0	0	0	0	0	0	0	0	0	0	0	0	0	0	0	0	0	0
hsa-miR-3682-5p	chr2	54076307	54076328	-	22	0	0	0	0	0	0	0	0	0	0	0	0	0	0	0	0	0	0	0	0	0	0	0	0	0	0	0	0	0	0	0	0
hsa-miR-3683	chr7	7106641	7106662	-	22	0	0	0	0	0	0	0	0	0	0	0	0	0	0	0	0	0	0	0	0	0	0	0	0	0	0	0	0	0	0	0	0
hsa-miR-3684	chr4	99918585	99918605	+	21	0	1	0	0	0	0	1	1	0	0	0	1	0	0	0	0	0	0	0	0	0	0	0	0	0	0	0	0	0	0	0	0
hsa-miR-3685	chr12	95703704	95703725	+	22	0	0	0	0	0	0	0	1	0	0	0	0	0	0	0	0	0	0	1	0	0	0	0	0	0	0	0	0	0	0	0	0
hsa-miR-3686	chr8	130496313	130496334	-	22	0	0	0	0	0	0	0	0	0	0	0	0	0	0	0	0	0	0	0	0	0	0	0	0	0	0	0	0	0	0	0	0
hsa-miR-3687	chrUn_gl000220;chr21	108314;9826237	108337;9826260	+;+	48	0	3	1	5	2	6	3	0	2	0	2	7	2	3	4	7	4	0	3	3	1	3	1	0	2	0	0	2	2	1	10	1
hsa-miR-3688-3p	chr4;chr4	160049966;160050013	160049987;160050034	-;+	44	0	0	0	0	0	0	0	0	0	0	0	0	0	0	0	0	0	0	0	0	0	0	0	0	0	0	0	0	0	0	0	0
hsa-miR-3688-5p	chr4;chr4	160049968;160050012	160049988;160050032	+;-	42	0	0	0	0	0	0	0	0	0	0	0	0	0	0	0	0	0	0	0	0	0	0	0	0	0	0	0	0	0	0	0	0
hsa-miR-3689a-3p	chr9	137741340	137741361	-	22	0	0	0	0	0	0	0	0	0	0	0	0	0	0	0	0	0	0	0	0	0	0	0	0	0	0	0	0	0	0	0	0
hsa-miR-3689a-5p	chr9	137741380	137741401	-	22	0	0	0	0	0	0	0	0	0	0	0	0	0	0	0	0	0	0	0	0	0	0	0	0	0	0	0	0	0	0	0	0
hsa-miR-3689b-3p	chr9	137742012	137742033	-	22	0	0	0	0	0	0	0	0	0	0	0	0	0	0	0	0	0	0	0	0	0	0	0	0	0	0	0	0	0	0	0	0
hsa-miR-3689b-5p	chr9	137742052	137742073	-	22	0	0	0	0	0	0	0	0	0	0	0	0	0	0	0	0	0	0	0	0	0	0	0	0	0	0	0	0	0	0	0	0
hsa-miR-3689c	chr9	137741148	137741169	-	22	0	0	0	0	0	0	0	0	0	0	0	0	0	0	0	0	0	0	0	0	0	0	0	0	0	0	0	0	0	0	0	0
hsa-miR-3689d	chr9;chr9	137741506;137742178	137741527;137742199	-;-	44	0	0	0	0	0	0	0	0	0	0	0	0	0	0	0	0	0	0	0	0	0	0	0	0	0	0	0	0	0	0	0	0
hsa-miR-3689e	chr9	137742460	137742481	-	22	0	0	0	0	0	0	0	0	0	0	0	0	0	0	0	0	0	0	0	0	0	0	0	0	0	0	0	0	0	0	0	0
hsa-miR-3689f	chr9	137742629	137742650	-	22	0	0	0	0	0	0	0	0	0	0	0	0	0	0	0	0	0	0	0	0	0	0	0	0	0	0	0	0	0	0	0	0
hsa-miR-369-3p	chr14	101531978	101531998	+	21	1	1	1	5	1	3	5	20	0	29	2	2	11	2	6	8	8	0	6	2	11	36	10	2	0	2	1	0	4	5	12	2
hsa-miR-369-5p	chr14	101531943	101531964	+	22	1	1	3	5	0	5	8	10	1	9	1	2	16	2	9	0	3	0	2	2	12	8	9	0	3	4	1	0	0	6	3	0
hsa-miR-3690	chrY;chrX	1362820;1412820	1362842;1412842	+;+	46	0	1	0	0	0	3	3	0	0	0	0	0	4	7	0	0	0	1	0	1	0	2	0	0	0	2	1	0	2	1	0	6
hsa-miR-3691-3p	chr6	5148480	5148501	-	22	0	0	0	0	0	0	0	0	0	0	0	0	0	0	0	0	0	0	0	0	0	0	0	0	0	0	0	0	1	0	0	0
hsa-miR-3691-5p	chr6	5148520	5148542	-	23	0	0	0	0	0	1	0	1	0	0	0	1	0	0	0	0	1	0	0	1	0	6	0	0	0	0	0	0	2	0	2	0
hsa-miR-3692-3p	chr6	157950207	157950230	+	24	0	0	0	0	0	0	0	0	0	0	0	0	0	0	0	0	0	0	0	0	0	0	0	0	0	0	0	0	0	0	0	0
hsa-miR-3692-5p	chr6	157950169	157950192	+	24	0	0	0	0	0	0	0	0	0	0	0	0	0	0	0	0	0	0	0	0	0	0	0	0	0	0	0	0	0	0	0	0
hsa-miR-370-3p	chr14	101377523	101377544	+	22	2	0	2	5	0	3	3	12	1	5	0	1	8	1	4	2	2	0	3	5	3	2	4	4	1	2	0	0	2	1	1	1
hsa-miR-370-5p	chr14	101377488	101377509	+	22	0	0	0	0	0	0	0	1	0	1	0	0	0	0	0	0	0	0	0	0	1	0	0	0	0	0	0	0	0	0	0	0
hsa-miR-3713	chr15	76878988	76879007	+	20	0	0	0	0	0	0	0	0	0	0	0	0	0	0	0	0	0	0	0	0	0	0	0	0	0	0	0	0	0	0	0	0
hsa-miR-3714	chr3	16974688	16974709	+	22	0	0	0	0	0	0	0	0	0	0	0	0	0	0	0	0	0	0	0	0	0	0	0	0	0	0	0	0	0	0	0	0
hsa-miR-371a-3p	chr19	54290970	54290992	+	23	0	0	0	0	0	0	0	0	0	0	0	0	0	0	0	0	0	0	0	0	0	0	0	0	0	0	0	0	0	0	0	0
hsa-miR-371a-5p	chr19	54290934	54290953	+	20	0	0	0	0	0	0	0	0	0	0	0	0	0	0	0	0	0	0	0	0	0	0	0	0	0	0	0	0	0	0	0	0
hsa-miR-371b-3p	chr19	54290932	54290954	-	23	0	0	0	0	0	0	0	0	0	0	0	0	0	0	0	0	0	0	0	0	0	0	0	0	0	0	0	0	0	0	0	0
hsa-miR-371b-5p	chr19	54290969	54290990	-	22	0	0	0	0	0	0	0	0	0	0	0	0	0	0	0	0	0	0	0	0	0	0	0	0	0	0	0	0	0	0	0	0
hsa-miR-372-3p	chr19	54291185	54291207	+	23	0	0	0	0	0	0	0	0	0	0	0	0	0	0	0	0	0	0	0	0	0	0	0	0	0	0	0	0	0	0	0	1
hsa-miR-372-5p	chr19	54291149	54291171	+	23	0	0	0	0	0	0	0	0	0	0	0	0	0	0	0	0	0	0	0	0	0	0	0	0	0	0	0	0	0	0	0	0
hsa-miR-373-3p	chr19	54292002	54292024	+	23	0	0	0	0	0	0	0	0	0	0	0	0	0	0	0	0	0	0	0	0	0	0	0	1	0	0	0	0	0	0	0	1
hsa-miR-373-5p	chr19	54291964	54291985	+	22	0	0	0	0	0	0	0	0	0	0	0	0	0	0	0	0	0	0	0	0	0	0	0	0	0	0	0	0	0	0	0	0
hsa-miR-374a-3p	chrX	73507130	73507151	-	22	221	95	134	121	46	177	169	154	236	223	254	49	127	217	193	201	167	8	115	98	148	127	187	12	142	28	24	35	86	149	8	126
hsa-miR-374a-5p	chrX	73507160	73507181	-	22	181	111	170	112	49	170	201	130	172	271	176	31	128	221	118	204	139	8	113	83	99	119	113	21	117	46	32	47	84	158	37	97
hsa-miR-374b-3p	chrX	73438392	73438413	-	22	0	0	0	0	0	0	0	0	0	0	0	0	0	0	0	0	0	0	0	0	0	0	0	0	0	0	0	0	0	0	0	0
hsa-miR-374b-5p	chrX	73438422	73438443	-	22	0	0	0	0	0	0	0	0	0	0	0	0	0	0	0	0	0	0	0	0	0	0	0	0	0	0	0	0	0	0	0	0
hsa-miR-374c-3p	chrX	73438422	73438443	+	22	0	0	0	0	0	0	0	0	0	0	0	0	0	0	0	0	0	0	0	0	0	0	0	0	0	0	0	0	0	0	0	0
hsa-miR-374c-5p	chrX	73438396	73438417	+	22	0	0	0	0	0	0	0	0	0	0	0	0	0	0	0	0	0	0	0	0	0	0	0	0	0	0	0	0	0	0	0	0
hsa-miR-375	chr2	219866370	219866391	-	22	2	1	11	4	2	33	47	71	11	3	0	31	3	2	65	2	30	0	4	63	25	0	34	0	7	1	1	3	4	18	20	0
hsa-miR-376a-2-5p	chr14	101506417	101506437	+	21	0	0	0	1	1	0	0	0	0	0	0	0	2	1	0	0	0	0	0	0	0	0	0	0	0	0	0	0	0	0	0	0
hsa-miR-376a-3p	chr14;chr14	101506455;101507162	101506475;101507182	+;+	42	1	0	4	2	0	0	11	3	1	7	1	0	14	1	4	0	3	0	4	2	2	9	1	1	0	1	0	0	0	1	5	0
hsa-miR-376a-5p	chr14	101507125	101507146	+	22	2	1	0	0	1	1	3	4	1	10	0	3	2	1	7	4	2	0	2	3	0	5	3	1	0	1	0	0	0	1	2	1
hsa-miR-376b-3p	chr14	101506834	101506855	+	22	1	0	1	0	0	1	2	1	1	0	0	0	3	0	3	0	0	0	3	0	2	1	0	0	0	2	1	0	0	0	4	1
hsa-miR-376b-5p	chr14	101506796	101506817	+	22	0	0	0	0	0	0	0	0	0	0	0	0	0	0	1	0	0	0	0	1	0	0	0	0	0	0	0	0	0	0	0	0
hsa-miR-376c-3p	chr14	101506069	101506089	+	21	0	3	4	12	0	7	17	18	0	26	1	0	16	3	11	8	8	1	5	1	10	19	3	1	1	7	1	0	0	9	15	3
hsa-miR-376c-5p	chr14	101506031	101506051	+	21	0	0	0	0	0	0	1	0	0	0	0	0	0	0	1	0	0	0	0	0	0	0	0	0	0	0	0	0	0	0	1	0
hsa-miR-377-3p	chr14	101528431	101528452	+	22	0	0	2	0	0	2	3	4	1	7	0	1	7	0	2	1	1	0	4	1	8	12	3	0	0	1	0	0	0	1	3	1
hsa-miR-377-5p	chr14	101528393	101528414	+	22	0	1	0	1	0	0	1	3	1	7	0	0	9	0	0	1	1	0	0	0	2	2	0	0	1	3	0	0	0	2	7	2
hsa-miR-378a-3p	chr5	149112430	149112451	+	22	838	447	820	1604	298	428	2460	1770	1495	563	847	910	951	695	3605	775	361	62	457	945	1473	227	487	255	492	428	161	277	506	1001	414	478
hsa-miR-378a-5p	chr5	149112392	149112413	+	22	9	14	11	36	14	9	61	19	49	27	10	5	45	13	31	22	11	3	8	24	30	4	17	12	14	12	4	12	7	47	9	12
hsa-miR-378b	chr3	10371946	10371964	+	19	0	0	0	2	0	0	0	2	1	0	0	1	0	1	3	0	0	0	1	0	1	1	1	0	0	0	0	0	0	1	0	0
hsa-miR-378c	chr10	132760897	132760921	-	25	19	8	26	34	5	7	47	47	54	12	30	24	22	22	54	28	18	2	13	28	24	3	6	8	11	14	2	7	7	19	9	11
hsa-miR-378d	chr4;chr8	5925006;94928307	5925025;94928326	-;-	40	13	2	18	23	2	5	37	13	35	13	9	8	24	10	21	8	6	0	5	12	19	3	4	2	5	5	0	6	8	17	6	7
hsa-miR-378e	chr5	169455549	169455567	+	19	0	0	1	0	1	0	1	0	1	1	0	0	2	0	1	0	0	0	1	1	1	0	1	0	0	0	0	0	0	0	0	0
hsa-miR-378f	chr1	24255611	24255630	+	20	0	0	0	0	0	0	1	0	0	1	0	0	0	0	2	0	0	0	0	1	1	0	0	0	0	1	0	0	0	0	0	0
hsa-miR-378g	chr1	95211436	95211455	-	20	0	0	0	0	0	0	1	0	0	0	0	0	0	0	0	0	0	0	0	0	0	0	0	0	0	0	0	0	0	0	0	0
hsa-miR-378h	chr5	154209026	154209046	+	21	0	0	0	0	0	0	0	0	0	0	0	0	0	0	0	0	0	0	0	0	0	0	0	0	0	0	0	0	0	0	0	0
hsa-miR-378i	chr22	42319275	42319295	-	21	7	1	11	9	1	3	15	11	7	9	9	3	12	4	22	3	2	0	6	9	7	0	4	0	4	1	0	2	2	7	1	4
hsa-miR-378j	chr17	35975046	35975064	-	19	0	0	0	0	0	0	0	0	0	0	0	0	0	0	0	0	0	0	0	0	0	0	0	0	0	0	0	0	0	0	0	0
hsa-miR-379-3p	chr14	101488446	101488467	+	22	0	0	2	1	0	1	3	4	0	2	0	0	2	1	0	1	1	0	0	0	0	2	0	0	0	0	0	0	1	1	7	0
hsa-miR-379-5p	chr14	101488408	101488428	+	21	2	4	0	10	0	4	9	24	0	5	1	0	22	0	11	3	6	0	0	7	10	19	5	2	4	2	1	0	3	4	4	1
hsa-miR-380-3p	chr14	101491393	101491414	+	22	0	0	0	0	0	0	1	3	0	0	0	0	0	0	0	0	0	0	0	1	1	2	0	0	0	0	1	0	0	0	2	0
hsa-miR-380-5p	chr14	101491358	101491379	+	22	0	0	0	0	0	1	0	0	0	0	0	0	0	0	0	0	0	0	1	0	0	0	0	0	0	0	0	0	0	0	0	0
hsa-miR-381-3p	chr14	101512305	101512326	+	22	31	15	43	83	36	44	144	150	14	198	18	18	172	32	165	31	68	2	60	27	120	202	92	11	47	47	5	3	16	57	198	30
hsa-miR-381-5p	chr14	101512264	101512285	+	22	0	0	0	0	0	0	0	0	0	1	0	0	0	0	0	0	0	0	0	0	0	0	0	0	0	0	0	0	0	0	0	0
hsa-miR-382-3p	chr14	101520689	101520709	+	21	0	0	2	0	0	0	3	1	0	8	0	0	2	1	4	0	1	0	2	0	0	10	6	0	0	0	0	0	1	0	4	1
hsa-miR-382-5p	chr14	101520653	101520674	+	22	0	1	2	2	1	2	0	9	0	14	1	1	10	1	5	0	3	0	0	3	6	12	2	0	5	5	0	0	1	2	7	2
hsa-miR-383-3p	chr8	14710952	14710970	-	19	0	0	0	0	0	0	0	0	0	0	0	0	0	0	0	0	0	0	0	0	0	0	0	0	0	0	0	0	0	0	0	0
hsa-miR-383-5p	chr8	14710992	14711013	-	22	0	0	0	0	0	0	0	0	0	0	0	1	0	0	0	0	0	0	0	0	0	0	0	0	0	0	0	0	0	0	0	0
hsa-miR-384	chrX	76139710	76139729	-	20	0	0	0	0	0	0	0	0	0	0	0	0	0	0	0	0	0	0	0	0	0	0	0	0	0	0	0	0	0	0	0	0
hsa-miR-3907	chr7	151130612	151130633	-	22	0	0	0	0	0	0	0	0	0	0	0	0	0	0	0	0	0	0	0	0	0	0	0	0	0	0	0	0	0	0	0	0
hsa-miR-3908	chr12	124020960	124020981	+	22	0	0	0	0	0	0	0	0	0	0	0	0	0	0	0	0	0	0	0	0	0	0	0	0	0	0	0	0	0	0	0	0
hsa-miR-3909	chr22	35731703	35731724	+	22	17	6	11	14	10	11	11	15	11	4	12	6	7	6	25	8	3	2	2	5	15	22	7	3	9	3	10	6	4	6	9	11
hsa-miR-3910	chr9;chr9	94398559;94398595	94398578;94398614	-;+	40	0	0	0	0	0	0	0	0	0	0	0	0	0	0	0	0	0	0	0	0	0	0	0	0	0	1	0	0	0	0	0	0
hsa-miR-3911	chr9	130453042	130453063	-	22	0	0	0	0	0	0	0	0	0	0	0	0	0	0	0	0	0	0	0	0	0	0	0	0	0	0	0	0	0	0	0	0
hsa-miR-3912-3p	chr5	170813682	170813702	-	21	4	5	4	2	2	16	6	5	12	4	13	8	8	11	13	14	8	1	8	1	5	21	10	0	6	10	0	3	4	6	1	3
hsa-miR-3912-5p	chr5	170813716	170813736	-	21	0	0	0	1	0	0	0	0	0	0	0	0	0	0	0	1	1	0	1	0	1	0	0	0	0	0	0	0	0	0	0	0
hsa-miR-3913-3p	chr12;chr12	69978524;69978560	69978545;69978581	-;+	44	0	0	0	0	0	0	0	0	0	0	0	0	0	0	0	0	0	0	0	0	0	0	0	0	0	0	0	0	0	0	0	0
hsa-miR-3913-5p	chr12;chr12	69978524;69978560	69978545;69978581	+;-	44	0	0	0	0	0	0	0	0	0	0	0	0	0	0	0	0	0	0	0	0	0	0	0	0	0	0	0	0	0	0	0	0
hsa-miR-3914	chr7;chr7	70772673;70772720	70772694;70772741	-;+	44	0	0	0	0	0	0	0	0	0	2	0	0	0	0	0	0	0	0	0	0	0	0	0	0	0	0	0	0	0	0	0	0
hsa-miR-3915	chrX	32601828	32601849	-	22	0	0	0	0	0	0	0	0	0	0	0	0	0	0	0	0	0	0	0	0	0	0	0	0	0	0	0	0	0	0	0	0
hsa-miR-3916	chr1	247365318	247365343	-	26	0	0	0	0	0	1	0	0	0	0	0	1	0	0	0	0	1	0	0	1	0	1	0	0	0	0	0	0	0	0	0	0
hsa-miR-3917	chr1	26232875	26232894	-	20	0	0	0	1	0	2	1	0	0	0	0	0	0	1	2	0	0	0	0	0	1	1	2	0	0	0	0	0	1	0	0	0
hsa-miR-3918	chr6	159185747	159185767	-	21	0	0	1	0	0	0	0	0	0	0	0	0	0	0	0	0	0	0	0	0	0	1	1	1	0	0	0	0	0	0	0	0
hsa-miR-3919	chr3	159000489	159000509	+	21	0	0	0	0	0	0	0	0	0	0	0	0	0	0	0	0	0	0	0	0	0	0	0	0	0	0	0	0	0	0	0	0
hsa-miR-3920	chr11	101390565	101390586	-	22	0	0	0	0	0	0	0	0	0	0	0	0	0	0	0	0	0	0	0	0	0	0	0	0	0	0	0	0	0	0	0	0
hsa-miR-3921	chr3	99683169	99683191	-	23	0	0	0	0	0	0	0	0	0	0	0	0	0	0	0	0	1	0	0	0	0	0	0	0	0	0	0	0	0	0	0	0
hsa-miR-3922-3p	chr12	104985472	104985493	+	22	0	0	0	0	0	0	0	0	0	1	0	1	0	0	0	0	1	0	0	0	0	2	0	0	0	1	0	0	1	0	1	0
hsa-miR-3922-5p	chr12	104985423	104985445	+	23	0	0	0	1	0	0	0	1	0	0	0	0	0	0	0	0	0	0	0	0	0	0	0	0	0	0	0	0	0	0	0	1
hsa-miR-3923	chr3	79557087	79557108	+	22	0	0	0	0	0	0	0	0	0	0	0	0	0	0	0	0	0	1	0	0	0	0	0	0	0	0	0	0	0	0	0	0
hsa-miR-3924	chr10	59064249	59064270	-	22	0	0	0	0	0	0	0	0	0	0	0	0	0	0	0	0	0	0	0	0	0	0	0	0	0	0	0	0	0	0	0	0
hsa-miR-3925-3p	chr6	36590223	36590243	-	21	0	0	0	0	1	0	0	0	0	0	0	0	0	0	0	0	0	0	0	0	0	0	0	0	0	0	0	0	0	0	0	0
hsa-miR-3925-5p	chr6	36590257	36590278	-	22	0	0	0	0	0	0	0	0	0	0	0	0	0	0	0	0	0	0	0	0	0	0	0	0	0	0	0	0	0	0	0	0
hsa-miR-3926	chr8;chr8	12584751;12584783	12584771;12584803	+;-	42	0	0	0	0	0	0	0	0	0	0	0	0	0	0	0	0	0	0	0	0	0	0	0	0	0	0	0	0	0	0	0	0
hsa-miR-3927-3p	chr9	112273760	112273781	-	22	0	0	0	0	0	0	0	0	0	0	0	0	0	0	0	0	0	0	0	0	0	0	0	0	0	0	0	0	0	0	0	0
hsa-miR-3927-5p	chr9	112273798	112273818	-	21	0	0	0	0	0	0	0	0	1	0	0	0	0	0	0	0	0	0	0	0	0	0	0	0	0	0	0	0	0	0	0	0
hsa-miR-3928-3p	chr22	31556048	31556069	-	22	2	1	1	1	2	1	2	3	2	2	2	0	2	0	2	3	2	0	1	2	1	2	2	2	2	2	1	2	2	0	1	2
hsa-miR-3928-5p	chr22	31556081	31556103	-	23	0	0	0	0	1	0	1	0	0	0	0	0	0	0	2	0	0	0	0	2	0	0	3	0	0	1	0	0	0	0	0	0
hsa-miR-3929	chr18	33514051	33514073	-	23	0	0	0	0	0	0	0	0	0	0	0	0	0	0	0	0	0	0	0	0	0	0	0	0	0	0	0	0	0	0	1	0
hsa-miR-3934-3p	chr6	33665968	33665989	+	22	0	0	0	0	0	0	0	0	0	0	0	0	0	0	0	0	0	0	0	0	0	0	0	0	0	0	0	0	0	0	0	0
hsa-miR-3934-5p	chr6	33665929	33665950	+	22	0	0	1	0	0	0	1	0	0	1	0	2	3	1	1	1	1	0	0	1	0	3	0	0	0	0	0	1	0	0	1	1
hsa-miR-3935	chr16	56279489	56279510	+	22	0	0	0	0	0	0	0	0	0	0	0	0	0	0	0	0	0	0	0	0	0	0	0	0	0	0	0	0	0	0	0	0
hsa-miR-3936	chr5	131701205	131701226	-	22	0	0	0	0	0	0	0	0	0	0	0	0	1	0	0	0	0	0	1	0	0	1	0	0	0	0	0	1	0	0	0	0
hsa-miR-3937	chrX	39520530	39520552	+	23	2	0	0	0	0	0	0	0	0	0	0	0	1	0	0	0	0	0	0	0	0	0	0	0	0	3	0	3	0	0	0	1
hsa-miR-3938	chr3	55886543	55886564	-	22	0	0	0	0	0	0	1	0	0	0	0	0	0	0	0	0	0	0	0	0	1	0	0	0	0	0	0	0	0	0	0	0
hsa-miR-3939	chr6	167411318	167411339	-	22	0	0	0	1	0	0	1	0	0	0	1	2	0	0	0	0	0	0	0	0	0	0	1	0	0	0	0	0	1	0	0	0
hsa-miR-3940-3p	chr19	6416445	6416466	-	22	0	1	0	1	0	3	0	0	0	2	0	1	1	0	2	0	0	0	0	1	0	0	0	0	0	0	0	0	0	0	0	3
hsa-miR-3940-5p	chr19	6416481	6416500	-	20	0	0	0	0	0	0	0	0	0	0	0	0	0	0	0	0	0	0	0	1	0	1	0	0	0	0	0	0	0	0	0	0
hsa-miR-3941	chr10	124176540	124176561	+	22	0	0	0	0	0	0	0	0	0	0	0	0	0	0	0	0	0	0	0	0	0	0	0	0	0	0	0	0	0	0	0	1
hsa-miR-3942-3p	chr15	35664481	35664501	-	21	0	0	1	0	0	0	0	0	0	0	0	0	0	0	0	0	0	0	0	0	0	0	0	0	0	0	0	0	0	0	0	1
hsa-miR-3942-5p	chr15	35664522	35664543	-	22	1	0	0	0	0	2	0	0	1	0	1	0	4	1	0	0	2	0	0	0	0	0	0	0	0	0	0	0	0	1	0	0
hsa-miR-3943	chr7	43190516	43190538	+	23	0	0	0	0	0	0	0	0	0	0	0	0	0	0	0	0	0	0	0	0	0	0	0	0	0	0	0	0	0	0	0	0
hsa-miR-3944-3p	chr10	135185083	135185105	-	23	0	0	1	0	0	0	0	0	0	0	0	0	0	0	0	0	0	0	0	0	0	0	0	1	0	0	0	0	0	0	0	0
hsa-miR-3944-5p	chr10	135185125	135185145	-	21	0	0	0	0	0	0	0	0	0	0	1	1	0	0	0	0	0	0	0	0	0	0	0	0	0	0	0	0	0	0	0	0
hsa-miR-3945	chr4	185772220	185772242	-	23	0	0	0	0	0	0	0	0	0	0	0	0	0	0	0	0	0	0	0	0	0	0	0	0	0	0	0	0	0	0	0	0
hsa-miR-3960	chr9	130548158	130548177	+	20	0	0	0	0	0	0	0	0	0	0	0	0	0	0	0	0	0	0	0	0	0	0	0	0	0	0	0	0	0	0	0	0
hsa-miR-3972	chr1	17604443	17604464	+	22	0	0	0	0	0	0	0	0	0	0	0	0	0	0	0	0	0	0	0	0	0	0	0	0	0	0	0	0	0	0	0	0
hsa-miR-3973	chr11	36031731	36031753	+	23	0	0	0	0	0	0	0	0	0	0	0	0	0	0	0	0	0	0	0	0	0	0	0	0	0	0	0	0	0	0	0	0
hsa-miR-3974	chr12	17826242	17826264	+	23	0	0	0	0	0	0	0	0	0	0	0	0	0	0	0	0	0	0	0	0	0	0	0	0	0	0	0	0	0	0	0	0
hsa-miR-3975	chr18	33171746	33171767	+	22	0	0	0	0	0	0	0	0	0	0	0	0	0	0	0	0	0	0	0	0	0	0	0	0	0	0	0	0	0	0	0	0
hsa-miR-3976	chr18	5840701	5840724	+	24	0	0	0	0	0	0	0	0	0	0	0	0	0	0	0	0	0	0	0	0	0	0	0	0	0	0	0	0	0	0	0	0
hsa-miR-3977	chr5	82135976	82135998	+	23	0	0	0	0	0	0	0	0	0	0	0	0	0	0	0	0	0	0	0	0	0	0	0	0	0	0	0	0	0	0	0	0
hsa-miR-3978	chrX	109325349	109325372	+	24	0	0	0	0	0	0	0	0	0	0	0	0	0	0	0	0	0	0	0	0	0	0	0	0	0	0	0	0	0	0	0	0
hsa-miR-409-3p	chr14	101531683	101531704	+	22	32	22	31	48	17	66	61	175	28	144	17	10	263	22	65	28	35	3	45	36	123	88	64	16	5	77	20	3	15	34	70	35
hsa-miR-409-5p	chr14	101531651	101531673	+	23	1	0	1	0	0	0	2	2	0	6	2	0	2	0	0	0	1	0	2	0	0	1	1	0	0	1	0	0	0	0	0	2
hsa-miR-410-3p	chr14	101532298	101532318	+	21	18	10	14	33	18	19	29	59	11	79	3	3	67	10	30	29	21	1	21	15	77	55	41	23	21	14	11	7	3	12	156	28
hsa-miR-410-5p	chr14	101532262	101532282	+	21	0	0	0	0	0	0	0	0	0	0	0	0	0	0	0	0	0	0	0	0	0	0	0	0	0	0	0	0	0	0	0	0
hsa-miR-411-3p	chr14	101489712	101489733	+	22	1	0	1	3	0	0	2	1	0	4	1	1	6	0	1	1	0	0	0	1	4	5	1	0	1	0	0	0	0	1	6	0
hsa-miR-411-5p	chr14	101489677	101489697	+	21	56	27	60	150	39	81	240	326	29	205	23	15	245	38	244	57	108	4	74	39	275	392	142	23	93	16	12	1	31	110	141	64
hsa-miR-412-3p	chr14	101531837	101531859	+	23	0	0	0	0	0	0	0	0	0	0	0	0	0	0	0	0	0	0	0	0	0	0	0	0	0	0	0	0	0	0	0	0
hsa-miR-412-5p	chr14	101531802	101531824	+	23	1	0	1	0	0	1	1	3	1	0	0	0	7	0	1	1	0	0	0	0	2	1	0	0	0	0	1	0	0	1	1	0
hsa-miR-421	chrX	73438227	73438249	-	23	123	68	91	106	32	115	163	159	175	138	149	62	84	136	248	150	62	16	64	55	136	67	86	27	112	61	34	86	220	83	74	132
hsa-miR-422a	chr15	64163188	64163209	-	22	0	0	0	0	0	0	0	0	0	0	0	0	0	0	0	0	0	0	1	1	0	0	0	0	0	0	0	0	0	0	0	0
hsa-miR-423-3p	chr17	28444149	28444171	+	23	0	0	0	0	0	0	0	0	0	0	0	0	0	0	0	0	0	0	0	0	0	0	0	0	0	0	0	0	0	0	0	0
hsa-miR-423-5p	chr17	28444113	28444135	+	23	0	0	0	0	0	0	0	0	0	0	0	0	0	0	0	0	0	0	0	0	0	0	0	0	0	0	0	0	0	0	0	0
hsa-miR-424-3p	chrX	133680674	133680694	-	21	102	18	29	42	46	70	86	48	64	19	104	72	153	38	117	86	87	13	22	68	39	73	47	58	20	220	18	57	60	40	10	91
hsa-miR-424-5p	chrX	133680710	133680731	-	22	346	101	112	159	79	299	374	182	235	121	329	75	751	227	212	399	424	15	238	191	195	194	157	72	55	368	32	51	230	302	15	206
hsa-miR-425-3p	chr3	49057592	49057613	-	22	13	14	12	20	6	12	32	39	12	18	20	15	26	25	35	17	18	2	11	16	16	21	22	6	12	31	8	7	16	31	14	20
hsa-miR-425-5p	chr3	49057632	49057654	-	23	99	102	103	84	54	160	133	122	73	167	139	110	240	284	143	112	186	55	111	161	112	292	162	73	116	159	74	51	167	108	154	165
hsa-miR-4251	chr1	3044573	3044589	+	17	0	0	0	0	0	0	0	0	0	0	0	0	0	0	0	0	0	0	0	0	0	0	0	0	0	0	0	0	0	0	0	0
hsa-miR-4252	chr1	6489904	6489922	-	19	0	0	0	0	0	0	0	0	0	0	0	0	0	0	0	0	0	0	0	0	0	0	0	0	0	0	0	0	0	0	0	0
hsa-miR-4253	chr1	23189662	23189679	-	18	0	0	0	0	0	0	0	0	0	0	0	0	0	0	0	0	0	0	0	0	0	0	0	0	0	0	0	0	0	0	0	0
hsa-miR-4254	chr1	32224271	32224293	-	23	0	0	0	0	0	0	0	0	0	0	0	0	0	0	0	0	0	0	0	0	0	0	0	0	0	0	0	0	0	0	0	0
hsa-miR-4255	chr1	37627174	37627190	+	17	0	0	0	0	0	0	0	0	0	0	0	0	0	0	0	0	0	0	0	0	0	0	0	0	0	0	0	0	0	0	0	0
hsa-miR-4256	chr1	113004428	113004445	-	18	0	0	0	0	0	0	0	0	0	0	0	0	0	0	0	0	0	0	0	0	0	0	0	0	0	0	0	0	0	0	0	0
hsa-miR-4257	chr1	150524463	150524480	+	18	0	0	0	0	0	0	0	0	0	0	0	0	0	0	0	0	0	0	0	0	0	0	0	0	0	0	0	0	0	0	0	0
hsa-miR-4258	chr1	154948179	154948195	+	17	0	0	0	0	0	0	0	0	0	0	0	0	0	0	0	0	0	0	0	1	0	0	0	0	0	0	0	0	0	0	0	0
hsa-miR-4259	chr1	159869779	159869800	-	22	0	0	0	0	0	0	0	0	0	0	0	0	0	0	0	0	0	0	0	0	0	0	0	0	0	0	0	0	0	0	0	0
hsa-miR-4260	chr1	209796827	209796845	-	19	0	0	0	0	0	0	0	0	0	0	0	0	0	0	0	0	0	0	0	0	0	0	0	0	0	0	0	0	0	0	0	0
hsa-miR-4261	chr2	10332750	10332765	-	16	0	0	0	0	0	0	0	0	0	0	0	0	0	0	0	0	0	0	0	0	0	0	0	0	0	0	0	0	0	0	0	0
hsa-miR-4262	chr2	11977069	11977085	-	17	0	0	0	0	0	0	0	0	0	0	0	0	0	0	0	0	0	0	0	0	0	0	0	0	0	0	0	0	0	0	0	0
hsa-miR-4263	chr2	28219289	28219306	+	18	0	0	0	0	0	0	0	0	0	0	0	0	0	0	0	0	0	0	0	0	0	0	0	0	0	0	0	0	0	0	0	0
hsa-miR-4264	chr2	79876459	79876475	-	17	0	0	0	0	0	0	0	0	0	0	0	0	0	0	0	0	0	0	0	0	0	0	0	0	0	0	0	0	0	0	0	0
hsa-miR-4265	chr2	109757956	109757974	-	19	0	0	0	0	0	0	0	0	0	0	0	0	0	0	0	0	0	0	0	0	0	0	0	0	0	0	0	0	0	0	0	0
hsa-miR-4266	chr2	109930037	109930052	-	16	0	0	0	0	0	0	0	0	0	0	0	0	0	0	0	0	0	0	0	0	0	0	0	0	0	0	0	0	0	0	0	0
hsa-miR-4267	chr2	110827594	110827609	-	16	0	0	0	0	0	0	0	0	0	0	0	0	0	0	0	0	0	0	0	0	0	0	0	0	0	0	0	0	0	0	0	0
hsa-miR-4268	chr2	220771233	220771253	-	21	0	0	0	0	0	0	0	0	0	0	0	0	0	0	0	0	0	0	0	0	0	0	0	0	0	0	0	0	0	0	0	0
hsa-miR-4269	chr2	240227167	240227187	+	21	0	0	0	0	0	0	0	0	0	0	0	0	0	0	0	0	0	0	0	0	0	0	0	0	0	0	0	0	0	0	0	0
hsa-miR-4270	chr3	15537786	15537805	-	20	0	0	0	0	0	0	0	0	0	0	0	0	0	0	0	0	0	0	0	0	0	0	0	0	0	0	0	0	0	0	0	0
hsa-miR-4271	chr3	49311591	49311609	+	19	0	0	0	0	0	0	0	0	0	0	0	0	0	0	0	0	0	0	0	0	0	0	0	0	0	0	0	0	0	0	0	0
hsa-miR-4272	chr3	67275924	67275941	+	18	0	0	0	0	0	0	0	0	0	0	0	0	0	0	0	0	0	0	0	0	0	0	0	0	0	0	0	0	0	0	0	0
hsa-miR-4273	chrUn_gl000222;chr3	15250;75787441	15267;75787458	-;+	36	0	0	0	0	0	0	0	0	0	0	0	0	0	0	0	0	0	0	0	0	0	0	0	0	0	0	0	0	0	0	0	0
hsa-miR-4274	chr4	7461818	7461835	+	18	0	0	0	0	0	0	0	0	0	0	0	0	0	0	0	0	0	0	0	0	0	0	0	0	0	0	0	0	0	0	0	0
hsa-miR-4275	chr4	28821214	28821230	+	17	0	0	0	0	0	0	0	0	0	0	0	0	0	0	0	0	0	0	0	0	0	0	0	0	0	0	0	0	0	0	0	0
hsa-miR-4276	chr4	175344956	175344972	+	17	0	0	0	0	0	0	0	0	0	0	0	0	0	0	0	0	0	0	0	0	0	0	0	0	0	0	0	0	0	0	0	0
hsa-miR-4277	chr5	1708953	1708973	-	21	0	0	0	0	0	0	0	0	0	0	0	0	0	0	0	0	0	0	0	0	0	0	0	0	0	0	0	0	0	0	0	0
hsa-miR-4278	chr5	6827976	6827993	-	18	0	0	0	0	0	0	0	0	0	0	0	0	0	0	0	0	0	0	0	0	0	0	0	0	0	0	0	0	0	0	0	0
hsa-miR-4279	chr5	31936218	31936233	-	16	0	0	0	0	0	0	0	0	0	0	0	0	0	0	0	0	0	0	0	0	0	0	0	0	0	0	0	0	0	0	0	0
hsa-miR-4280	chr5	86410741	86410761	-	21	0	0	0	0	0	0	0	0	0	0	0	0	0	0	0	0	0	0	0	0	0	0	0	0	0	0	0	0	0	0	0	0
hsa-miR-4281	chr5	176056450	176056467	-	18	0	0	0	0	0	0	0	0	0	0	0	0	0	0	0	0	0	0	0	0	0	0	0	0	0	0	0	0	0	0	0	0
hsa-miR-4282	chr6	73677420	73677437	-	18	0	0	0	0	0	0	0	0	0	0	0	0	0	0	0	0	0	0	0	0	0	0	0	0	0	0	0	0	0	0	0	0
hsa-miR-4283	chr7;chr7	57023545;63081478	57023561;63081494	-;+	34	0	0	0	0	0	0	0	0	0	0	0	0	0	0	0	0	0	0	0	0	0	0	0	0	0	0	0	0	0	0	0	0
hsa-miR-4284	chr7	73125657	73125674	+	18	0	0	0	0	0	0	0	0	0	0	0	0	0	0	0	0	0	0	0	0	0	0	0	0	0	0	0	0	0	0	0	0
hsa-miR-4285	chr7	101936379	101936396	+	18	0	0	0	0	0	0	0	0	0	0	0	0	0	0	0	0	0	0	0	0	0	0	0	0	0	0	0	0	0	0	0	0
hsa-miR-4286	chr8	10524498	10524514	+	17	0	1	0	0	0	0	0	0	0	1	1	0	0	0	0	0	0	0	0	0	0	0	0	0	0	1	0	0	0	1	0	0
hsa-miR-4287	chr8	27743605	27743623	-	19	0	0	0	0	0	0	0	0	0	0	0	0	0	0	0	0	0	0	0	0	0	0	0	0	0	0	0	0	0	0	0	0
hsa-miR-4288	chr8	28362643	28362659	-	17	0	0	0	0	0	0	0	0	0	0	0	0	0	0	0	0	0	0	0	0	0	0	0	0	0	0	0	0	0	0	0	0
hsa-miR-4289	chr9	91360792	91360810	-	19	0	0	0	0	0	0	0	0	0	0	0	0	0	0	0	0	0	0	0	0	0	0	0	0	0	0	0	0	0	0	0	0
hsa-miR-429	chr1	1104435	1104456	+	22	89	96	414	414	28	143	594	393	145	72	220	34	162	196	529	132	335	4	87	119	354	139	68	37	144	79	68	33	318	493	43	57
hsa-miR-4290	chr9	92785733	92785751	-	19	0	0	0	0	0	0	0	0	0	0	0	0	0	0	0	0	0	0	0	0	0	0	0	0	0	0	0	0	0	0	0	0
hsa-miR-4291	chr9	96581649	96581664	+	16	0	0	0	0	0	0	0	0	0	0	0	0	0	0	0	0	0	0	0	0	0	0	0	0	0	0	0	0	0	0	0	0
hsa-miR-4292	chr9	139725448	139725465	+	18	0	0	0	0	0	0	0	0	0	0	0	0	0	0	0	0	0	0	0	0	0	0	0	0	0	0	0	0	0	0	0	0
hsa-miR-4293	chr10	14425209	14425225	-	17	0	0	0	0	0	0	0	0	0	0	0	0	0	0	0	0	0	0	0	0	0	0	0	0	0	0	0	0	0	0	0	0
hsa-miR-4294	chr10	50193606	50193622	-	17	0	0	0	0	0	0	0	0	0	0	0	0	0	0	0	0	0	0	0	0	0	0	0	0	0	0	0	0	0	0	0	0
hsa-miR-4295	chr10	114393939	114393956	+	18	0	0	0	0	0	0	0	0	0	0	0	0	0	0	0	0	0	0	0	0	0	0	0	0	0	0	0	0	0	0	0	0
hsa-miR-4296	chr10	126721413	126721429	-	17	0	0	0	0	0	0	0	0	0	0	0	0	0	0	0	0	0	0	0	0	0	0	0	0	0	0	0	0	0	0	0	0
hsa-miR-4297	chr10	131641613	131641628	-	16	0	0	0	0	0	0	0	0	0	0	0	0	0	0	0	0	0	0	0	0	0	0	0	0	0	0	0	0	0	0	0	0
hsa-miR-4298	chr11	1880735	1880756	-	22	0	0	0	0	0	0	0	0	0	0	0	0	0	0	0	0	0	0	0	0	0	0	0	0	0	0	0	0	0	0	0	0
hsa-miR-4299	chr11	11678208	11678225	-	18	0	0	0	0	0	0	0	0	0	0	0	0	0	0	0	0	0	0	0	0	0	0	0	0	0	0	0	0	0	0	0	0
hsa-miR-4300	chr11	81601793	81601810	-	18	0	0	0	0	0	0	0	0	0	0	0	0	0	0	0	0	0	0	0	0	0	0	0	0	0	0	0	0	0	0	0	0
hsa-miR-4301	chr11	113320781	113320800	-	20	0	0	0	0	0	0	0	0	0	0	0	0	0	0	0	0	0	0	0	0	0	0	0	0	0	0	0	0	0	0	0	0
hsa-miR-4302	chr12	26026985	26027002	-	18	0	0	0	0	0	0	0	0	0	0	0	0	0	0	0	0	0	0	0	0	0	0	0	0	0	0	0	0	0	0	0	0
hsa-miR-4303	chr12	98389200	98389216	-	17	0	0	0	0	0	0	0	0	0	0	0	0	0	0	0	0	0	0	0	0	0	0	0	0	0	0	0	0	0	0	0	0
hsa-miR-4304	chr12	123495249	123495265	-	17	0	0	0	0	0	0	0	0	0	0	0	0	0	0	0	0	0	0	0	0	0	0	0	0	0	0	0	0	0	0	0	0
hsa-miR-4305	chr13	40238245	40238262	-	18	0	0	0	0	0	0	0	0	0	0	0	0	0	0	0	0	0	0	0	0	0	0	0	0	0	0	0	0	0	0	0	0
hsa-miR-4306	chr13	100295377	100295393	+	17	0	0	0	0	0	0	0	0	0	0	0	0	0	1	0	0	0	0	0	0	0	0	0	0	0	0	0	0	0	0	0	0
hsa-miR-4307	chr14	27377903	27377921	+	19	0	0	0	0	0	0	0	0	0	0	0	0	0	0	0	0	0	0	0	0	0	0	0	0	0	0	0	0	0	0	0	0
hsa-miR-4308	chr14	55344841	55344858	-	18	0	0	0	0	0	0	0	0	0	0	0	0	0	0	0	0	0	0	0	0	0	0	0	0	0	0	0	0	0	0	0	0
hsa-miR-4309	chr14	103005991	103006008	+	18	0	0	0	0	0	0	0	0	0	0	0	0	0	0	0	0	0	0	0	0	0	0	0	0	0	0	0	0	0	0	0	0
hsa-miR-431-3p	chr14	101347406	101347427	+	22	2	0	0	0	1	0	1	9	0	2	0	0	3	0	1	1	0	0	0	0	1	0	0	2	0	1	0	0	0	0	3	0
hsa-miR-431-5p	chr14	101347363	101347383	+	21	3	0	2	2	3	7	1	6	0	8	0	1	8	2	1	2	2	0	2	3	1	7	5	0	1	1	0	0	0	0	7	3
hsa-miR-4310	chr15	42158703	42158718	-	16	0	0	0	0	0	0	0	0	0	0	0	0	0	0	0	0	0	0	0	0	0	0	0	0	0	0	0	0	0	0	0	0
hsa-miR-4311	chr15	66332581	66332598	+	18	0	0	0	0	0	0	0	0	0	0	0	0	0	0	0	0	0	0	0	0	0	0	0	0	0	0	0	0	0	0	0	0
hsa-miR-4312	chr15	69094199	69094217	-	19	0	0	0	0	0	0	0	0	0	0	0	0	0	0	0	0	0	0	0	0	0	0	0	0	0	0	0	0	0	0	0	0
hsa-miR-4313	chr15	76054627	76054646	-	20	0	0	0	0	0	0	0	0	0	0	0	0	0	0	0	0	0	0	0	0	0	0	0	0	0	0	0	0	0	0	0	0
hsa-miR-4314	chr17	7991384	7991401	+	18	0	0	0	0	0	0	0	0	0	0	0	0	0	0	0	0	0	0	0	0	0	0	0	0	0	0	0	0	0	0	0	0
hsa-miR-4315	chr17;chr17	43552774;62818193	43552791;62818210	-;-	36	0	0	0	0	0	0	0	0	0	0	0	0	0	0	0	0	0	0	0	0	0	0	0	0	0	0	0	0	0	0	0	0
hsa-miR-4316	chr17	75393110	75393126	-	17	0	0	0	0	0	0	0	0	0	0	0	0	0	0	0	0	0	0	0	0	0	0	0	0	0	0	0	0	0	0	0	0
hsa-miR-4317	chr18	6374398	6374414	-	17	0	0	0	0	0	0	0	0	0	0	0	0	0	0	0	0	0	0	0	0	0	0	0	0	0	0	0	0	0	0	0	0
hsa-miR-4318	chr18	35237152	35237168	+	17	0	0	0	0	0	0	0	0	0	0	0	0	0	0	0	0	0	0	0	0	0	0	0	0	0	0	0	0	0	0	0	0
hsa-miR-4319	chr18	42550105	42550121	-	17	0	0	0	0	0	0	0	0	0	0	0	0	0	0	0	0	0	0	0	0	0	0	0	0	0	0	0	0	0	0	0	0
hsa-miR-432-3p	chr14	101350881	101350901	+	21	0	0	0	0	0	0	0	0	0	0	0	0	0	0	0	0	0	0	0	0	1	0	0	1	0	0	0	0	0	0	0	0
hsa-miR-432-5p	chr14	101350833	101350855	+	23	6	6	3	3	2	3	9	22	4	34	2	0	44	2	7	6	5	0	4	8	15	14	9	5	10	2	0	0	0	5	7	2
hsa-miR-4320	chr18	47652879	47652896	-	18	0	0	0	0	0	0	0	0	0	0	0	0	0	0	0	0	0	0	0	0	0	0	0	0	0	0	0	0	0	0	0	0
hsa-miR-4321	chr19	2250687	2250707	+	21	0	0	0	0	0	0	0	0	0	0	0	0	0	0	0	0	0	0	0	0	0	0	0	0	0	0	0	0	0	0	0	0
hsa-miR-4322	chr19	10341131	10341151	+	21	0	0	0	0	0	0	0	0	0	0	0	0	0	0	0	0	0	0	0	0	0	0	0	0	0	0	0	0	0	0	0	0
hsa-miR-4323	chr19	42637607	42637624	-	18	0	0	0	0	0	0	0	0	0	0	0	0	0	0	0	0	0	0	0	0	0	0	0	0	0	0	0	0	0	0	0	0
hsa-miR-4324	chr19	49812064	49812083	-	20	0	0	0	0	0	0	0	0	0	0	0	0	0	0	0	0	0	0	0	0	0	0	0	0	0	0	0	0	0	0	0	0
hsa-miR-4325	chr20	55896620	55896637	-	18	0	0	0	0	0	0	0	0	0	0	0	0	0	0	0	0	0	0	0	0	0	0	0	0	0	0	0	0	0	0	0	0
hsa-miR-4326	chr20	61918170	61918189	+	20	3	1	7	0	0	2	1	4	2	2	2	3	8	7	0	3	0	0	2	9	1	7	2	0	1	1	2	1	3	2	0	3
hsa-miR-4327	chr21	31747668	31747686	-	19	0	0	0	0	0	0	0	0	0	0	0	0	0	0	0	0	0	0	0	0	0	0	0	0	0	0	0	0	0	0	0	0
hsa-miR-4328	chrX	78156701	78156717	-	17	0	0	0	0	0	0	0	0	0	0	0	0	0	0	0	0	0	0	0	0	0	0	0	0	0	0	0	0	0	0	0	0
hsa-miR-4329	chrX	112023956	112023974	-	19	0	0	0	0	0	0	0	0	0	0	0	0	0	0	0	0	0	0	0	0	0	0	0	0	0	0	0	0	0	0	0	0
hsa-miR-433-3p	chr14	101348286	101348307	+	22	1	0	0	1	1	0	1	3	2	10	1	0	3	0	1	1	2	0	0	1	2	0	2	2	1	0	0	0	1	4	0	0
hsa-miR-433-5p	chr14	101348234	101348255	+	22	0	0	0	0	0	0	0	0	0	0	0	0	0	0	0	0	0	0	0	0	0	1	0	0	0	0	0	0	0	0	0	0
hsa-miR-4330	chrX	150336770	150336788	+	19	0	0	0	0	0	0	0	0	0	0	0	0	0	0	0	0	0	0	0	0	0	0	0	0	0	0	0	0	0	0	0	0
hsa-miR-4417	chr1	5624142	5624159	+	18	0	0	0	0	0	0	0	0	0	0	0	0	0	0	0	0	0	0	0	0	0	0	0	0	0	0	0	0	0	0	0	0
hsa-miR-4418	chr1	22592770	22592787	+	18	0	0	0	0	0	0	0	0	0	0	0	0	0	0	0	0	0	0	0	0	0	0	0	0	0	0	0	0	0	0	0	0
hsa-miR-4419a	chr1	23384373	23384389	-	17	0	0	0	0	0	0	0	0	0	0	0	0	0	0	0	0	0	0	0	0	0	0	0	0	0	0	0	0	0	0	0	0
hsa-miR-4419b	chr12	128729092	128729109	+	18	0	0	0	0	0	0	0	0	0	0	0	0	0	0	0	0	0	0	0	0	0	0	0	0	0	0	0	0	0	0	0	0
hsa-miR-4420	chr1	31212005	31212026	-	22	0	0	0	0	0	0	0	0	0	0	0	0	0	0	0	0	0	0	0	0	0	0	0	0	0	0	0	0	1	0	0	0
hsa-miR-4421	chr1	51525551	51525572	+	22	0	0	0	2	0	0	0	2	0	0	0	0	0	0	0	0	1	0	0	0	0	0	1	0	0	1	0	0	3	0	0	0
hsa-miR-4422	chr1	55691329	55691349	+	21	0	0	0	0	0	0	0	0	0	3	2	0	0	1	0	0	2	0	0	0	0	0	2	0	1	0	0	0	0	0	1	0
hsa-miR-4423-3p	chr1	85599525	85599545	+	21	0	0	1	1	0	0	0	0	0	0	0	0	0	0	0	0	0	0	0	0	0	0	0	0	0	0	0	0	0	0	0	0
hsa-miR-4423-5p	chr1	85599489	85599510	+	22	0	0	0	0	0	0	0	0	0	1	0	0	0	0	0	0	2	0	0	1	0	1	0	0	0	0	0	0	0	0	0	0
hsa-miR-4424	chr1	178646898	178646919	+	22	0	0	0	1	0	0	0	0	0	1	0	0	0	0	0	0	0	0	0	0	0	0	0	1	0	0	0	0	0	0	1	0
hsa-miR-4425	chr1	25350043	25350064	+	22	0	0	0	0	0	0	0	0	0	0	0	0	0	0	0	0	0	0	0	0	0	0	1	0	0	0	0	0	0	0	0	0
hsa-miR-4426	chr1	192685463	192685479	+	17	0	0	0	0	0	0	1	0	0	0	0	0	0	0	0	1	1	0	1	0	0	0	0	0	0	0	0	0	0	0	0	0
hsa-miR-4427	chr1	233759941	233759961	+	21	0	0	0	0	2	0	0	0	0	0	0	0	0	0	0	0	0	0	0	0	0	1	0	0	0	0	0	0	0	0	0	0
hsa-miR-4428	chr1	237634464	237634485	+	22	0	0	0	0	0	0	0	0	0	0	0	0	0	0	0	0	0	0	0	0	0	0	0	0	0	0	0	0	0	0	0	0
hsa-miR-4429	chr2	11680778	11680797	-	20	0	0	0	0	0	0	0	0	0	0	0	0	0	0	0	0	0	0	0	0	0	0	0	0	0	0	0	0	0	0	0	0
hsa-miR-4430	chr2	33643586	33643603	+	18	0	0	0	0	0	0	0	0	0	0	0	0	0	0	0	0	0	0	0	0	0	0	0	0	0	0	0	0	0	0	0	0
hsa-miR-4431	chr2	52929726	52929747	-	22	0	0	0	0	0	0	0	0	0	0	0	0	0	0	0	0	0	0	0	0	0	0	0	0	0	0	0	0	0	0	0	0
hsa-miR-4432	chr2	60614497	60614516	-	20	0	0	0	0	0	0	0	0	0	0	0	0	0	0	0	0	0	0	0	0	0	0	0	0	0	0	0	0	0	0	0	0
hsa-miR-4433a-3p	chr2	64567943	64567963	+	21	0	0	0	0	0	0	0	0	0	0	0	0	0	0	0	0	0	0	0	0	0	0	0	0	0	0	0	0	0	0	0	0
hsa-miR-4433a-5p	chr2	64567904	64567924	+	21	0	0	0	0	0	0	0	0	0	0	0	0	0	0	0	0	0	0	0	0	0	0	0	0	0	0	0	0	0	0	0	0
hsa-miR-4433b-3p	chr2	64567903	64567923	-	21	0	0	0	0	0	0	0	0	0	0	0	0	0	0	0	0	0	0	0	0	0	0	0	0	0	0	0	0	0	0	0	0
hsa-miR-4433b-5p	chr2	64567943	64567963	-	21	0	0	0	0	0	0	0	0	0	0	0	0	0	0	0	0	0	0	0	0	0	0	0	0	0	0	0	0	0	0	0	0
hsa-miR-4434	chr2	64752654	64752671	+	18	0	0	0	0	0	0	0	0	0	0	0	0	0	0	0	0	0	0	0	1	0	0	0	0	0	0	0	0	1	1	0	0
hsa-miR-4435	chr2;chr2	87929283;112078638	87929304;112078659	+;-	44	0	0	0	0	0	0	0	0	1	0	0	0	1	1	1	1	0	1	0	3	0	0	2	0	2	1	0	1	1	0	3	0
hsa-miR-4436a	chr2	89111939	89111959	+	21	0	0	0	0	0	0	0	0	0	0	0	0	0	0	0	0	0	0	0	0	0	0	0	0	0	0	0	0	0	0	0	0
hsa-miR-4436b-3p	chr2;chr2	110844020;111042489	110844041;111042510	-;+	44	0	0	0	0	0	0	0	0	0	0	0	0	0	0	0	0	0	0	0	0	0	0	0	0	0	1	0	0	0	0	0	0
hsa-miR-4436b-5p	chr2;chr2	110844067;111042442	110844088;111042463	-;+	44	0	0	0	0	0	0	0	0	0	0	0	0	0	0	0	0	0	0	0	0	0	0	0	0	0	0	0	0	0	0	0	0
hsa-miR-4437	chr2	182170320	182170340	-	21	0	0	0	0	0	0	0	0	0	0	0	0	0	0	0	0	0	0	0	0	0	0	0	0	0	0	0	0	0	0	0	0
hsa-miR-4438	chr2	214622846	214622866	+	21	0	0	0	0	0	0	0	0	0	0	0	0	0	0	0	0	0	0	0	0	0	0	0	0	0	0	0	0	0	0	0	0
hsa-miR-4439	chr2	225875233	225875254	-	22	0	0	0	0	0	0	0	0	0	0	0	0	0	0	0	0	0	0	0	0	0	0	0	0	0	0	0	0	0	0	0	0
hsa-miR-4440	chr2	239990525	239990546	-	22	0	0	0	0	0	0	0	0	0	0	0	0	0	0	0	0	0	0	0	0	0	0	0	0	0	0	0	0	0	0	0	0
hsa-miR-4441	chr2	240007524	240007540	-	17	0	0	0	0	0	0	0	0	0	0	0	0	0	0	0	0	0	0	0	0	0	0	0	0	0	0	0	0	0	0	0	0
hsa-miR-4442	chr3	25706366	25706382	-	17	0	1	0	0	0	0	0	0	0	1	0	0	0	0	2	0	0	0	0	0	0	0	0	0	1	0	0	0	1	0	0	0
hsa-miR-4443	chr3	48238062	48238078	+	17	3	2	2	3	0	7	1	1	4	5	0	1	6	2	3	3	1	0	0	2	0	4	5	0	4	5	1	0	2	1	0	0
hsa-miR-4444	chr3;chr2	75263669;178077496	75263686;178077513	+;+	36	0	0	1	0	1	0	0	0	2	1	3	0	0	0	0	1	0	0	2	0	0	0	0	0	0	0	0	1	1	1	0	0
hsa-miR-4445-3p	chr3	109321718	109321738	+	21	0	0	0	0	0	0	0	0	0	0	0	0	0	0	0	0	0	0	0	0	0	0	0	0	0	0	0	0	0	0	0	0
hsa-miR-4445-5p	chr3	109321682	109321703	+	22	0	0	0	0	0	0	0	0	0	0	0	0	0	0	0	0	0	0	0	0	0	0	0	0	0	0	0	0	0	1	0	0
hsa-miR-4446-3p	chr3	113313765	113313786	+	22	0	0	1	1	0	0	0	0	0	0	1	0	0	0	0	0	1	0	0	0	0	0	0	0	0	0	0	0	0	0	0	0
hsa-miR-4446-5p	chr3	113313730	113313751	+	22	0	0	0	0	0	0	0	0	0	0	0	0	0	0	0	0	0	0	0	0	0	0	0	0	0	0	0	0	0	0	0	0
hsa-miR-4447	chr3	116569136	116569152	-	17	0	0	0	0	0	0	0	0	0	0	0	0	0	0	0	0	0	0	0	0	0	0	0	0	0	0	0	0	0	0	0	0
hsa-miR-4448	chr3	183604648	183604667	+	20	0	0	0	0	0	0	0	0	0	0	0	0	0	0	0	0	0	0	0	0	0	0	0	0	0	0	0	0	0	0	0	0
hsa-miR-4449	chr4	53578887	53578908	+	22	1	0	1	0	1	0	0	1	1	0	1	0	0	0	2	0	0	0	0	0	0	0	0	0	0	1	1	0	0	1	2	0
hsa-miR-4450	chr4	77494725	77494746	+	22	0	0	0	0	0	0	0	0	0	0	0	0	0	0	0	0	0	0	0	0	0	0	0	0	0	0	0	0	0	0	0	0
hsa-miR-4451	chr4	86643668	86643684	+	17	0	0	0	0	0	0	0	0	0	0	0	0	0	0	0	0	0	0	0	0	0	0	0	0	0	0	0	0	0	0	0	0
hsa-miR-4452	chr4	87463638	87463660	-	23	0	0	0	0	0	0	0	0	0	0	0	0	0	0	0	0	0	0	0	0	0	0	0	0	0	0	0	0	0	0	0	0
hsa-miR-4453	chr4	153457584	153457603	+	20	0	0	0	0	0	0	0	0	0	0	0	0	0	0	0	0	0	0	0	0	0	0	0	0	0	0	0	0	0	0	0	0
hsa-miR-4454	chr4	164014759	164014778	-	20	1	2	1	1	0	0	0	1	1	0	0	0	0	3	0	0	1	1	0	0	0	2	4	0	0	0	0	0	0	2	0	0
hsa-miR-4455	chr4	185859575	185859591	-	17	0	0	0	0	0	0	0	0	0	0	0	0	0	0	0	0	0	0	0	0	0	0	0	0	0	0	0	0	0	0	0	0
hsa-miR-4456	chr5	535976	535992	-	17	0	0	0	0	0	0	0	0	0	0	0	0	0	0	0	0	0	0	0	0	0	0	0	0	0	0	0	0	0	0	0	0
hsa-miR-4457	chr5	1309429	1309450	-	22	0	0	0	0	0	0	0	0	0	0	0	0	0	0	0	0	0	0	0	0	0	0	0	0	0	0	0	0	0	0	0	0
hsa-miR-4458	chr5	8461046	8461064	+	19	0	0	0	0	0	0	0	0	0	0	0	0	0	0	0	0	0	0	0	0	0	0	0	0	0	0	0	0	0	0	0	0
hsa-miR-4459	chr5	53371390	53371411	-	22	0	0	0	0	0	0	0	0	0	0	0	0	0	0	0	0	0	0	0	0	0	0	0	0	0	0	0	0	0	0	0	0
hsa-miR-4460	chr5	128732808	128732829	-	22	0	0	0	0	0	0	0	0	0	0	0	0	0	0	0	0	0	0	0	0	0	0	0	0	0	0	0	0	0	0	0	0
hsa-miR-4461	chr5	134263774	134263796	+	23	1	0	0	0	0	0	0	0	0	0	1	0	0	1	2	1	0	0	2	0	1	0	0	0	0	0	0	0	1	0	0	0
hsa-miR-4462	chr6	37523142	37523164	-	23	0	0	0	0	0	0	0	0	0	0	0	0	0	0	0	0	0	0	0	0	0	0	0	0	0	0	0	0	0	0	0	0
hsa-miR-4463	chr6	76138162	76138178	+	17	0	0	0	0	0	0	0	0	0	0	0	0	0	0	0	0	0	0	0	0	0	0	0	0	0	0	0	0	0	0	0	0
hsa-miR-4464	chr6	91022472	91022492	+	21	0	0	0	0	0	1	0	0	0	0	0	0	0	0	0	0	0	0	0	0	0	0	0	0	0	0	0	0	0	0	0	0
hsa-miR-4465	chr6	141004992	141005013	+	22	0	0	0	0	0	0	0	0	0	0	0	0	0	0	0	0	0	0	0	0	0	0	0	0	0	0	0	0	0	0	0	0
hsa-miR-4466	chr6	157100844	157100861	-	18	1	0	0	0	0	0	0	0	0	0	0	2	0	0	0	0	1	0	0	0	0	0	0	0	0	0	0	0	0	0	0	0
hsa-miR-4467	chr7	102111919	102111940	+	22	0	0	0	0	0	0	0	0	0	0	0	0	0	0	0	2	0	0	1	0	1	0	0	0	0	0	0	0	0	0	0	0
hsa-miR-4468	chr7	137808549	137808566	+	18	0	0	0	0	0	0	0	0	0	0	0	0	0	0	0	0	0	0	0	0	0	0	0	0	0	0	0	0	0	0	0	0
hsa-miR-4469	chr8	42751346	42751367	-	22	0	0	0	1	0	0	0	0	0	0	0	0	0	0	0	0	0	0	0	0	0	0	0	0	0	0	0	0	0	0	0	0
hsa-miR-4470	chr8	62627391	62627411	+	21	0	0	0	0	0	0	0	0	0	0	0	0	0	0	0	0	0	0	0	0	0	0	0	0	0	0	0	0	0	0	0	0
hsa-miR-4471	chr8	101395039	101395060	+	22	0	0	0	0	0	0	0	0	0	0	0	0	0	0	0	0	0	0	0	0	0	0	0	0	0	0	0	0	0	0	0	0
hsa-miR-4472	chr8;chr12	143257757;116866099	143257774;116866116	+;-	36	0	0	0	0	0	0	0	0	0	0	0	0	0	0	0	0	0	0	0	0	0	0	0	0	0	0	0	0	0	0	0	0
hsa-miR-4473	chr9	20411159	20411180	-	22	1	0	0	0	0	0	0	0	0	0	3	0	0	0	0	0	0	0	1	0	0	0	0	0	0	0	0	0	0	0	0	0
hsa-miR-4474-3p	chr9	20502275	20502296	-	22	0	1	0	0	0	0	0	0	0	0	1	0	0	0	0	0	0	0	0	0	0	0	0	0	0	0	0	0	1	0	0	0
hsa-miR-4474-5p	chr9	20502308	20502328	-	21	0	0	0	0	0	0	0	0	0	0	0	0	0	0	0	0	0	0	0	0	0	0	0	0	0	0	0	0	0	0	0	0
hsa-miR-4475	chr9	36823539	36823560	-	22	0	0	0	0	0	0	0	0	0	0	0	0	0	0	0	0	0	0	0	0	0	0	0	0	0	0	0	0	0	0	0	0
hsa-miR-4476	chr9	36893463	36893484	-	22	0	0	0	0	0	0	0	0	0	0	0	0	0	0	0	0	0	0	0	0	0	0	0	0	0	0	0	0	0	0	0	0
hsa-miR-4477a	chr9	68415320	68415341	-	22	0	0	0	0	0	0	0	0	0	0	0	0	0	0	0	0	0	0	0	0	0	0	1	0	0	0	0	0	0	0	0	0
hsa-miR-4477b	chr9	68415357	68415378	+	22	0	0	0	0	0	1	0	0	0	0	0	0	0	0	0	0	0	0	0	0	0	0	0	0	0	0	0	0	0	0	1	0
hsa-miR-4478	chr9	124882426	124882442	-	17	0	0	0	0	0	0	0	0	0	0	0	0	0	0	0	0	0	0	0	0	0	0	0	0	0	0	0	0	0	0	0	0
hsa-miR-4479	chr9	139781229	139781250	+	22	0	0	0	0	0	0	0	0	0	0	0	0	0	0	0	0	0	0	1	0	0	0	1	0	0	0	0	0	0	0	0	0
hsa-miR-448	chrX	114058087	114058108	+	22	0	0	0	0	0	0	0	0	0	0	0	0	0	0	0	0	0	0	0	0	0	0	0	0	0	0	0	0	0	0	0	0
hsa-miR-4480	chr10	12620795	12620815	+	21	0	0	0	0	0	0	0	0	0	0	0	0	0	0	0	0	0	0	0	0	0	0	0	0	0	0	0	0	0	0	0	0
hsa-miR-4481	chr10	12695180	12695196	-	17	0	0	0	0	0	0	0	0	0	0	0	0	0	0	0	0	0	0	0	0	0	0	0	0	0	0	0	0	0	0	0	0
hsa-miR-4482-3p	chr10	106028099	106028120	-	22	0	0	0	0	0	0	0	0	0	1	0	0	0	0	0	1	0	0	0	0	0	0	0	0	1	0	0	0	0	0	0	0
hsa-miR-4482-5p	chr10	106028135	106028156	-	22	0	0	0	0	0	0	0	0	0	0	0	0	0	0	0	0	0	0	0	0	0	0	0	0	0	0	0	0	0	0	0	0
hsa-miR-4483	chr10	115537759	115537775	-	17	0	0	0	0	0	0	0	0	0	0	0	0	0	0	0	0	0	0	0	0	0	0	0	0	0	0	0	0	0	0	0	0
hsa-miR-4484	chr10	127508372	127508391	+	20	0	0	0	0	0	0	0	0	0	0	0	0	0	1	0	0	0	0	0	0	1	0	0	0	0	0	0	0	0	0	0	0
hsa-miR-4485-3p	chr11	10529824	10529843	-	20	0	0	1	0	1	0	0	0	0	27	7	5	1	12	2	23	0	2	72	4	2	0	1	1	0	0	0	0	0	1	3	0
hsa-miR-4485-5p	chr11	10529852	10529867	-	16	0	0	0	0	0	0	0	0	0	0	0	0	0	0	0	0	0	0	2	1	1	0	0	0	0	0	0	0	1	0	0	0
hsa-miR-4486	chr11	19596861	19596877	+	17	0	0	0	0	0	0	0	0	0	0	0	0	0	0	0	0	0	0	0	0	0	0	0	0	0	0	0	0	0	0	0	0
hsa-miR-4487	chr11	47422574	47422592	+	19	0	0	0	0	0	0	0	0	0	0	0	0	0	0	0	0	0	0	0	0	0	0	0	0	0	1	0	0	0	0	0	0
hsa-miR-4488	chr11	61276071	61276088	+	18	0	0	0	2	0	0	0	0	0	0	0	0	1	0	0	0	0	0	0	0	0	0	0	0	0	0	0	0	0	0	0	0
hsa-miR-4489	chr11	65416668	65416688	+	21	0	0	0	0	0	0	0	0	0	0	0	0	0	0	0	0	0	0	0	0	0	0	0	0	0	0	0	0	0	0	0	0
hsa-miR-4490	chr11	90288953	90288974	-	22	0	0	0	0	0	0	0	0	0	0	0	0	0	0	0	0	0	0	0	0	0	0	0	0	0	0	0	0	0	0	0	0
hsa-miR-4491	chr11	111218527	111218548	+	22	0	0	0	0	0	0	0	0	0	0	0	0	0	0	0	0	0	0	0	0	0	0	0	0	0	0	0	0	0	0	0	0
hsa-miR-4492	chr11	118781474	118781490	+	17	0	5	1	1	3	1	1	0	1	2	1	0	1	0	0	2	0	0	0	2	0	1	3	2	0	0	0	0	0	0	2	5
hsa-miR-4493	chr11	123252149	123252169	-	21	0	0	0	0	0	0	0	0	0	0	0	0	0	0	0	0	0	0	0	0	0	0	0	0	0	0	0	0	0	0	0	0
hsa-miR-4494	chr12	47757980	47758001	-	22	0	0	0	0	0	0	0	0	0	0	0	0	0	0	0	0	0	0	0	0	0	0	0	0	0	0	0	0	0	0	0	0
hsa-miR-4495	chr12	98332875	98332895	-	21	0	0	0	0	0	0	0	0	0	0	0	0	0	0	0	0	0	0	0	0	0	0	0	0	0	0	0	0	0	0	0	0
hsa-miR-4496	chr12	109029625	109029646	+	22	0	0	0	0	0	0	0	0	0	0	0	0	0	0	0	0	0	0	0	0	0	0	0	0	0	0	0	0	0	0	0	0
hsa-miR-4497	chr12	110271155	110271171	+	17	0	0	0	0	0	2	0	0	0	0	0	0	0	0	1	0	0	0	0	0	0	0	0	0	0	0	0	0	0	0	0	0
hsa-miR-4498	chr12	120593277	120593298	-	22	0	0	0	0	0	0	0	0	0	0	0	0	0	0	0	0	0	0	0	0	0	0	0	0	0	0	0	0	0	0	0	0
hsa-miR-4499	chr13	21007969	21007985	-	17	0	0	0	0	0	0	0	0	0	0	0	0	0	0	0	0	0	0	0	0	0	0	0	0	0	0	0	0	0	0	0	0
hsa-miR-449a	chr5	54466414	54466435	-	22	2	0	0	0	2	2	0	0	3	0	1	0	3	3	2	4	1	0	1	1	0	1	2	0	1	0	1	2	2	0	0	2
hsa-miR-449b-3p	chr5	54466495	54466516	-	22	0	0	0	0	0	0	0	0	0	0	0	0	0	0	0	0	0	0	0	0	0	0	0	0	0	0	0	0	0	0	0	0
hsa-miR-449b-5p	chr5	54466534	54466555	-	22	1	0	0	1	0	0	0	1	0	0	1	3	0	7	1	0	0	0	0	0	0	0	0	0	0	0	0	1	0	0	0	1
hsa-miR-449c-3p	chr5	54468103	54468125	-	23	0	0	0	0	0	0	0	0	0	0	0	0	0	0	0	0	0	0	0	0	0	0	0	0	0	0	0	0	0	0	0	0
hsa-miR-449c-5p	chr5	54468141	54468165	-	25	1	1	4	1	4	1	1	1	2	1	3	0	3	7	5	3	1	0	0	3	0	0	1	1	0	2	1	1	3	0	0	0
hsa-miR-4500	chr13	88270926	88270942	-	17	0	0	0	0	0	0	0	0	0	0	0	0	0	0	0	0	0	0	0	0	0	0	0	0	0	0	0	0	0	0	0	0
hsa-miR-4501	chr13	97079483	97079503	+	21	0	0	0	0	0	0	0	0	0	0	0	0	0	0	0	0	0	0	0	0	0	0	0	0	0	0	0	0	0	0	0	0
hsa-miR-4502	chr13	115039360	115039381	+	22	0	0	0	0	0	0	0	0	0	0	0	0	0	0	0	0	0	0	0	0	0	0	0	0	0	0	0	0	0	0	0	0
hsa-miR-4503	chr14	37421563	37421584	-	22	0	0	0	0	0	0	0	0	0	0	0	0	0	0	0	0	0	0	0	0	0	0	0	0	0	0	0	0	0	0	0	0
hsa-miR-4504	chr14	50766589	50766610	-	22	0	0	0	0	0	0	0	0	0	0	0	0	0	1	0	0	0	0	0	0	0	0	0	0	0	0	0	0	0	0	0	0
hsa-miR-4505	chr14	74225452	74225469	+	18	0	0	0	0	0	0	0	0	0	0	0	1	0	0	0	0	0	0	0	0	0	0	0	0	0	0	0	0	0	0	0	0
hsa-miR-4506	chr14	94414579	94414598	-	20	0	0	0	0	0	0	0	0	0	0	0	0	0	0	0	0	0	0	0	0	0	0	0	0	0	0	0	0	0	0	0	0
hsa-miR-4507	chr14	106324294	106324313	-	20	0	0	0	0	0	0	0	0	0	0	0	0	0	0	0	0	0	0	0	0	0	0	0	0	0	0	0	0	0	0	0	0
hsa-miR-4508	chr15	23807254	23807270	-	17	0	2	0	0	4	1	0	0	0	1	0	1	1	0	0	0	0	0	0	0	0	2	1	0	0	0	0	0	0	0	0	1
hsa-miR-4509	chr15;chr15;chr15	22675203;28735953;28671654	22675224;28735974;28671675	-;-;+	66	0	0	0	0	0	0	0	0	0	0	0	0	0	0	0	0	0	0	0	0	0	0	0	0	0	0	0	0	0	0	0	0
hsa-miR-450a-1-3p	chrX	133674388	133674409	-	22	0	1	0	1	0	0	1	0	0	0	0	0	1	0	0	0	0	0	0	1	0	0	0	0	0	0	0	0	1	1	0	1
hsa-miR-450a-2-3p	chrX	133674559	133674580	-	22	0	1	0	1	0	2	1	1	0	1	0	0	1	2	1	0	0	0	0	0	0	1	0	0	0	0	1	0	0	2	0	0
hsa-miR-450a-5p	chrX;chrX	133674423;133674594	133674444;133674615	-;-	44	115	22	12	36	11	85	100	61	32	40	68	14	117	53	73	100	52	0	36	29	58	39	60	4	20	72	16	1	73	65	5	80
hsa-miR-450b-3p	chrX	133674224	133674245	-	22	1	0	0	0	0	0	0	0	0	0	0	0	0	0	0	0	0	0	0	0	0	0	0	0	0	0	0	0	0	0	0	0
hsa-miR-450b-5p	chrX	133674261	133674282	-	22	219	39	33	62	13	162	144	98	64	44	139	16	220	86	116	211	61	7	77	34	65	71	92	32	50	42	16	15	157	79	4	186
hsa-miR-4510	chr15	36219064	36219085	+	22	1	2	2	5	1	2	8	8	5	4	9	3	1	2	12	4	3	0	3	2	7	3	3	1	2	2	0	1	0	5	0	3
hsa-miR-4511	chr15	66011635	66011656	-	22	0	1	0	0	0	0	0	0	0	0	0	0	0	0	0	1	0	0	0	0	0	0	0	0	1	0	0	0	0	0	0	0
hsa-miR-4512	chr15	66789303	66789324	-	22	0	0	0	0	0	0	0	0	0	0	1	0	0	0	0	0	0	0	0	0	0	0	0	0	0	0	0	0	0	1	0	0
hsa-miR-4513	chr15	75081064	75081085	-	22	0	0	0	0	0	0	0	0	0	0	0	0	0	0	0	0	0	0	0	0	0	0	0	0	0	0	0	0	0	0	0	0
hsa-miR-4514	chr15	81289791	81289808	-	18	0	0	0	0	0	0	0	0	0	0	0	0	0	0	0	0	0	0	0	0	0	0	0	0	0	0	0	0	0	0	0	0
hsa-miR-4515	chr15	83736101	83736122	+	22	0	0	0	0	0	0	0	0	0	0	0	0	0	0	0	0	0	0	0	0	0	0	0	0	0	0	0	0	0	0	0	0
hsa-miR-4516	chr16	2183121	2183137	+	17	2	0	2	0	2	1	0	3	1	1	1	7	5	2	1	1	2	1	0	6	0	8	2	0	1	3	0	1	0	1	3	1
hsa-miR-4517	chr16	28969908	28969932	+	25	1	0	0	0	0	0	0	0	0	0	0	0	0	1	0	1	0	0	0	2	0	0	1	0	0	0	0	0	1	0	2	0
hsa-miR-4518	chr16	30515289	30515314	+	26	0	0	0	0	0	0	0	0	0	0	0	0	0	0	0	0	0	0	0	0	0	0	0	0	0	0	0	0	0	0	0	0
hsa-miR-4519	chr16	30886622	30886639	-	18	0	0	3	0	0	0	0	1	0	0	0	0	0	1	0	0	1	0	0	0	0	0	0	0	0	1	0	0	0	0	0	0
hsa-miR-451a	chr17	27188421	27188442	-	22	2056	2561	539	485	419	367	2620	1267	1233	2738	1010	12378	3103	30778	2038	4663	686	2240	535	262	803	26620	789	204	5090	2481	1478	973	840	837	1200	349
hsa-miR-451b	chr17	27188395	27188416	+	22	0	0	0	0	0	0	0	0	0	0	1	4	0	4	2	0	0	0	0	0	0	4	0	0	0	1	0	0	0	0	0	0
hsa-miR-452-3p	chrX	151128106	151128127	-	22	24	12	6	1	6	6	4	3	17	22	7	1	8	7	3	8	23	2	1	12	1	1	6	0	9	1	4	3	7	0	3	6
hsa-miR-452-5p	chrX	151128150	151128171	-	22	117	49	37	13	30	39	18	21	126	86	45	3	39	19	32	27	55	7	19	32	6	4	21	24	34	19	16	25	69	7	1	26
hsa-miR-4520-2-3p	chr17	6558800	6558821	+	22	0	0	0	0	0	0	0	0	0	0	0	0	0	0	0	0	0	0	0	0	0	0	0	0	0	0	0	0	0	0	0	0
hsa-miR-4520-3p	chr17	6558766	6558787	-	22	0	0	0	0	0	0	0	0	0	0	0	0	0	0	0	0	0	0	0	0	0	0	0	0	0	0	0	0	0	0	0	0
hsa-miR-4520-5p	chr17;chr17	6558768;6558801	6558787;6558820	+;-	40	0	0	0	0	0	0	0	0	0	0	0	0	0	0	0	0	0	0	0	0	0	0	0	0	0	0	0	0	0	0	0	0
hsa-miR-4521	chr17	8090266	8090287	+	22	1	5	5	4	5	8	6	7	5	5	2	9	11	6	5	5	2	1	5	2	1	7	6	1	6	6	0	4	1	2	0	2
hsa-miR-4522	chr17	25620948	25620968	-	21	1	0	0	0	0	0	0	0	0	0	0	0	0	1	0	0	0	0	0	0	0	0	0	0	0	0	0	0	0	1	0	0
hsa-miR-4523	chr17	27717686	27717706	+	21	0	0	0	0	0	0	1	0	0	0	0	0	0	0	1	0	1	0	0	0	0	0	0	0	0	1	0	0	0	0	0	1
hsa-miR-4524a-3p	chr17	67095711	67095732	-	22	0	0	0	0	0	0	0	0	0	0	0	0	0	0	0	0	0	0	0	0	0	0	0	0	0	0	0	0	0	0	0	0
hsa-miR-4524a-5p	chr17	67095747	67095768	-	22	0	0	0	0	0	0	0	0	0	0	0	0	0	0	0	0	0	0	0	0	0	0	0	0	0	0	0	0	0	0	0	0
hsa-miR-4524b-3p	chr17	67095748	67095767	+	20	0	0	0	0	0	0	0	0	0	0	0	0	0	0	0	0	0	0	0	0	0	0	0	0	0	0	0	0	0	0	0	0
hsa-miR-4524b-5p	chr17	67095711	67095731	+	21	0	0	0	0	0	0	0	0	0	0	0	0	0	0	0	0	0	0	0	0	0	0	0	0	0	0	0	0	0	0	0	0
hsa-miR-4525	chr17	80626157	80626177	-	21	0	0	0	0	1	0	0	0	0	0	0	0	0	0	0	0	0	0	0	0	0	0	0	0	0	0	0	0	0	0	0	1
hsa-miR-4526	chr18	13611166	13611187	+	22	1	0	0	0	0	0	0	0	0	0	0	0	0	0	0	0	0	0	0	0	0	0	0	0	0	1	0	0	0	0	0	0
hsa-miR-4527	chr18	44906874	44906895	+	22	0	0	0	0	0	0	0	0	0	0	0	0	0	0	0	0	0	0	0	0	0	0	0	0	0	0	0	0	0	0	0	0
hsa-miR-4528	chr18	50763526	50763547	+	22	0	0	0	0	0	0	0	0	0	0	0	0	0	0	0	0	0	0	0	0	0	0	0	0	0	0	0	0	0	0	0	0
hsa-miR-4529-3p	chr18	53146501	53146521	+	21	0	1	0	1	0	0	0	0	0	0	0	0	0	1	0	0	0	0	0	0	0	0	0	0	0	0	0	0	0	0	0	0
hsa-miR-4529-5p	chr18	53146457	53146478	+	22	0	1	0	0	0	0	0	1	0	0	0	0	0	0	0	1	0	0	0	0	0	0	0	0	0	0	0	1	0	0	0	0
hsa-miR-4530	chr19	39900269	39900286	-	18	0	0	0	0	0	0	0	0	0	1	0	0	0	0	0	1	0	0	0	0	0	0	0	0	0	0	0	0	0	0	0	0
hsa-miR-4531	chr19	45156959	45156975	-	17	0	0	0	0	0	0	0	0	0	0	0	0	0	0	0	1	0	0	0	0	0	0	0	0	0	0	0	0	0	0	0	0
hsa-miR-4532	chr20	56470455	56470471	+	17	0	4	0	0	3	2	4	1	3	2	0	1	0	3	2	2	0	1	0	3	1	0	2	0	1	1	0	1	0	1	0	0
hsa-miR-4533	chr20	59053177	59053198	+	22	0	0	0	0	0	0	0	0	0	0	0	0	0	0	0	0	0	0	0	0	0	0	0	0	0	0	0	0	0	0	0	0
hsa-miR-4534	chr22	38384836	38384852	+	17	0	0	0	0	0	0	0	0	0	0	0	0	0	0	0	0	0	0	0	0	0	0	0	0	0	0	0	0	0	0	0	0
hsa-miR-4535	chr22	49176143	49176159	+	17	0	0	0	0	0	0	0	0	0	0	0	0	0	0	0	0	0	0	0	0	0	0	0	0	0	0	0	0	0	0	0	0
hsa-miR-4536-3p	chrX;chrX	55477928;55477995	55477948;55478015	-;+	42	0	0	0	0	0	0	0	0	0	0	0	0	0	0	0	0	0	0	0	0	0	0	0	0	0	0	0	0	0	0	0	0
hsa-miR-4536-5p	chrX;chrX	55477929;55477994	55477949;55478014	+;-	42	0	0	0	0	0	0	0	0	0	0	0	0	0	0	0	0	0	0	0	0	0	0	0	0	0	0	0	0	0	0	0	0
hsa-miR-4537	chr14	106325701	106325722	-	22	0	0	0	0	0	0	0	0	0	0	0	0	0	0	0	0	0	0	0	0	0	0	0	0	0	0	0	0	0	0	0	0
hsa-miR-4538	chr14	106324390	106324411	-	22	0	0	0	0	0	0	0	0	0	0	0	0	0	0	0	0	0	0	0	0	0	0	0	0	0	0	0	0	0	0	0	0
hsa-miR-4539	chr14	106323682	106323703	-	22	0	0	0	0	0	0	0	0	0	0	0	1	0	0	0	0	0	0	0	0	0	0	0	0	0	1	0	0	0	0	0	0
hsa-miR-454-3p	chr17	57215148	57215170	-	23	106	114	88	112	29	157	178	132	139	151	199	32	139	171	163	127	232	10	103	81	63	207	141	27	105	46	31	17	108	96	36	119
hsa-miR-454-5p	chr17	57215189	57215210	-	22	2	1	5	1	0	1	3	4	3	7	3	3	1	4	2	3	7	1	1	3	3	7	4	0	1	3	2	1	7	3	6	7
hsa-miR-4540	chr9	36864251	36864271	-	21	0	0	0	0	0	0	0	0	0	0	0	0	0	0	0	0	0	0	0	0	0	0	0	0	0	0	0	0	0	0	0	0
hsa-miR-455-3p	chr9	116971767	116971787	+	21	85	31	97	141	177	165	77	100	217	67	115	17	41	53	82	129	44	9	11	40	37	163	111	84	126	58	100	117	39	47	123	97
hsa-miR-455-5p	chr9	116971729	116971750	+	22	404	86	272	155	126	278	232	171	410	76	409	127	199	219	246	314	102	1	67	143	104	390	187	34	192	172	58	47	143	120	30	176
hsa-miR-4632-3p	chr1	12251809	12251830	+	22	0	0	0	0	0	0	0	0	0	0	0	0	0	0	0	0	0	0	0	0	0	0	0	0	0	0	0	0	0	0	0	0
hsa-miR-4632-5p	chr1	12251770	12251792	+	23	0	0	0	0	0	0	0	0	0	0	0	0	0	0	0	0	0	0	0	0	0	0	0	0	0	0	0	0	0	0	0	0
hsa-miR-4633-3p	chr5	128433430	128433451	+	22	0	0	0	0	0	0	0	0	0	0	0	0	0	0	0	0	0	0	0	0	0	0	0	0	0	0	0	0	0	0	0	0
hsa-miR-4633-5p	chr5	128433395	128433414	+	20	0	0	0	0	0	0	0	0	0	0	0	0	0	0	0	0	0	0	0	0	0	0	0	0	0	0	0	0	0	0	0	0
hsa-miR-4634	chr5	174178746	174178764	+	19	21	12	7	2	60	4	7	1	18	2	14	3	3	12	6	10	3	4	5	0	1	10	21	3	14	1	0	7	2	0	5	11
hsa-miR-4635	chr5	1063019	1063039	-	21	1	0	0	0	0	0	0	0	0	0	1	0	0	1	0	0	0	0	0	0	0	0	1	0	0	0	0	0	0	0	0	0
hsa-miR-4636	chr5	9053977	9053998	-	22	1	0	1	1	0	0	2	1	0	1	0	0	2	2	0	3	3	0	0	0	1	0	0	1	0	0	0	1	2	1	0	2
hsa-miR-4637	chr5	14826041	14826062	-	22	0	0	0	0	0	0	0	0	0	0	0	0	0	1	0	0	0	0	0	0	0	0	0	0	0	0	0	0	0	0	0	0
hsa-miR-4638-3p	chr5	180649577	180649599	-	23	0	0	0	0	0	2	0	2	0	0	2	0	0	0	0	2	1	0	0	0	0	0	0	0	0	0	0	0	0	1	0	1
hsa-miR-4638-5p	chr5	180649612	180649632	-	21	0	0	0	0	0	0	0	0	0	0	0	0	1	0	0	0	0	0	0	0	0	0	0	0	0	0	0	0	0	0	0	0
hsa-miR-4639-3p	chr6	16141834	16141853	+	20	0	0	0	0	0	0	0	0	0	0	0	0	0	0	0	0	0	0	0	0	1	0	0	0	0	0	0	0	0	0	0	0
hsa-miR-4639-5p	chr6	16141787	16141808	+	22	1	0	0	0	0	0	1	0	0	0	0	0	0	0	0	0	0	0	0	0	0	0	0	0	0	0	0	0	0	0	0	0
hsa-miR-4640-3p	chr6	30858726	30858747	+	22	0	0	0	1	1	0	1	0	1	0	0	0	0	0	0	1	0	0	0	0	1	2	0	1	0	1	0	1	1	0	0	2
hsa-miR-4640-5p	chr6	30858668	30858690	+	23	0	0	0	0	0	0	0	0	0	0	0	0	0	0	0	0	0	0	0	0	0	1	0	0	0	0	0	0	0	0	0	0
hsa-miR-4641	chr6	41566502	41566525	+	24	0	0	0	1	0	0	0	0	1	0	0	0	0	0	0	0	0	0	0	0	0	0	0	0	0	0	0	0	0	0	0	0
hsa-miR-4642	chr6	44403387	44403408	+	22	0	0	0	0	0	0	0	0	0	1	0	0	0	0	0	0	0	0	0	0	0	0	0	0	0	0	0	0	0	0	0	1
hsa-miR-4643	chr6	92231427	92231448	+	22	0	0	0	0	0	0	0	0	0	0	0	0	0	0	0	0	0	0	0	0	0	0	0	0	0	0	0	0	0	0	0	0
hsa-miR-4644	chr6	170639901	170639923	+	23	0	0	0	0	0	0	0	0	0	0	0	0	0	0	0	0	0	0	0	0	0	0	0	0	0	0	0	0	0	0	0	0
hsa-miR-4645-3p	chr6	2854274	2854295	-	22	9	3	5	2	0	8	4	3	4	9	12	1	2	3	3	5	7	0	1	1	1	4	4	2	2	2	1	1	0	1	1	5
hsa-miR-4645-5p	chr6	2854313	2854331	-	19	0	0	0	0	0	0	0	0	0	0	0	0	0	0	0	0	0	0	0	0	0	0	0	0	0	0	0	0	0	0	0	0
hsa-miR-4646-3p	chr6	31668806	31668826	-	21	0	0	0	0	0	2	0	0	0	0	0	0	0	0	0	0	0	0	0	0	0	0	0	0	0	0	0	0	0	0	0	0
hsa-miR-4646-5p	chr6	31668847	31668868	-	22	0	0	0	0	0	0	0	0	0	0	0	0	0	0	1	0	0	0	0	0	0	0	0	0	0	0	0	0	0	0	0	0
hsa-miR-4647	chr6	44221990	44222012	-	23	0	0	0	0	0	0	1	1	0	0	0	0	0	0	1	1	1	0	0	0	0	0	0	0	0	0	1	0	1	0	0	0
hsa-miR-4648	chr7	2566708	2566727	+	20	0	0	0	0	0	0	0	0	0	0	0	0	0	0	0	0	0	0	0	0	0	0	0	0	0	0	0	0	0	1	0	0
hsa-miR-4649-3p	chr7	44150490	44150510	+	21	0	0	0	0	0	0	0	0	0	0	0	0	0	0	0	0	0	0	0	0	0	0	0	0	0	0	0	0	0	0	0	0
hsa-miR-4649-5p	chr7	44150450	44150473	+	24	0	0	0	0	0	0	0	0	0	1	0	0	0	0	0	0	0	0	0	0	0	0	0	0	1	0	0	0	0	0	0	0
hsa-miR-4650-3p	chr7;chr7	66579319;72162919	66579339;72162939	-;+	42	0	0	0	0	0	0	0	0	0	0	0	0	0	0	0	0	0	0	0	0	0	0	0	0	0	0	0	0	0	0	0	0
hsa-miR-4650-5p	chr7;chr7	66579352;72162888	66579370;72162906	-;+	38	0	0	0	0	0	0	0	0	0	0	0	0	0	0	0	0	0	0	0	0	0	0	0	0	0	0	0	0	0	0	0	0
hsa-miR-4651	chr7	75544524	75544543	+	20	0	0	0	0	0	0	0	0	1	0	0	0	0	0	1	0	0	0	0	1	1	1	2	0	0	1	0	0	0	0	1	0
hsa-miR-4652-3p	chr7	93346289	93346310	+	22	0	0	0	0	0	1	0	0	0	0	0	0	0	0	0	0	0	0	0	0	0	0	0	0	0	0	0	0	0	0	0	0
hsa-miR-4652-5p	chr7	93346249	93346270	+	22	0	0	0	0	4	0	0	0	0	0	0	0	0	0	0	0	0	0	0	0	0	0	0	0	0	0	0	1	0	0	0	0
hsa-miR-4653-3p	chr7	100802805	100802827	+	23	0	0	0	0	0	0	0	0	0	0	0	0	0	0	0	0	0	0	0	0	0	0	0	0	0	0	0	0	0	0	0	0
hsa-miR-4653-5p	chr7	100802763	100802784	+	22	0	0	0	1	0	0	0	0	0	0	1	0	0	0	0	0	0	0	0	0	0	0	0	0	0	1	0	0	0	0	0	0
hsa-miR-4654	chr1	162126906	162126927	+	22	0	0	0	0	0	0	0	0	0	0	0	0	0	0	0	0	0	0	0	0	0	1	0	0	0	0	0	0	0	0	0	0
hsa-miR-4655-3p	chr7	1883825	1883845	-	21	0	0	0	0	0	0	0	0	0	0	0	0	0	0	0	0	0	0	0	0	0	0	0	0	0	0	0	0	0	0	0	0
hsa-miR-4655-5p	chr7	1883859	1883880	-	22	0	0	0	0	0	0	0	0	0	0	0	0	0	0	0	0	0	0	0	0	0	0	0	0	0	0	0	0	0	0	0	0
hsa-miR-4656	chr7	4828239	4828261	-	23	0	0	0	0	0	0	0	0	0	0	0	0	0	0	0	0	0	0	0	0	0	0	0	0	0	0	0	0	0	0	0	0
hsa-miR-4657	chr7	44921377	44921399	-	23	0	0	0	0	0	0	0	0	0	0	0	0	0	0	0	0	0	0	0	0	0	0	0	0	0	0	0	0	0	0	0	0
hsa-miR-4658	chr7	99754234	99754256	-	23	0	0	0	0	0	0	0	0	0	0	0	0	0	0	0	0	0	0	0	0	0	0	0	0	0	0	0	0	0	0	0	0
hsa-miR-4659a-3p	chr8	6602733	6602754	+	22	0	0	0	0	0	0	0	0	0	0	0	0	0	0	0	0	0	0	0	0	0	0	0	0	0	0	0	0	0	0	0	0
hsa-miR-4659a-5p	chr8	6602698	6602719	+	22	0	0	0	0	0	0	0	0	0	0	0	0	0	0	0	0	0	0	0	0	0	0	0	0	0	0	0	0	0	0	0	0
hsa-miR-4659b-3p	chr8	6602696	6602717	-	22	0	0	0	0	0	0	0	0	0	0	0	0	0	0	0	0	0	0	0	0	0	0	0	0	0	0	0	0	0	0	0	0
hsa-miR-4659b-5p	chr8	6602734	6602752	-	19	0	0	0	0	0	0	0	0	0	0	0	0	0	0	0	0	0	0	0	0	0	0	0	0	0	0	0	0	0	0	0	0
hsa-miR-466	chr3	31203206	31203228	-	23	0	0	0	0	0	0	0	0	0	0	0	0	0	0	0	0	0	0	0	0	0	0	0	0	0	0	0	0	0	0	0	0
hsa-miR-4660	chr8	8905963	8905985	+	23	0	0	0	0	0	0	0	0	0	0	0	0	0	0	0	0	0	0	0	0	0	0	0	0	0	0	0	0	0	0	0	0
hsa-miR-4661-3p	chr8	92217759	92217780	+	22	0	0	0	0	0	0	0	0	0	0	0	0	0	0	0	0	0	0	0	0	0	0	0	0	0	0	1	0	1	0	0	0
hsa-miR-4661-5p	chr8	92217722	92217743	+	22	1	0	1	0	0	2	2	0	0	0	0	1	0	0	0	1	1	0	0	0	3	1	2	1	0	0	0	0	0	0	1	1
hsa-miR-4662a-3p	chr8	125834269	125834290	+	22	0	0	0	2	0	0	0	1	0	0	0	0	0	0	0	0	0	0	0	0	0	0	0	0	0	0	0	0	0	0	0	0
hsa-miR-4662a-5p	chr8	125834232	125834253	+	22	0	0	0	0	0	0	0	0	0	0	0	0	0	0	0	0	0	0	0	0	0	0	0	0	0	0	0	0	0	0	0	0
hsa-miR-4662b	chr8	125834230	125834251	-	22	0	0	0	0	0	0	0	0	0	0	0	0	0	0	0	0	0	0	0	0	0	0	0	0	0	0	0	0	0	0	0	0
hsa-miR-4663	chr8	124228071	124228094	-	24	0	0	0	0	0	0	0	0	0	0	0	0	0	0	0	0	0	0	0	0	0	0	0	0	0	0	0	0	0	0	0	0
hsa-miR-4664-3p	chr8	144815259	144815280	-	22	0	0	0	0	0	0	0	0	0	0	0	0	0	0	1	0	0	0	0	0	0	0	0	0	0	0	0	0	1	0	0	0
hsa-miR-4664-5p	chr8	144815293	144815314	-	22	0	0	0	0	0	0	0	0	0	0	0	0	0	0	0	0	0	0	0	0	0	0	0	0	0	0	0	0	0	0	0	0
hsa-miR-4665-3p	chr9	6007871	6007896	+	26	0	0	0	0	0	0	0	0	0	0	0	0	0	0	0	0	0	0	0	0	0	0	0	0	0	0	0	0	0	0	0	0
hsa-miR-4665-5p	chr9	6007835	6007857	+	23	0	0	0	0	0	0	0	0	0	0	0	0	0	0	0	0	0	0	0	0	0	0	0	0	0	0	0	0	0	0	0	0
hsa-miR-4666a-3p	chr1	228649826	228649846	+	21	0	0	0	0	0	0	0	0	0	0	0	0	0	1	0	0	0	0	0	0	0	0	0	0	0	0	0	0	0	0	0	0
hsa-miR-4666a-5p	chr1	228649784	228649804	+	21	0	0	0	0	0	0	0	0	0	0	0	0	0	0	0	0	0	0	0	0	0	0	0	0	0	0	0	0	0	0	0	0
hsa-miR-4666b	chrX	29592403	29592425	+	23	0	0	0	0	0	0	0	0	0	0	0	0	0	0	0	0	0	0	0	0	0	0	0	0	0	0	0	0	0	0	0	0
hsa-miR-4667-3p	chr9	35608136	35608156	+	21	0	0	0	0	0	0	0	0	0	0	0	0	0	0	0	0	0	0	0	0	0	0	0	0	0	0	0	0	0	0	0	0
hsa-miR-4667-5p	chr9	35608093	35608114	+	22	0	0	0	0	0	0	0	0	0	0	0	0	0	0	0	0	0	0	0	0	0	0	0	0	0	0	0	0	1	0	0	0
hsa-miR-4668-3p	chr9	114694427	114694449	+	23	0	0	0	0	0	0	0	0	0	0	0	0	0	0	0	0	1	0	0	0	0	0	0	1	0	0	0	0	0	0	0	0
hsa-miR-4668-5p	chr9	114694380	114694402	+	23	0	0	0	1	0	1	0	0	0	0	0	0	1	1	0	0	0	0	0	0	0	0	0	0	1	0	0	1	0	0	0	0
hsa-miR-4669	chr9	137271295	137271316	+	22	0	0	0	0	0	0	0	0	0	0	0	0	0	0	0	0	0	0	0	0	0	0	0	0	0	0	0	0	0	0	0	0
hsa-miR-4670-3p	chr9	95290273	95290294	-	22	0	0	0	0	0	0	0	0	0	0	0	0	0	0	0	0	0	0	0	0	0	0	0	0	0	0	0	0	0	0	0	0
hsa-miR-4670-5p	chr9	95290312	95290333	-	22	0	0	0	1	1	1	0	0	0	0	0	0	0	0	0	1	0	0	0	0	0	0	0	0	0	0	0	0	1	0	0	0
hsa-miR-4671-3p	chr1	234442258	234442278	+	21	0	0	0	0	0	0	1	0	1	1	1	0	0	0	0	0	2	0	0	0	0	3	3	0	2	0	0	1	1	0	0	0
hsa-miR-4671-5p	chr1	234442222	234442243	+	22	0	1	1	0	0	1	0	0	0	0	0	0	0	0	0	0	0	0	0	0	0	1	0	1	0	0	0	0	0	0	0	0
hsa-miR-4672	chr9	130631704	130631724	-	21	0	0	0	0	0	0	0	0	0	0	0	0	0	0	0	0	0	0	0	0	0	0	0	0	0	0	0	0	0	0	0	0
hsa-miR-4673	chr9	139414056	139414077	-	22	0	0	0	0	0	0	0	0	0	0	0	0	0	0	0	0	0	0	0	0	0	0	0	0	0	0	0	0	0	0	0	0
hsa-miR-4674	chr9	139440634	139440654	-	21	0	0	0	0	0	0	0	0	0	0	0	0	0	0	0	0	0	0	0	0	0	0	0	0	0	0	0	0	0	0	0	0
hsa-miR-4675	chr10	20840944	20840965	+	22	0	0	0	0	0	0	0	0	0	0	0	0	0	0	0	0	0	0	0	0	0	0	0	0	0	0	0	0	0	0	0	0
hsa-miR-4676-3p	chr10	74480830	74480851	+	22	0	0	0	0	1	0	0	0	1	0	0	0	0	0	0	0	0	0	0	1	0	0	0	0	0	0	0	0	0	0	0	0
hsa-miR-4676-5p	chr10	74480796	74480816	+	21	0	0	0	0	0	0	0	1	0	0	0	0	0	0	0	0	0	0	0	0	0	0	0	0	0	0	0	0	0	0	0	0
hsa-miR-4677-3p	chr1	243509527	243509548	+	22	6	5	6	7	3	8	10	7	14	11	8	9	11	8	6	5	4	2	11	6	8	10	9	1	11	6	3	2	4	4	7	12
hsa-miR-4677-5p	chr1	243509490	243509511	+	22	0	0	0	0	0	0	0	0	0	0	0	0	0	0	0	0	0	0	1	1	0	0	1	0	0	0	0	0	0	0	0	2
hsa-miR-4678	chr10	89263647	89263668	+	22	0	0	0	0	0	0	0	0	0	0	0	0	0	0	0	0	0	0	0	0	0	0	0	0	0	0	0	0	0	0	0	0
hsa-miR-4679	chr10;chr10	90823101;90823138	90823122;90823159	+;-	44	0	0	0	0	0	1	0	2	0	0	0	0	0	0	0	0	0	0	0	1	0	1	0	0	0	0	0	0	0	0	0	1
hsa-miR-4680-3p	chr10	112657889	112657909	+	21	0	0	0	0	0	0	0	0	0	0	0	0	0	0	0	0	0	0	0	0	0	0	0	0	0	0	0	0	0	0	0	0
hsa-miR-4680-5p	chr10	112657852	112657874	+	23	0	0	0	0	0	0	0	0	0	1	0	0	0	0	0	0	0	0	0	0	0	0	1	0	0	0	0	0	0	0	0	0
hsa-miR-4681	chr10	121137487	121137508	+	22	0	0	0	0	0	0	0	0	0	0	0	0	0	0	0	1	0	0	0	0	0	0	0	0	0	0	0	0	0	0	0	0
hsa-miR-4682	chr10	121718034	121718056	+	23	0	0	1	0	0	0	0	0	0	0	0	0	0	0	0	0	0	0	0	1	0	0	0	0	0	0	0	0	0	0	1	0
hsa-miR-4683	chr10	35930109	35930131	-	23	0	0	0	0	0	0	0	1	0	0	0	0	0	0	2	1	0	0	0	0	0	0	0	0	0	0	0	0	0	1	0	0
hsa-miR-4684-3p	chr1	23046059	23046080	+	22	0	0	0	0	0	0	0	0	0	0	0	0	0	0	0	0	0	0	0	0	0	0	0	0	0	0	0	0	0	0	0	0
hsa-miR-4684-5p	chr1	23046023	23046044	+	22	0	0	0	0	0	0	0	0	0	0	0	0	0	0	0	0	0	0	0	0	0	0	0	0	0	0	0	0	0	0	0	0
hsa-miR-4685-3p	chr10	100191049	100191070	-	22	0	0	1	0	0	2	0	0	1	0	1	4	0	0	1	0	2	1	0	2	0	1	0	1	1	1	0	0	1	0	0	2
hsa-miR-4685-5p	chr10	100191089	100191114	-	26	0	0	0	0	0	0	0	0	0	0	0	0	0	0	0	0	0	0	0	0	0	0	0	0	0	0	0	0	0	0	0	0
hsa-miR-4686	chr11	2194302	2194324	+	23	0	0	0	0	0	0	0	0	0	0	0	0	0	0	0	0	0	0	0	0	0	0	0	0	0	0	0	0	0	0	0	0
hsa-miR-4687-3p	chr11	3877343	3877363	+	21	0	0	0	0	0	0	1	0	0	0	0	0	0	0	0	1	0	0	0	0	0	0	0	0	0	0	0	0	1	0	0	0
hsa-miR-4687-5p	chr11	3877303	3877324	+	22	0	0	0	0	0	1	0	0	0	0	0	0	0	1	0	0	0	0	1	0	1	0	0	1	0	0	1	0	1	0	0	1
hsa-miR-4688	chr11	46398006	46398027	+	22	0	0	1	0	0	0	0	0	1	0	0	0	1	0	0	0	0	0	1	0	0	0	0	1	0	0	0	0	0	0	0	0
hsa-miR-4689	chr1	5922771	5922792	-	22	0	0	0	0	0	0	0	0	0	0	0	0	0	0	0	0	0	0	0	0	0	0	1	0	0	0	0	1	0	0	0	0
hsa-miR-4690-3p	chr11	65403819	65403839	+	21	1	0	0	0	0	0	1	0	0	0	0	1	0	1	0	1	0	1	1	0	0	0	0	0	0	0	0	0	1	0	0	0
hsa-miR-4690-5p	chr11	65403781	65403802	+	22	0	0	0	0	0	0	0	0	0	0	0	0	0	0	0	0	0	0	1	0	0	0	0	0	0	0	0	0	0	0	0	0
hsa-miR-4691-3p	chr11	67801416	67801438	+	23	0	0	0	0	0	0	0	0	0	0	0	0	0	0	0	0	0	0	0	0	0	0	0	0	0	0	0	0	0	0	0	0
hsa-miR-4691-5p	chr11	67801377	67801399	+	23	0	0	0	0	0	0	0	0	0	0	0	0	0	0	0	0	0	0	0	0	0	0	0	0	0	0	0	0	0	0	0	0
hsa-miR-4692	chr11	72494611	72494632	+	22	0	0	0	0	0	0	0	0	0	0	0	0	0	0	0	0	0	0	0	0	0	0	0	0	0	0	0	0	0	0	0	0
hsa-miR-4693-3p	chr11	103720679	103720701	+	23	0	0	0	0	0	0	0	0	0	0	0	0	0	0	0	0	0	0	0	0	0	0	0	0	0	0	0	0	0	0	0	0
hsa-miR-4693-5p	chr11	103720643	103720665	+	23	0	0	0	0	0	0	0	0	0	0	0	0	0	0	0	0	0	0	0	0	0	0	0	0	0	0	0	0	0	0	0	0
hsa-miR-4694-3p	chr11	19781559	19781579	-	21	0	0	0	0	0	0	0	0	0	0	0	0	0	0	0	0	0	0	0	0	0	0	0	0	0	0	0	0	0	0	0	0
hsa-miR-4694-5p	chr11	19781599	19781620	-	22	0	0	0	0	0	0	0	0	0	0	0	0	0	0	0	0	0	0	0	0	0	0	0	0	0	0	0	0	0	0	0	0
hsa-miR-4695-3p	chr1	19209698	19209719	-	22	0	0	0	0	0	0	0	0	0	0	0	0	0	0	2	0	0	0	0	0	0	0	0	0	0	0	0	0	0	0	0	0
hsa-miR-4695-5p	chr1	19209744	19209765	-	22	0	0	0	0	0	0	0	0	0	0	0	0	0	0	0	0	0	0	0	0	0	0	0	0	1	0	0	0	0	0	0	0
hsa-miR-4696	chr11	74431352	74431373	-	22	0	0	0	0	0	0	0	0	0	0	0	0	0	0	0	0	0	0	0	0	0	0	2	0	0	0	0	0	0	0	0	0
hsa-miR-4697-3p	chr11	133768401	133768424	-	24	0	0	1	0	0	0	0	0	0	1	0	0	0	0	1	0	1	0	0	0	0	0	0	0	0	0	0	0	0	0	0	0
hsa-miR-4697-5p	chr11	133768446	133768467	-	22	0	0	0	0	0	0	0	0	0	1	0	0	0	0	0	0	0	0	0	0	0	0	0	0	0	0	0	0	0	0	0	0
hsa-miR-4698	chr12	47581643	47581665	+	23	0	0	0	0	0	0	0	0	0	0	0	0	0	0	0	0	0	0	0	0	0	0	0	0	0	1	0	0	0	0	0	0
hsa-miR-4699-3p	chr12	81552212	81552233	+	22	0	0	0	0	0	0	0	0	0	0	0	0	0	0	0	0	0	0	0	0	0	0	0	0	0	0	0	0	0	0	0	0
hsa-miR-4699-5p	chr12	81552176	81552197	+	22	0	0	0	0	0	0	0	0	0	0	0	0	0	0	0	0	0	0	1	0	0	0	0	0	0	0	0	0	0	0	0	0
hsa-miR-4700-3p	chr12	121161036	121161061	+	26	0	0	0	0	0	0	0	0	0	0	0	0	0	0	0	0	0	0	0	0	0	0	0	0	0	0	0	0	0	0	0	0
hsa-miR-4700-5p	chr12	121161005	121161026	+	22	0	0	0	0	0	0	0	0	0	0	0	0	0	0	0	0	0	0	0	0	0	0	0	0	0	0	0	0	0	0	0	0
hsa-miR-4701-3p	chr12	49165763	49165782	-	20	0	0	0	0	0	0	0	0	0	0	0	0	0	0	0	0	0	0	0	0	0	0	0	0	0	0	0	0	0	0	0	0
hsa-miR-4701-5p	chr12	49165797	49165818	-	22	0	0	0	0	0	0	0	0	0	0	0	0	0	0	0	0	0	0	0	0	0	0	0	0	0	0	0	0	0	0	0	0
hsa-miR-4703-3p	chr13	52126773	52126794	+	22	0	0	0	1	0	0	0	0	0	0	0	0	0	0	3	0	0	0	1	0	1	0	0	0	0	0	0	0	0	0	0	0
hsa-miR-4703-5p	chr13	52126735	52126757	+	23	0	0	0	0	0	0	0	1	0	0	0	0	0	0	0	0	0	0	0	0	0	0	0	0	0	0	0	0	0	0	0	0
hsa-miR-4704-3p	chr13	66792428	66792449	+	22	0	0	0	0	0	0	0	0	0	0	0	0	0	0	0	0	0	0	0	0	0	0	0	0	0	0	0	0	0	0	0	0
hsa-miR-4704-5p	chr13	66792391	66792412	+	22	0	0	0	0	0	0	0	0	0	0	0	0	0	0	0	0	0	0	0	0	0	0	0	0	0	0	0	0	0	0	0	0
hsa-miR-4705	chr13	102698324	102698345	-	22	2	1	0	0	0	1	0	0	0	1	2	0	0	1	0	1	0	0	0	0	0	0	0	0	0	0	0	0	0	0	0	0
hsa-miR-4706	chr14	65511415	65511439	+	25	0	0	0	0	0	0	0	0	0	0	0	0	0	0	0	0	0	0	0	0	0	0	0	0	0	0	0	0	0	0	0	0
hsa-miR-4707-3p	chr14	23426166	23426187	-	22	0	0	0	0	0	0	0	0	0	1	0	1	0	2	2	0	0	0	0	0	0	1	0	0	0	1	0	0	0	0	0	2
hsa-miR-4707-5p	chr14	23426207	23426229	-	23	0	0	0	0	0	0	0	0	0	0	0	0	0	0	0	0	0	0	0	0	0	0	0	0	0	0	0	0	0	0	1	0
hsa-miR-4708-3p	chr14	65801841	65801862	-	22	0	0	0	0	0	0	0	0	0	0	0	0	0	0	0	0	0	0	0	0	0	0	0	0	0	0	0	0	0	0	0	0
hsa-miR-4708-5p	chr14	65801873	65801893	-	21	0	0	0	0	0	0	0	0	0	0	0	0	0	0	0	0	0	0	0	0	0	0	0	0	0	0	0	0	0	0	0	0
hsa-miR-4709-3p	chr14	74946838	74946860	-	23	0	0	0	0	0	1	0	0	0	0	0	0	0	1	0	0	0	0	0	0	1	0	0	1	0	0	0	1	0	0	0	0
hsa-miR-4709-5p	chr14	74946878	74946899	-	22	0	0	0	1	0	1	2	1	2	1	0	1	0	0	5	0	0	0	0	0	0	0	0	0	1	0	1	0	1	0	0	1
hsa-miR-4710	chr14	105144060	105144077	-	18	0	0	0	0	0	0	0	0	0	0	0	0	0	0	0	0	0	0	0	0	0	0	0	0	0	0	0	0	0	0	0	0
hsa-miR-4711-3p	chr1	60198907	60198924	-	18	0	0	0	0	0	0	0	0	0	0	0	0	0	0	0	0	0	0	0	0	0	0	0	0	0	0	0	0	0	0	0	0
hsa-miR-4711-5p	chr1	60198941	60198963	-	23	0	0	0	0	0	0	0	0	0	0	0	0	0	0	0	0	0	0	0	0	0	0	0	0	0	0	0	0	0	0	0	0
hsa-miR-4712-3p	chr15	50652582	50652602	+	21	0	0	0	0	0	0	0	0	1	0	0	0	0	0	0	0	0	0	0	0	0	0	0	0	0	0	0	0	0	0	0	0
hsa-miR-4712-5p	chr15	50652534	50652555	+	22	0	0	0	0	0	0	0	0	0	0	0	0	0	0	0	0	0	0	0	0	0	0	0	0	0	0	0	0	0	0	0	0
hsa-miR-4713-3p	chr15	51534430	51534451	+	22	0	0	0	0	0	0	0	0	0	0	0	0	0	0	0	0	0	0	0	0	0	0	0	0	0	0	0	0	0	0	0	0
hsa-miR-4713-5p	chr15	51534397	51534418	+	22	0	0	0	0	0	0	0	0	0	0	0	0	0	0	0	0	0	0	0	0	0	0	0	0	0	0	0	0	0	0	0	0
hsa-miR-4714-3p	chr15	99327702	99327723	+	22	0	0	0	0	0	1	0	0	1	0	0	0	0	0	0	0	0	0	0	0	0	0	0	0	0	0	0	0	1	0	0	0
hsa-miR-4714-5p	chr15	99327664	99327685	+	22	0	0	0	0	0	0	0	0	1	0	0	0	0	0	0	0	0	0	0	0	0	0	0	0	0	0	0	0	0	0	0	1
hsa-miR-4715-3p	chr15	26093905	26093927	-	23	0	0	0	0	0	0	0	0	0	0	0	0	0	0	0	0	0	0	0	0	0	0	0	0	0	0	0	0	0	0	0	0
hsa-miR-4715-5p	chr15	26093942	26093963	-	22	0	0	0	0	0	0	0	0	0	0	0	0	0	0	0	0	0	0	0	0	0	0	1	0	0	0	0	0	0	0	0	0
hsa-miR-4716-3p	chr15	49461276	49461297	-	22	0	0	0	0	0	0	0	0	0	0	0	0	0	0	0	0	0	0	0	0	0	0	0	0	0	0	0	0	0	0	0	0
hsa-miR-4716-5p	chr15	49461318	49461339	-	22	0	0	0	0	0	0	0	1	0	0	0	0	0	0	0	0	0	0	0	0	0	0	0	0	0	0	0	0	0	0	0	0
hsa-miR-4717-3p	chr16	2324662	2324682	+	21	0	0	1	0	0	0	0	0	0	0	0	0	0	0	0	0	0	0	0	0	0	0	0	0	0	0	0	0	0	0	0	0
hsa-miR-4717-5p	chr16	2324630	2324651	+	22	0	0	0	0	0	0	0	0	0	0	1	0	0	0	1	0	1	0	0	0	0	0	0	0	0	0	0	0	0	0	0	0
hsa-miR-4718	chr16	12814178	12814198	+	21	0	0	0	0	0	0	0	0	0	0	0	0	0	0	0	0	0	0	0	0	0	0	0	0	0	0	0	0	0	0	0	0
hsa-miR-4719	chr16	76902885	76902906	+	22	0	0	0	0	0	0	0	0	0	0	0	0	0	0	0	0	0	0	0	0	0	0	0	0	0	0	0	0	0	0	0	0
hsa-miR-4720-3p	chr16	81418668	81418688	+	21	0	0	0	0	0	0	0	0	0	0	0	0	0	0	0	0	0	0	0	0	0	0	0	0	0	0	0	0	0	0	0	0
hsa-miR-4720-5p	chr16	81418626	81418647	+	22	0	0	0	0	0	0	0	0	0	0	0	0	0	0	0	0	0	0	0	0	0	0	0	0	0	0	0	0	0	0	0	0
hsa-miR-4721	chr16	28855248	28855269	-	22	0	0	0	0	0	0	0	0	0	0	0	0	0	0	0	0	0	0	0	0	0	0	0	0	0	0	0	0	0	0	0	0
hsa-miR-4722-3p	chr16	88782686	88782707	-	22	0	0	0	0	0	0	0	0	0	0	0	0	0	0	0	0	0	0	0	0	0	0	0	0	0	0	0	0	0	0	0	0
hsa-miR-4722-5p	chr16	88782723	88782745	-	23	0	0	0	0	0	0	0	0	0	0	0	0	0	0	0	0	0	0	0	0	0	0	0	0	0	0	0	0	0	0	0	0
hsa-miR-4723-3p	chr17	26687735	26687756	+	22	0	0	0	0	0	0	0	0	0	0	0	0	0	0	0	0	0	0	0	0	1	0	0	0	0	0	0	0	0	0	0	0
hsa-miR-4723-5p	chr17	26687683	26687706	+	24	0	0	0	0	0	0	0	0	0	0	0	0	0	0	0	0	0	0	0	0	0	0	0	0	0	0	0	0	0	0	0	0
hsa-miR-4724-3p	chr17	29861959	29861979	+	21	0	0	0	0	0	0	0	0	0	0	0	0	0	0	0	0	0	0	0	0	1	0	0	0	0	0	0	0	0	0	0	0
hsa-miR-4724-5p	chr17	29861911	29861933	+	23	0	0	0	0	0	0	0	0	0	0	0	0	0	0	0	0	0	0	0	0	0	0	0	0	0	0	0	0	0	0	0	0
hsa-miR-4725-3p	chr17	29902345	29902366	+	22	0	0	0	0	0	0	0	0	1	0	1	0	0	0	0	0	0	0	0	0	0	0	0	0	0	0	0	0	0	0	0	0
hsa-miR-4725-5p	chr17	29902300	29902320	+	21	0	0	0	0	0	0	0	0	0	0	0	0	0	0	0	0	0	0	0	0	0	0	0	0	0	0	0	0	0	0	0	0
hsa-miR-4726-3p	chr17	36875980	36876001	+	22	0	0	0	0	0	0	0	0	0	0	0	0	0	0	0	0	0	0	0	0	0	0	0	0	0	0	0	0	0	0	0	0
hsa-miR-4726-5p	chr17	36875944	36875966	+	23	0	0	0	0	0	0	0	1	0	0	0	0	0	0	0	0	0	0	0	0	0	0	0	0	0	0	0	0	0	1	0	0
hsa-miR-4727-3p	chr17	36982124	36982145	+	22	0	0	0	0	0	1	0	0	1	0	0	0	0	0	0	0	0	0	0	0	0	0	1	0	0	0	0	1	0	0	0	0
hsa-miR-4727-5p	chr17	36982092	36982112	+	21	0	0	0	0	0	0	0	0	0	0	0	0	0	0	0	0	0	0	0	0	0	0	0	0	0	1	0	0	0	0	0	0
hsa-miR-4728-3p	chr17	37882790	37882814	+	25	1	1	2	0	3	1	1	3	2	2	1	0	0	0	4	1	1	0	1	0	2	0	1	1	0	2	0	0	1	1	0	0
hsa-miR-4728-5p	chr17	37882749	37882771	+	23	0	0	0	0	0	0	0	0	0	0	0	0	0	0	0	0	0	0	0	0	0	0	0	0	0	0	0	0	0	0	0	0
hsa-miR-4729	chr17	57443453	57443474	+	22	0	0	1	0	0	0	0	0	0	0	0	0	0	0	0	0	0	0	0	0	0	0	0	0	0	0	0	0	0	0	0	0
hsa-miR-4730	chr17	78393227	78393249	+	23	0	0	0	0	0	0	0	0	1	0	0	0	0	0	0	0	0	0	0	0	0	0	0	0	0	0	0	0	0	0	0	0
hsa-miR-4731-3p	chr17	15154951	15154972	-	22	0	0	0	0	0	0	0	0	0	0	0	0	0	0	0	0	0	0	0	0	0	0	0	0	0	0	0	0	0	0	0	0
hsa-miR-4731-5p	chr17	15154983	15155004	-	22	0	0	0	0	0	0	0	0	0	0	0	0	0	0	0	0	1	0	0	0	0	0	0	0	0	0	0	0	0	0	0	0
hsa-miR-4732-3p	chr17	27188686	27188706	-	21	2	0	0	0	0	0	0	0	0	0	1	3	0	0	2	0	0	2	0	0	0	3	0	0	4	0	0	0	0	0	0	0
hsa-miR-4732-5p	chr17	27188718	27188740	-	23	0	0	0	0	0	0	0	0	0	0	0	2	0	1	0	0	0	0	0	0	0	1	0	0	0	0	0	0	0	0	0	0
hsa-miR-4733-3p	chr17	29421376	29421397	-	22	0	0	1	0	0	0	0	0	0	0	0	0	0	0	0	0	0	0	0	0	0	0	0	0	0	0	0	0	0	0	0	0
hsa-miR-4733-5p	chr17	29421413	29421434	-	22	0	0	0	0	0	0	0	0	0	0	0	0	0	0	0	1	0	0	0	0	0	0	0	0	0	0	1	0	0	0	0	0
hsa-miR-4734	chr17	36858523	36858544	-	22	0	0	0	0	0	0	0	1	0	0	1	0	0	0	0	0	0	0	0	0	0	0	0	0	0	0	0	0	0	0	0	0
hsa-miR-4735-3p	chr1	196551547	196551567	-	21	0	0	0	0	0	0	0	0	0	0	0	0	0	0	0	0	0	0	0	0	0	0	0	0	0	0	0	0	0	0	0	0
hsa-miR-4735-5p	chr1	196551583	196551604	-	22	0	0	0	0	0	0	1	0	0	1	0	0	0	0	0	0	0	0	0	0	0	0	0	0	0	0	0	0	0	0	0	0
hsa-miR-4736	chr17	56413365	56413383	-	19	0	0	0	0	0	0	0	0	0	0	0	0	0	0	0	0	0	0	0	0	0	0	0	0	0	1	0	0	0	0	0	0
hsa-miR-4737	chr17	58120438	58120457	-	20	0	0	0	0	0	0	0	0	0	0	0	0	0	0	0	0	0	0	0	0	1	0	0	0	0	0	0	0	0	0	0	0
hsa-miR-4738-3p	chr17	73780611	73780632	-	22	0	0	0	0	0	0	0	0	0	0	0	0	0	0	0	1	0	0	0	0	0	0	0	0	0	0	0	0	0	1	0	0
hsa-miR-4738-5p	chr17	73780648	73780669	-	22	0	0	0	0	0	0	0	0	0	0	0	0	0	0	0	0	0	0	0	0	0	0	0	0	0	0	0	0	0	0	0	0
hsa-miR-4739	chr17	77681025	77681049	-	25	0	0	0	0	0	1	0	0	0	0	0	0	0	0	0	0	1	0	0	0	0	0	0	0	0	0	0	0	0	0	0	0
hsa-miR-4740-3p	chr17	79374516	79374537	-	22	0	0	0	0	0	0	0	0	0	0	0	0	0	0	0	0	0	0	0	0	0	0	0	0	0	0	0	0	0	0	0	0
hsa-miR-4740-5p	chr17	79374553	79374574	-	22	0	0	0	0	1	0	0	0	0	0	0	0	0	0	0	0	0	0	0	0	1	0	0	0	0	0	0	1	0	0	0	0
hsa-miR-4741	chr18	20513370	20513392	+	23	0	0	0	0	0	0	1	0	0	0	0	0	0	0	0	0	0	0	0	0	0	0	0	0	0	0	0	0	0	0	0	0
hsa-miR-4742-3p	chr1	224585929	224585951	-	23	0	0	0	0	0	0	1	1	0	0	1	1	0	1	1	0	2	0	0	0	1	1	0	0	1	1	0	0	0	0	0	0
hsa-miR-4742-5p	chr1	224585991	224586013	-	23	0	0	0	0	0	0	0	1	0	0	0	0	0	0	0	0	0	0	0	0	0	0	0	0	0	0	0	0	0	0	0	0
hsa-miR-4743-3p	chr18	46197019	46197039	+	21	0	0	0	1	0	0	0	0	0	0	0	0	0	0	0	0	0	0	0	0	0	0	0	0	0	0	0	0	0	0	0	0
hsa-miR-4743-5p	chr18	46196973	46196995	+	23	0	0	0	0	0	0	0	1	0	0	0	0	0	0	0	0	0	0	0	0	0	0	0	0	0	0	0	0	0	0	0	0
hsa-miR-4744	chr18	46576107	46576129	-	23	0	0	0	0	0	0	0	0	0	0	0	0	0	0	0	0	0	0	0	0	0	0	0	0	0	0	0	0	0	0	0	0
hsa-miR-4745-3p	chr19	804977	804999	+	23	0	0	0	0	0	1	2	0	0	0	0	0	0	0	0	0	0	0	0	0	0	0	0	0	0	1	0	0	0	0	0	0
hsa-miR-4745-5p	chr19	804941	804963	+	23	0	0	0	0	0	0	0	0	1	0	0	0	0	0	0	0	0	0	1	0	0	0	0	1	0	2	0	0	0	0	1	0
hsa-miR-4746-3p	chr19	4446018	4446038	+	21	0	0	0	0	0	0	0	0	0	0	0	0	0	0	0	0	0	0	0	0	0	0	0	0	0	0	0	0	0	0	0	0
hsa-miR-4746-5p	chr19	4445984	4446006	+	23	0	0	0	0	1	0	0	0	1	0	0	1	0	1	0	1	2	3	0	1	0	2	0	1	4	0	2	2	2	0	1	1
hsa-miR-4747-3p	chr19	4932731	4932752	+	22	0	0	0	0	0	0	0	0	0	0	0	0	0	0	0	0	0	0	0	0	0	0	0	0	0	1	0	0	0	0	0	0
hsa-miR-4747-5p	chr19	4932699	4932720	+	22	0	0	0	0	0	0	0	0	0	0	0	0	0	0	0	0	0	0	0	0	0	0	0	0	0	0	0	0	0	0	0	0
hsa-miR-4748	chr19	10890939	10890959	+	21	0	0	0	0	0	1	0	0	0	0	0	0	0	0	0	0	0	0	0	0	0	0	0	0	0	0	0	0	0	0	0	0
hsa-miR-4749-3p	chr19	50357889	50357908	+	20	0	0	0	0	0	0	1	0	0	0	0	0	0	0	0	0	0	0	0	0	0	0	0	0	0	0	0	0	1	1	0	0
hsa-miR-4749-5p	chr19	50357850	50357871	+	22	0	0	0	0	0	0	0	0	0	0	0	0	0	0	0	0	0	0	0	0	0	0	0	0	0	0	0	0	0	0	0	0
hsa-miR-4750-3p	chr19	50391466	50391487	+	22	0	0	0	0	0	0	0	0	0	0	0	0	0	0	0	0	0	0	0	0	0	0	0	0	0	0	0	0	0	0	0	0
hsa-miR-4750-5p	chr19	50391434	50391455	+	22	0	0	0	0	0	0	1	0	0	0	0	0	0	0	0	0	0	0	0	0	1	0	0	0	0	0	0	0	1	0	0	0
hsa-miR-4751	chr19	50436330	50436353	+	24	0	0	0	0	0	0	0	0	0	0	0	0	1	0	0	0	0	0	0	0	0	0	0	0	0	0	0	0	0	0	0	0
hsa-miR-4752	chr19	54785973	54785994	+	22	0	0	0	0	0	0	0	0	0	0	0	0	0	0	0	0	0	0	0	0	0	0	0	0	0	0	0	0	0	0	0	0
hsa-miR-4753-3p	chr1	235353355	235353376	-	22	0	0	0	0	0	0	0	0	0	0	0	0	0	0	0	0	0	0	0	0	0	0	0	0	0	0	0	0	0	0	0	0
hsa-miR-4753-5p	chr1	235353401	235353422	-	22	0	0	0	0	0	0	0	0	0	0	0	0	0	0	0	0	0	0	0	0	0	0	0	0	0	0	0	0	0	0	0	0
hsa-miR-4754	chr19	58898194	58898216	-	23	0	0	0	0	0	0	0	0	1	0	0	0	1	0	0	0	0	0	0	0	0	0	0	0	0	0	0	0	0	0	0	0
hsa-miR-4755-3p	chr20	32636968	32636989	+	22	0	0	0	0	0	0	0	0	0	0	0	0	0	0	0	0	0	0	0	0	0	0	0	0	0	0	0	0	0	0	0	0
hsa-miR-4755-5p	chr20	32636934	32636955	+	22	0	0	0	0	0	0	0	0	0	0	0	0	0	0	0	0	0	0	0	0	0	0	0	0	0	0	0	0	0	0	0	0
hsa-miR-4756-3p	chr20	52684957	52684978	-	22	0	0	0	0	0	0	0	0	0	0	0	0	0	0	0	0	0	0	0	0	0	0	0	0	0	0	0	0	0	0	0	0
hsa-miR-4756-5p	chr20	52684991	52685013	-	23	0	0	0	0	0	0	0	0	0	0	0	0	0	0	0	0	0	0	0	0	0	0	0	0	0	0	0	0	0	0	0	0
hsa-miR-4757-3p	chr2	19548237	19548258	+	22	0	1	0	0	0	0	0	0	1	1	0	0	0	2	0	0	0	0	0	1	0	3	0	0	0	0	0	0	0	1	1	0
hsa-miR-4757-5p	chr2	19548200	19548222	+	23	0	0	0	0	0	0	0	0	0	0	0	0	0	0	0	0	0	0	0	0	0	0	0	0	0	0	0	0	0	0	1	1
hsa-miR-4758-3p	chr20	60907546	60907568	-	23	0	1	0	0	0	1	0	0	0	0	0	0	0	1	0	0	3	1	0	0	0	0	0	1	0	5	1	1	3	0	0	0
hsa-miR-4758-5p	chr20	60907590	60907612	-	23	0	0	0	0	0	0	0	0	0	0	0	0	0	0	0	0	0	0	0	0	0	0	0	0	0	0	0	0	0	0	0	0
hsa-miR-4759	chr21	28326284	28326304	+	21	0	0	0	0	0	0	0	0	0	0	0	0	0	0	0	0	0	0	0	0	0	0	0	0	0	0	0	0	0	0	0	0
hsa-miR-4760-3p	chr21	41584286	41584307	-	22	0	0	0	0	0	0	0	0	0	0	0	0	0	0	0	0	0	0	0	0	0	0	0	0	0	0	0	0	0	0	0	0
hsa-miR-4760-5p	chr21	41584328	41584349	-	22	0	0	0	0	0	0	0	0	0	0	0	0	0	0	0	0	0	0	0	0	0	0	0	0	0	0	0	0	0	0	0	0
hsa-miR-4761-3p	chr22	19951337	19951357	+	21	1	1	0	0	0	0	0	0	0	0	0	0	0	1	0	0	0	0	0	0	0	0	0	0	0	0	0	0	0	0	0	0
hsa-miR-4761-5p	chr22	19951278	19951298	+	21	0	0	0	0	0	0	0	0	0	0	0	0	0	0	0	0	0	0	0	0	0	0	0	0	0	0	0	0	0	0	0	0
hsa-miR-4762-3p	chr22	46156452	46156473	+	22	0	0	0	0	0	0	0	0	0	1	0	0	0	0	0	0	0	0	0	0	0	0	0	0	0	0	0	0	0	1	0	0
hsa-miR-4762-5p	chr22	46156412	46156432	+	21	0	1	0	1	0	0	0	0	1	0	0	0	0	0	0	0	0	0	0	2	0	2	0	0	0	0	0	0	0	0	0	0
hsa-miR-4763-3p	chr22	46509504	46509527	+	24	0	0	0	0	0	0	0	0	0	0	0	0	0	1	1	0	0	0	0	0	0	0	0	0	0	0	0	0	0	0	0	0
hsa-miR-4763-5p	chr22	46509464	46509484	+	21	0	0	0	0	0	0	0	0	0	0	0	0	0	0	0	0	0	0	0	0	0	0	0	0	0	0	0	0	0	0	0	0
hsa-miR-4764-3p	chr22	33832574	33832595	-	22	0	0	0	0	0	0	0	0	0	0	0	0	0	0	0	0	0	0	0	0	0	0	0	0	0	0	0	0	0	0	0	0
hsa-miR-4764-5p	chr22	33832626	33832646	-	21	0	0	0	0	0	0	0	0	0	0	0	0	0	0	0	0	0	0	0	0	0	0	0	0	0	0	0	0	0	0	0	0
hsa-miR-4765	chr2	32860367	32860388	+	22	0	0	0	0	0	0	0	0	0	0	0	0	0	0	0	0	0	0	0	0	1	0	0	0	0	0	0	0	0	0	0	0
hsa-miR-4766-3p	chr22	41209897	41209917	-	21	1	1	1	0	0	0	0	0	0	1	0	0	0	0	0	0	0	0	0	1	0	0	0	0	0	0	0	0	0	0	0	0
hsa-miR-4766-5p	chr22	41209931	41209951	-	21	0	0	0	0	0	0	0	0	0	0	0	0	0	0	0	0	0	0	0	0	0	0	0	0	0	0	0	0	0	0	0	0
hsa-miR-4767	chrX	7065910	7065932	+	23	0	0	2	0	1	2	0	0	2	0	1	0	0	0	0	0	3	0	1	1	0	2	1	1	2	0	1	0	1	0	1	2
hsa-miR-4768-3p	chrX	17444050	17444069	+	20	0	0	0	0	0	0	0	0	0	0	0	0	0	0	0	0	0	0	0	0	0	0	0	0	0	0	0	0	0	0	0	0
hsa-miR-4768-5p	chrX	17444012	17444033	+	22	1	0	1	1	0	0	1	0	1	2	0	0	0	0	1	1	0	0	0	1	1	0	0	0	0	3	0	0	0	0	0	0
hsa-miR-4769-3p	chrX	47446875	47446896	+	22	0	0	0	0	0	0	0	0	0	0	0	0	0	0	0	0	0	0	0	0	0	0	0	0	0	0	0	0	0	0	0	0
hsa-miR-4769-5p	chrX	47446835	47446858	+	24	0	0	0	0	0	0	0	0	0	0	0	0	0	0	0	0	0	0	0	0	0	0	0	0	0	0	0	0	0	0	0	0
hsa-miR-4770	chrX	6301948	6301965	-	18	0	0	0	0	0	0	0	0	0	0	0	0	0	0	0	0	0	0	0	0	0	0	0	0	0	0	0	0	0	0	0	0
hsa-miR-4771	chr2;chr2	87421953;112528647	87421973;112528667	+;-	42	0	0	0	0	0	0	0	0	0	0	0	0	0	0	0	0	0	0	0	0	0	0	0	0	0	0	0	0	0	0	0	0
hsa-miR-4772-3p	chr2	103048796	103048817	+	22	0	0	0	0	0	0	0	0	1	0	0	0	0	1	0	1	0	0	0	1	0	0	0	0	1	0	0	0	1	0	0	0
hsa-miR-4772-5p	chr2	103048760	103048781	+	22	0	0	1	0	0	0	0	1	0	1	0	0	1	5	0	0	0	1	0	2	0	6	1	0	0	0	0	0	1	1	0	0
hsa-miR-4773	chr2;chr2	152224857;152224895	152224878;152224916	-;+	44	1	2	1	0	1	0	0	0	4	0	1	0	2	3	0	0	0	0	1	0	0	0	2	0	2	0	0	1	0	0	0	0
hsa-miR-4774-3p	chr2	169439499	169439519	+	21	0	0	0	0	0	0	0	0	0	0	0	0	0	0	0	0	0	0	0	0	0	0	0	0	0	0	0	0	0	0	0	0
hsa-miR-4774-5p	chr2	169439463	169439484	+	22	0	0	0	0	0	0	0	0	0	0	0	0	1	1	0	0	0	0	0	0	0	0	0	0	0	0	0	0	0	0	0	0
hsa-miR-4775	chr2	208619540	208619561	+	22	1	1	1	0	0	2	3	3	4	3	5	0	4	2	1	5	2	0	3	5	5	2	2	1	3	2	0	0	2	1	0	2
hsa-miR-4776-3p	chr2;chr2	213790985;213791034	213791007;213791056	-;+	46	0	0	0	0	0	0	0	0	0	0	0	0	0	0	0	0	0	0	0	0	0	0	0	0	0	0	0	0	0	0	0	0
hsa-miR-4776-5p	chr2;chr2	213790990;213791030	213791011;213791051	+;-	44	0	0	0	0	0	0	0	0	0	0	0	0	0	0	0	0	0	0	0	0	0	0	0	0	0	0	0	0	0	0	0	0
hsa-miR-4777-3p	chr2	232227475	232227496	+	22	1	0	0	0	1	0	0	0	0	1	1	0	0	0	0	0	0	0	1	0	0	0	1	0	0	0	0	0	0	0	0	0
hsa-miR-4777-5p	chr2	232227434	232227455	+	22	0	0	0	0	0	0	0	0	0	0	0	0	0	0	0	0	0	0	0	0	0	0	0	0	0	0	0	0	0	0	0	0
hsa-miR-4778-3p	chr2	66585389	66585410	-	22	0	0	0	0	0	0	0	0	0	0	0	0	0	0	0	0	0	0	0	0	0	0	0	0	0	0	0	0	0	0	0	0
hsa-miR-4778-5p	chr2	66585429	66585450	-	22	0	0	0	0	0	0	0	0	0	0	0	0	0	0	0	0	0	0	0	0	0	0	0	0	0	0	0	0	0	0	0	0
hsa-miR-4779	chr2	86420160	86420181	-	22	0	0	0	0	0	0	0	0	0	0	0	0	0	0	0	0	0	0	0	0	0	0	0	0	0	0	0	0	0	0	0	0
hsa-miR-4780	chr2	88382047	88382068	-	22	0	0	0	0	0	0	0	0	0	0	0	0	0	0	0	0	0	0	0	0	0	0	0	0	0	0	0	0	0	0	0	0
hsa-miR-4781-3p	chr1	54519797	54519818	+	22	2	2	1	2	1	1	0	2	2	1	1	2	0	2	2	0	0	0	1	1	0	0	1	0	0	0	0	0	0	0	1	0
hsa-miR-4781-5p	chr1	54519764	54519784	+	21	0	0	0	0	0	0	0	0	1	0	0	0	0	0	0	0	0	0	0	0	0	0	0	0	0	0	0	0	0	0	0	0
hsa-miR-4782-3p	chr2	114478875	114478896	-	22	0	0	0	0	0	0	0	0	0	0	0	0	0	0	0	0	0	0	0	0	0	0	0	0	0	0	0	0	0	0	0	0
hsa-miR-4782-5p	chr2	114478915	114478936	-	22	0	0	0	0	0	0	0	0	0	0	0	0	0	0	0	0	0	0	0	0	0	0	0	0	0	0	0	0	0	0	0	0
hsa-miR-4783-3p	chr2	128181122	128181144	-	23	0	0	0	0	0	1	0	0	0	0	0	0	0	0	0	1	1	0	0	0	0	0	0	0	1	0	0	0	0	0	0	0
hsa-miR-4783-5p	chr2	128181162	128181182	-	21	0	0	0	0	0	0	0	0	0	0	0	0	0	0	0	0	0	0	0	0	0	0	0	0	0	0	0	0	0	0	0	0
hsa-miR-4784	chr2	132248781	132248800	-	20	0	0	0	0	0	0	0	0	0	0	0	0	0	0	0	0	0	0	0	0	0	0	0	0	0	0	0	0	0	0	0	0
hsa-miR-4785	chr2	161264330	161264350	-	21	0	0	0	0	0	1	0	0	0	0	0	0	0	1	0	0	0	0	0	0	0	0	1	0	0	0	0	0	0	0	0	0
hsa-miR-4786-3p	chr2	240882440	240882461	-	22	0	0	0	0	0	0	0	0	0	0	0	0	0	0	0	0	0	0	0	0	0	0	0	0	0	0	0	0	0	0	0	0
hsa-miR-4786-5p	chr2	240882480	240882501	-	22	0	0	1	0	0	0	0	0	0	0	0	0	0	0	0	0	0	0	0	0	0	1	0	0	0	0	0	0	0	0	0	0
hsa-miR-4787-3p	chr3	50712561	50712584	+	24	0	0	0	0	0	0	0	0	1	0	0	1	0	0	1	0	1	0	0	1	0	0	0	0	0	1	0	0	0	0	0	1
hsa-miR-4787-5p	chr3	50712524	50712545	+	22	0	0	0	0	0	0	0	0	0	0	0	0	0	0	0	0	0	0	0	0	0	0	0	0	0	0	0	0	0	0	1	0
hsa-miR-4788	chr3	134156678	134156699	+	22	0	0	0	0	0	0	0	0	0	0	0	0	0	0	0	0	0	0	0	0	0	0	0	0	0	0	0	0	0	0	0	0
hsa-miR-4789-3p	chr3	175087379	175087399	+	21	0	0	0	0	0	0	0	0	0	0	0	0	0	0	0	0	0	0	0	0	0	0	0	0	0	0	0	0	0	0	0	0
hsa-miR-4789-5p	chr3	175087341	175087362	+	22	0	0	0	0	0	0	0	0	0	0	0	0	0	0	0	0	0	0	0	0	0	0	0	0	0	0	0	0	0	0	0	0
hsa-miR-4790-3p	chr3	5291865	5291886	-	22	0	0	0	0	0	0	0	0	0	0	0	0	0	0	0	0	0	0	0	0	0	0	0	0	0	0	0	0	0	0	0	0
hsa-miR-4790-5p	chr3	5291912	5291931	-	20	0	0	0	0	0	0	0	0	0	0	0	0	0	0	0	0	0	0	0	0	0	0	0	0	0	0	0	0	0	0	0	0
hsa-miR-4791	chr3	19356399	19356416	-	18	0	0	0	0	0	1	0	0	0	0	0	0	0	0	0	2	0	0	0	1	0	0	0	0	0	1	1	0	1	0	0	0
hsa-miR-4792	chr3	24562903	24562920	-	18	1	0	1	0	0	0	0	0	0	0	0	0	0	0	0	0	0	0	0	0	0	0	0	0	0	0	0	0	1	0	1	0
hsa-miR-4793-3p	chr3	48681634	48681656	-	23	0	0	0	0	0	0	0	0	0	0	0	0	0	0	0	0	0	0	0	0	0	0	0	0	0	0	0	0	0	0	0	0
hsa-miR-4793-5p	chr3	48681672	48681695	-	24	0	0	0	0	0	0	0	0	0	0	0	0	0	0	0	0	0	0	0	0	0	0	0	0	0	0	0	0	0	0	0	0
hsa-miR-4794	chr1	65045538	65045559	+	22	0	0	0	0	0	0	0	0	0	0	0	0	0	0	0	0	0	0	0	0	0	0	0	0	0	0	0	0	0	1	0	0
hsa-miR-4795-3p	chr3	87275349	87275370	-	22	0	0	0	0	0	0	0	0	0	0	0	0	0	0	0	0	0	0	0	0	0	0	0	0	0	0	0	0	0	0	0	0
hsa-miR-4795-5p	chr3	87275390	87275410	-	21	0	0	0	0	0	1	0	0	0	0	0	0	0	0	0	0	0	0	1	0	0	0	0	0	0	0	0	0	0	0	0	0
hsa-miR-4796-3p	chr3	114462299	114462320	-	22	0	0	1	0	0	1	0	0	1	1	0	0	0	0	1	0	0	0	0	0	0	0	0	0	0	0	0	0	0	0	0	0
hsa-miR-4796-5p	chr3	114462343	114462364	-	22	0	0	0	0	0	1	1	0	0	0	0	0	0	0	0	0	0	0	0	0	0	0	0	0	0	0	0	0	0	0	0	1
hsa-miR-4797-3p	chr3	197020759	197020779	-	21	0	0	0	0	0	0	1	0	0	0	0	0	0	0	0	0	0	0	0	0	0	0	0	0	0	0	0	0	0	0	0	0
hsa-miR-4797-5p	chr3	197020790	197020810	-	21	0	0	0	0	0	0	0	0	0	0	0	0	0	0	0	0	0	0	0	0	0	0	0	0	0	0	0	0	0	0	0	0
hsa-miR-4798-3p	chr4	7312223	7312244	+	22	0	0	0	0	0	0	0	0	0	0	0	0	0	0	0	0	0	0	0	0	0	0	0	0	0	0	0	0	0	0	0	0
hsa-miR-4798-5p	chr4	7312186	7312207	+	22	0	0	0	0	0	0	0	0	0	0	0	0	0	0	0	1	0	0	0	0	1	0	0	0	0	0	0	0	0	0	0	0
hsa-miR-4799-3p	chr4	148703790	148703811	+	22	0	0	0	0	0	0	0	0	0	0	0	0	0	0	0	0	0	0	0	0	0	0	0	0	0	0	0	0	0	0	0	0
hsa-miR-4799-5p	chr4	148703755	148703776	+	22	0	0	0	0	0	0	0	0	0	0	0	0	0	1	1	0	0	0	0	0	0	0	0	0	0	0	0	0	0	0	0	0
hsa-miR-4800-3p	chr4	2251818	2251836	-	19	1	0	0	1	0	0	2	1	2	0	0	0	0	0	1	1	0	0	0	0	2	0	0	0	0	0	0	0	0	0	0	0
hsa-miR-4800-5p	chr4	2251854	2251874	-	21	0	0	0	0	0	0	0	0	0	0	0	0	0	0	0	0	0	0	0	0	0	0	0	0	0	0	0	0	0	0	0	0
hsa-miR-4801	chr4	37243533	37243554	-	22	0	0	0	0	0	0	0	0	0	0	0	0	0	0	0	0	0	0	0	0	0	0	0	0	0	0	0	0	0	0	0	0
hsa-miR-4802-3p	chr4	40504068	40504090	-	23	0	1	0	2	0	0	2	3	2	0	0	0	0	0	3	0	0	0	0	0	1	0	0	0	0	0	0	0	2	0	0	0
hsa-miR-4802-5p	chr4	40504103	40504124	-	22	0	0	0	1	0	1	0	1	0	0	0	0	1	0	0	0	0	0	0	1	0	0	1	0	1	0	0	0	0	1	0	0
hsa-miR-4803	chr5	71465303	71465323	+	21	0	0	0	0	0	0	0	0	0	0	0	0	1	0	0	0	0	0	0	0	0	0	1	0	0	0	0	0	0	0	0	0
hsa-miR-4804-3p	chr5	72174462	72174482	+	21	0	0	0	0	0	0	0	0	0	0	0	0	0	0	0	0	0	0	0	0	0	0	0	0	0	0	0	0	0	0	0	0
hsa-miR-4804-5p	chr5	72174427	72174447	+	21	0	0	0	0	0	1	0	0	0	0	0	0	0	1	1	0	1	0	0	0	0	0	0	0	0	0	0	0	0	0	0	0
hsa-miR-483-3p	chr11	2155372	2155392	-	21	2	0	1	1	7	0	2	1	0	24	0	0	3	0	1	3	1	0	0	0	1	0	0	0	0	812	0	0	0	0	0	1
hsa-miR-483-5p	chr11	2155411	2155432	-	22	1	0	0	1	5	2	2	0	0	6	0	0	2	0	2	0	0	1	0	0	2	0	0	0	0	126	1	0	0	0	0	0
hsa-miR-484	chr16	15737158	15737179	+	22	361	312	285	195	183	340	312	268	332	382	262	165	434	484	301	421	590	129	302	249	154	487	316	161	322	392	167	270	268	193	125	440
hsa-miR-485-3p	chr14	101521801	101521822	+	22	0	0	1	3	3	0	6	8	0	8	0	1	6	0	4	0	1	0	1	0	6	6	4	0	1	1	0	0	0	1	10	1
hsa-miR-485-5p	chr14	101521764	101521785	+	22	0	0	1	2	0	0	0	1	1	0	1	0	3	0	5	0	0	1	0	0	2	6	1	2	1	0	2	0	0	1	9	0
hsa-miR-486-3p	chr8;chr8	41517961;41518004	41517981;41518024	-;+	42	0	0	0	0	0	0	0	0	0	0	0	0	0	0	0	0	0	0	0	0	0	0	0	0	0	0	0	0	0	0	0	0
hsa-miR-486-5p	chr8;chr8	41517962;41518002	41517983;41518023	+;-	44	0	0	0	0	0	0	0	0	0	0	0	0	0	0	0	0	0	0	0	0	0	0	0	0	0	0	0	0	0	0	0	0
hsa-miR-487a-3p	chr14	101518831	101518852	+	22	0	0	0	1	2	2	1	7	0	9	1	0	1	0	3	2	2	0	2	0	6	3	2	0	0	1	0	0	1	0	3	1
hsa-miR-487a-5p	chr14	101518795	101518816	+	22	0	0	0	0	0	0	0	1	0	1	0	0	0	0	0	0	0	0	0	0	0	0	0	0	0	0	0	0	0	0	0	0
hsa-miR-487b-3p	chr14	101512842	101512863	+	22	2	1	7	7	1	6	5	25	0	24	3	1	15	0	9	3	8	0	8	4	17	21	3	1	4	7	1	0	4	4	17	2
hsa-miR-487b-5p	chr14	101512806	101512827	+	22	0	0	0	0	0	0	0	1	0	0	0	0	0	0	0	0	1	0	0	0	0	1	0	0	0	0	0	0	0	0	0	0
hsa-miR-488-3p	chr1	176998510	176998530	-	21	3	0	0	0	0	0	0	2	0	1	1	0	0	0	1	0	1	0	0	0	0	0	0	1	0	0	0	0	0	0	0	0
hsa-miR-488-5p	chr1	176998548	176998568	-	21	1	0	0	0	0	0	0	0	0	0	0	0	0	0	0	0	0	0	0	0	0	0	0	0	0	0	0	0	0	0	0	0
hsa-miR-489-3p	chr7	93113259	93113280	-	22	148	35	52	44	89	262	96	80	9	10	23	4	6	10	87	3	18	75	157	16	40	11	31	7	30	214	11	5	5	72	2	118
hsa-miR-489-5p	chr7	93113297	93113318	-	22	0	0	0	0	0	1	0	0	0	0	0	0	0	0	0	0	1	1	0	0	0	0	0	0	0	1	0	0	0	0	0	0
hsa-miR-490-3p	chr7	136587989	136588010	+	22	0	0	0	0	0	0	0	0	0	1	0	0	0	0	0	0	0	0	0	0	0	0	0	0	0	0	0	0	0	0	0	0
hsa-miR-490-5p	chr7	136587952	136587971	+	20	0	0	0	0	0	0	0	0	0	0	0	0	0	0	0	0	0	0	0	0	0	0	0	0	0	0	0	0	0	0	0	0
hsa-miR-491-3p	chr9	20716153	20716174	+	22	0	0	0	0	0	0	0	0	0	0	0	0	0	0	0	0	0	0	0	0	0	0	0	0	0	0	0	0	0	0	0	0
hsa-miR-491-5p	chr9	20716119	20716140	+	22	0	1	0	0	0	0	0	0	2	2	1	0	1	1	1	3	1	0	0	0	0	1	0	0	2	1	0	1	0	0	2	1
hsa-miR-492	chr12	95228203	95228225	+	23	0	0	0	0	0	0	0	0	0	0	0	0	0	0	0	0	0	0	0	0	0	0	0	0	0	0	0	0	0	0	0	0
hsa-miR-493-3p	chr14	101335453	101335474	+	22	0	2	1	1	2	2	2	3	0	22	0	1	13	2	6	2	4	0	3	2	3	1	1	0	0	5	3	0	0	0	5	0
hsa-miR-493-5p	chr14	101335412	101335433	+	22	7	4	11	18	4	11	24	41	3	47	2	5	40	2	27	6	4	0	3	6	35	9	20	1	7	3	0	1	2	6	11	5
hsa-miR-494-3p	chr14	101496018	101496039	+	22	1	0	0	3	0	1	0	1	1	3	1	1	4	0	4	0	0	0	0	2	1	5	1	0	0	1	0	0	0	1	6	0
hsa-miR-494-5p	chr14	101495985	101496007	+	23	0	0	0	0	0	0	0	0	0	0	0	0	0	0	0	0	0	0	0	0	0	0	0	0	0	0	0	0	0	0	0	0
hsa-miR-495-3p	chr14	101500141	101500162	+	22	1	0	0	3	0	2	2	0	0	11	0	0	5	1	3	1	4	0	4	0	1	6	0	1	1	3	0	0	0	2	11	0
hsa-miR-495-5p	chr14	101500105	101500126	+	22	0	0	0	0	0	0	0	0	0	1	0	0	0	0	0	0	0	0	0	0	0	0	0	0	0	0	0	0	0	0	0	0
hsa-miR-496	chr14	101526965	101526986	+	22	0	0	0	0	0	0	2	0	0	0	0	0	0	0	1	0	0	0	0	0	1	0	0	0	0	0	0	0	0	0	0	0
hsa-miR-497-3p	chr17	6921257	6921278	-	22	6	2	0	3	2	7	9	8	5	17	4	1	6	5	6	6	12	0	2	0	2	2	5	1	1	4	0	0	0	4	0	0
hsa-miR-497-5p	chr17	6921298	6921318	-	21	729	199	213	143	96	402	315	362	252	649	590	120	204	305	268	751	368	10	237	96	166	373	500	155	270	215	67	90	65	186	33	547
hsa-miR-498	chr19	54177484	54177506	+	23	0	0	0	0	0	0	0	0	0	0	0	0	0	0	0	0	0	0	0	0	0	0	0	0	0	0	0	0	0	0	0	0
hsa-miR-4999-3p	chr19	8454195	8454214	-	20	0	0	0	0	0	0	0	0	0	0	0	0	1	0	0	0	0	0	0	0	0	0	0	0	0	0	0	0	0	0	0	0
hsa-miR-4999-5p	chr19	8454224	8454244	-	21	0	0	0	1	0	1	2	0	1	3	2	1	0	0	1	1	2	0	0	1	1	0	1	0	0	1	1	0	0	3	0	0
hsa-miR-499a-3p	chr20	33578248	33578269	+	22	0	0	0	0	0	0	0	0	0	0	0	0	0	0	0	0	0	0	0	0	0	0	0	0	0	0	0	0	0	0	0	0
hsa-miR-499a-5p	chr20	33578211	33578231	+	21	0	0	0	0	0	0	0	0	0	0	0	0	0	0	0	0	0	0	0	0	0	0	0	0	0	0	0	0	0	0	0	0
hsa-miR-499b-3p	chr20	33578209	33578230	-	22	0	0	0	0	0	0	0	0	0	0	0	0	0	0	0	0	0	0	0	0	0	0	0	0	0	0	0	0	0	0	0	0
hsa-miR-499b-5p	chr20	33578246	33578266	-	21	0	0	0	0	0	0	0	0	0	0	0	0	0	0	0	0	0	0	0	0	0	0	0	0	0	0	0	0	0	0	0	0
hsa-miR-5000-3p	chr2	75318000	75318021	+	22	1	0	5	0	2	2	1	2	3	1	4	1	0	1	2	1	4	0	1	2	2	1	3	0	0	1	0	0	0	0	0	1
hsa-miR-5000-5p	chr2	75317962	75317983	+	22	0	0	0	0	0	0	0	0	0	0	0	0	0	1	0	0	0	0	0	0	0	0	0	0	0	0	0	0	0	0	0	0
hsa-miR-5001-3p	chr2	233415203	233415224	-	22	0	2	0	0	1	1	3	0	1	3	3	2	1	0	1	0	2	0	0	0	0	1	1	0	0	0	0	1	2	0	0	0
hsa-miR-5001-5p	chr2	233415240	233415263	-	24	0	0	0	0	0	2	0	0	0	2	0	2	0	0	1	0	0	0	0	0	0	1	0	1	0	1	1	0	0	0	0	0
hsa-miR-5002-3p	chr3	123851835	123851855	+	21	0	0	0	0	0	0	0	0	0	0	0	0	0	0	0	0	0	0	0	0	0	0	0	0	0	0	0	0	0	0	0	0
hsa-miR-5002-5p	chr3	123851796	123851819	+	24	0	1	0	0	0	0	0	1	0	0	0	0	0	0	0	0	0	0	1	1	0	0	0	0	0	0	0	0	0	0	0	0
hsa-miR-5003-3p	chr5	172089225	172089245	+	21	0	0	0	0	1	0	0	0	0	0	0	0	0	0	0	0	0	0	0	0	0	0	0	0	0	0	0	0	0	0	0	0
hsa-miR-5003-5p	chr5	172089190	172089212	+	23	0	0	0	0	0	0	0	0	0	0	0	0	0	0	0	0	1	0	1	0	0	0	0	0	0	0	0	0	0	0	0	0
hsa-miR-5004-3p	chr6	33406174	33406195	+	22	0	0	0	0	0	0	0	0	0	0	0	0	0	0	0	0	0	0	0	0	0	0	0	0	0	0	0	0	0	0	0	0
hsa-miR-5004-5p	chr6	33406128	33406149	+	22	0	0	0	0	0	0	0	0	0	0	0	0	0	0	0	0	0	0	0	0	0	0	0	0	0	0	0	0	1	0	0	1
hsa-miR-5006-3p	chr13	42142442	42142462	-	21	0	0	0	1	0	0	0	0	2	0	0	0	0	1	1	0	0	0	0	0	1	1	0	0	1	0	1	0	1	0	0	0
hsa-miR-5006-5p	chr13	42142491	42142511	-	21	0	0	0	0	0	0	0	0	0	0	0	0	0	0	0	0	0	0	0	0	0	0	0	0	0	0	0	0	0	0	0	0
hsa-miR-5007-3p	chr13	55748644	55748665	+	22	0	0	0	0	0	0	0	0	0	0	0	0	0	0	0	0	0	0	0	0	0	0	0	0	0	0	0	0	0	0	0	0
hsa-miR-5007-5p	chr13	55748609	55748630	+	22	0	0	0	0	0	0	0	0	0	0	0	0	0	0	0	0	0	0	0	0	0	0	0	0	0	0	0	0	0	0	0	0
hsa-miR-5008-3p	chr1	228129311	228129331	-	21	0	0	1	0	0	1	0	0	0	0	0	0	0	0	0	0	0	0	0	0	0	0	1	0	0	0	0	0	0	0	0	0
hsa-miR-5008-5p	chr1	228129342	228129363	-	22	0	0	0	0	0	0	0	0	0	0	0	0	0	0	0	0	0	0	0	0	0	0	0	0	0	0	0	0	0	0	0	0
hsa-miR-5009-3p	chr15	90427181	90427202	-	22	0	0	0	0	0	0	0	0	0	0	0	0	0	0	0	0	0	0	0	0	0	0	0	0	0	0	0	0	0	0	0	0
hsa-miR-5009-5p	chr15	90427219	90427242	-	24	0	0	0	0	0	0	0	0	0	0	2	0	1	0	0	0	0	0	0	0	0	0	0	0	0	0	0	0	0	0	0	0
hsa-miR-500a-3p	chrX	49773090	49773111	+	22	198	154	166	465	106	255	679	453	403	191	113	34	150	283	961	229	126	40	67	77	528	85	143	71	232	108	101	111	209	740	78	192
hsa-miR-500a-5p	chrX	49773051	49773073	+	23	3	2	1	7	0	3	5	8	4	3	4	1	2	5	11	3	0	0	0	1	5	0	2	1	0	0	2	0	5	10	1	1
hsa-miR-500b-3p	chrX	49775330	49775349	+	20	0	0	0	0	0	0	0	0	0	0	0	0	0	0	0	0	0	0	0	0	0	0	0	0	0	0	0	0	1	0	0	1
hsa-miR-500b-5p	chrX	49775290	49775307	+	18	0	1	3	5	1	2	8	7	3	3	1	0	3	8	11	5	2	0	2	2	8	0	1	0	1	0	0	4	3	10	0	3
hsa-miR-501-3p	chrX	49774380	49774401	+	22	80	23	158	126	31	261	221	62	617	106	39	9	68	149	87	162	81	11	54	75	75	96	46	89	141	187	31	96	183	104	55	334
hsa-miR-501-5p	chrX	49774343	49774364	+	22	0	1	4	8	1	4	11	11	11	2	2	2	4	4	17	9	4	2	4	5	9	1	3	1	2	4	3	6	4	10	3	1
hsa-miR-5010-3p	chr17	40666285	40666306	+	22	2	5	1	4	7	3	1	0	9	0	0	0	4	2	4	3	15	1	4	1	4	7	6	3	4	9	1	1	3	0	1	3
hsa-miR-5010-5p	chr17	40666226	40666247	+	22	0	0	0	0	0	0	0	0	0	0	0	0	0	1	1	0	0	0	1	0	0	0	0	0	1	0	0	0	0	0	1	1
hsa-miR-5011-3p	chr18	64748882	64748903	+	22	0	0	0	0	0	0	0	0	0	0	0	0	0	0	0	0	0	0	0	0	0	0	0	0	0	0	0	0	0	0	0	0
hsa-miR-5011-5p	chr18	64748844	64748864	+	21	0	0	0	0	0	0	0	0	0	0	0	0	0	0	0	0	0	0	0	0	0	0	0	0	0	0	0	0	0	0	0	0
hsa-miR-502-3p	chrX	49779257	49779278	+	22	19	16	19	34	10	27	62	36	48	28	22	3	15	40	84	39	10	2	5	12	25	5	10	9	40	14	14	24	19	57	13	17
hsa-miR-502-5p	chrX	49779221	49779241	+	21	2	3	3	9	1	4	9	5	3	4	3	0	3	9	9	2	3	0	2	6	5	2	1	0	3	2	2	2	1	12	1	1
hsa-miR-503-3p	chrX	133680361	133680383	-	23	1	0	0	0	0	3	1	0	0	0	0	1	0	1	2	0	0	0	0	0	0	1	1	0	0	3	0	0	0	0	0	0
hsa-miR-503-5p	chrX	133680401	133680423	-	23	4	0	0	3	2	4	4	4	5	0	8	4	38	2	6	5	4	0	1	11	2	7	4	3	2	46	1	0	8	1	0	5
hsa-miR-504-3p	chrX	137749885	137749905	-	21	0	0	0	0	1	0	1	0	0	0	0	0	0	0	0	0	0	0	0	0	0	0	0	0	0	0	0	1	0	0	0	0
hsa-miR-504-5p	chrX	137749921	137749942	-	22	4	2	13	4	9	8	9	6	4	14	18	1	3	2	15	3	9	2	3	1	4	2	9	5	8	1	3	16	6	5	4	14
hsa-miR-5047	chr17	62497348	62497368	-	21	0	0	0	0	0	0	0	0	0	0	0	0	0	0	0	0	0	0	0	0	0	0	0	0	0	0	0	0	0	0	0	0
hsa-miR-505-3p	chrX	139006319	139006340	-	22	18	24	23	20	9	23	48	27	35	36	24	12	34	32	40	33	17	1	16	13	21	16	13	5	19	52	7	10	16	17	9	19
hsa-miR-505-5p	chrX	139006355	139006376	-	22	0	3	0	1	0	0	1	0	1	1	0	2	1	2	6	0	0	0	0	0	0	0	0	0	1	1	0	0	0	1	1	1
hsa-miR-506-3p	chrX	146312271	146312291	-	21	0	0	0	5	0	0	6	6	0	1	0	0	0	0	2	0	0	0	0	0	1	0	0	0	0	0	0	0	0	0	0	0
hsa-miR-506-5p	chrX	146312306	146312327	-	22	0	0	0	0	0	0	0	1	0	0	0	0	0	0	0	0	0	0	0	0	0	0	0	0	0	0	0	0	0	0	0	0
hsa-miR-507	chrX	146312520	146312540	-	21	0	0	0	1	0	0	1	1	0	0	0	0	0	0	1	0	0	0	0	0	0	0	0	0	0	0	0	0	0	0	0	0
hsa-miR-508-3p	chrX	146318463	146318485	-	23	0	0	4	62	0	1	87	84	1	0	1	2	1	0	82	0	2	0	0	9	29	0	1	0	0	1	0	1	2	3	1	0
hsa-miR-508-5p	chrX	146318498	146318520	-	23	1	0	2	8	0	1	10	8	1	0	0	0	0	0	6	0	0	0	0	0	6	0	0	0	0	0	0	0	0	1	0	0
hsa-miR-5087	chr1	147806646	147806668	-	23	0	0	0	0	0	0	0	0	0	0	0	0	0	0	0	0	0	0	0	0	0	0	0	0	0	0	0	0	0	0	0	0
hsa-miR-5088-3p	chr19	50185431	50185451	+	21	0	0	0	0	0	0	0	0	0	0	0	0	0	0	0	0	0	0	0	0	0	0	0	0	0	0	0	0	0	0	0	0
hsa-miR-5088-5p	chr19	50185379	50185402	+	24	0	0	0	0	0	1	1	0	0	0	1	0	0	0	0	0	0	0	0	0	0	0	0	0	0	0	0	0	0	0	0	0
hsa-miR-5089-3p	chr17	45050435	45050457	+	23	0	0	0	0	0	0	0	0	0	1	0	0	0	0	0	0	0	0	0	0	0	0	0	0	0	0	0	0	0	0	0	0
hsa-miR-5089-5p	chr17	45050393	45050413	+	21	0	0	0	0	0	0	0	0	0	0	0	0	0	0	0	0	0	0	0	0	0	0	0	0	0	0	0	0	0	0	0	0
hsa-miR-509-3-5p	chrX	146341214	146341235	-	22	0	1	3	12	0	1	24	20	2	0	0	0	0	0	7	0	0	0	0	1	3	0	0	0	0	0	1	0	0	0	0	0
hsa-miR-509-3p	chrX;chrX;chrX	146340293;146341180;146342068	146340314;146341201;146342089	-;-;-	66	0	1	12	39	0	0	71	75	2	1	5	5	0	2	52	1	7	0	0	14	25	4	0	0	1	3	0	0	2	7	2	0
hsa-miR-509-5p	chrX;chrX	146340329;146342104	146340349;146342124	-;-	42	0	0	1	4	0	0	4	6	0	0	0	0	0	0	7	0	0	0	0	1	5	0	0	0	0	0	0	0	0	0	0	0
hsa-miR-5090	chr7	102106199	102106221	+	23	0	0	0	0	0	0	0	0	0	1	0	0	0	0	0	0	0	0	0	0	0	0	0	0	0	0	0	0	1	0	0	0
hsa-miR-5091	chr4	13629499	13629521	+	23	0	2	1	1	1	1	3	5	3	3	2	0	0	5	4	0	2	0	1	0	2	1	1	0	4	1	0	0	0	5	0	0
hsa-miR-5092	chr3	124870319	124870340	-	22	0	0	0	0	0	0	0	0	0	0	0	0	0	0	0	0	0	0	0	0	0	0	0	0	0	0	0	0	0	0	0	1
hsa-miR-5093	chr16	85339842	85339864	-	23	0	0	0	0	0	0	0	0	0	0	0	0	0	0	0	0	0	0	0	0	0	0	0	0	0	0	0	0	0	0	0	0
hsa-miR-5094	chr15	90393922	90393943	-	22	0	0	0	0	0	1	0	1	0	0	0	0	0	0	0	0	1	0	0	0	0	1	0	0	0	0	0	0	0	1	0	0
hsa-miR-5095	chr1	53400608	53400628	+	21	0	0	0	0	0	0	0	0	0	0	0	0	0	0	0	0	0	0	0	0	0	0	0	0	0	0	0	0	0	0	0	0
hsa-miR-5096	chr4	79741918	79741938	+	21	0	0	0	0	0	0	0	0	0	0	0	0	0	0	0	0	0	0	0	0	0	0	0	0	0	0	0	0	0	0	0	0
hsa-miR-510-3p	chrX	146353860	146353880	-	21	1	0	0	1	0	0	1	1	0	0	0	0	0	0	0	0	0	0	0	0	1	0	0	0	0	0	0	0	0	0	0	0
hsa-miR-510-5p	chrX	146353896	146353917	-	22	0	0	0	5	0	0	2	5	0	0	0	0	0	0	3	0	0	0	0	0	2	0	0	0	0	0	0	0	0	1	0	0
hsa-miR-5100	chr10	43493078	43493099	+	22	0	0	0	0	0	0	0	3	0	0	0	0	0	3	0	1	0	0	0	0	0	0	2	1	0	0	0	0	0	0	0	0
hsa-miR-511-3p	chr10;chr10	17887160;18134089	17887179;18134108	+;+	40	1	1	0	1	0	2	0	1	2	6	0	0	5	0	2	1	2	0	0	3	0	2	0	0	1	0	0	0	0	0	1	1
hsa-miR-511-5p	chr10;chr10	17887122;18134051	17887142;18134071	+;+	42	1	3	3	0	0	3	3	2	0	1	0	4	7	2	5	1	4	1	0	2	1	4	1	0	1	1	1	0	0	0	0	9
hsa-miR-512-3p	chr19;chr19	54169983;54172467	54170004;54172488	+;+	44	0	0	0	0	0	0	0	0	0	0	0	1	0	0	0	1	0	0	0	0	1	0	0	0	0	0	0	0	0	0	0	0
hsa-miR-512-5p	chr19;chr19	54169946;54172430	54169968;54172452	+;+	46	0	0	0	0	0	0	0	0	0	0	0	0	0	0	0	0	0	0	0	0	0	0	0	0	0	0	0	0	0	0	0	0
hsa-miR-513a-3p	chrX;chrX	146295016;146307378	146295038;146307400	-;-	46	0	0	0	0	0	0	1	0	0	0	0	0	0	0	0	0	0	0	0	0	0	0	0	0	0	0	0	0	0	0	0	0
hsa-miR-513a-5p	chrX;chrX	146295056;146307418	146295073;146307435	-;-	36	1	0	1	11	0	2	10	8	0	0	0	0	0	0	6	0	0	0	0	0	6	0	3	0	0	0	0	0	0	1	0	0
hsa-miR-513b-3p	chrX	146280575	146280596	-	22	0	0	0	0	0	0	0	0	0	0	0	0	0	0	0	0	0	0	0	0	0	0	0	0	0	0	0	0	0	0	0	0
hsa-miR-513b-5p	chrX	146280611	146280632	-	22	0	0	0	1	0	0	6	2	0	0	0	0	0	0	3	0	0	0	0	0	0	0	0	0	0	0	0	0	0	0	0	0
hsa-miR-513c-3p	chrX	146271235	146271257	-	23	0	0	0	0	0	0	0	0	0	0	0	0	0	0	0	0	0	0	0	0	0	0	0	0	0	0	0	0	0	0	0	0
hsa-miR-513c-5p	chrX	146271271	146271292	-	22	0	0	0	4	0	3	7	10	0	0	0	1	0	0	2	0	0	0	0	0	0	0	7	0	0	0	0	0	0	0	1	0
hsa-miR-514a-3p	chrX;chrX;chrX	146360784;146363475;146366173	146360804;146363495;146366193	-;-;-	63	1	1	11	54	1	1	120	81	2	0	1	0	0	0	67	0	4	0	1	1	46	1	0	0	1	0	0	0	2	8	1	0
hsa-miR-514a-5p	chrX;chrX;chrX	146360819;146363510;146366208	146360841;146363532;146366230	-;-;-	69	0	0	0	9	0	0	9	8	0	0	0	0	0	0	10	0	0	0	0	1	4	0	0	0	0	0	0	0	0	0	0	0
hsa-miR-514b-3p	chrX	146331679	146331699	-	21	0	0	0	1	0	1	3	2	0	0	0	0	0	0	2	0	0	0	0	0	1	0	0	0	0	0	0	0	0	0	0	0
hsa-miR-514b-5p	chrX	146331715	146331736	-	22	1	0	0	2	0	0	4	6	1	0	0	0	0	0	2	0	0	0	0	1	0	0	0	0	0	1	0	1	0	0	0	0
hsa-miR-515-3p	chr19;chr19	54182307;54188313	54182328;54188334	+;+	44	0	0	0	0	0	0	0	0	0	0	0	0	0	0	0	0	0	0	0	0	0	0	0	0	0	0	0	0	0	0	0	0
hsa-miR-515-5p	chr19;chr19	54182270;54188276	54182293;54188299	+;+	48	0	0	0	0	0	0	0	0	0	0	0	0	0	0	0	0	0	0	0	0	0	0	0	0	0	1	0	0	0	0	0	0
hsa-miR-516a-3p	chr19;chr19	54260055;54264447	54260072;54264464	+;+	36	0	0	0	0	0	0	0	0	0	0	0	0	0	0	0	0	0	0	0	0	0	0	0	0	0	0	0	0	0	0	0	0
hsa-miR-516a-5p	chr19;chr19	54260010;54264402	54260032;54264424	+;+	46	0	0	0	0	0	0	0	0	0	0	0	0	0	0	0	0	0	0	0	0	0	0	1	0	0	0	0	0	2	0	0	1
hsa-miR-516b-3p	chr19;chr19	54228751;54240159	54228768;54240176	+;+	36	0	0	0	0	0	0	0	0	0	0	0	0	0	0	0	0	0	0	0	0	0	0	0	0	0	0	0	0	0	0	0	0
hsa-miR-516b-5p	chr19;chr19	54228711;54240114	54228732;54240135	+;+	44	0	0	0	0	0	0	0	0	0	0	0	0	0	0	0	0	0	0	0	0	0	0	0	0	0	0	0	0	0	0	0	0
hsa-miR-517-5p	chr19;chr19;chr19	54215536;54224335;54244586	54215557;54224356;54244607	+;+;+	66	0	0	0	0	0	0	0	0	0	0	0	0	0	0	0	0	0	0	0	0	0	0	0	0	0	0	0	0	0	0	0	0
hsa-miR-517a-3p	chr19	54215575	54215596	+	22	0	0	0	0	0	0	0	0	0	0	0	0	0	0	0	0	0	0	0	0	0	0	0	0	0	0	0	0	0	0	0	0
hsa-miR-517b-3p	chr19	54224372	54224393	+	22	0	0	0	0	0	0	0	0	0	0	0	0	0	0	0	0	0	0	0	0	0	0	0	0	0	0	0	0	0	0	0	0
hsa-miR-517c-3p	chr19	54244623	54244644	+	22	0	0	0	0	0	0	0	0	0	0	0	0	0	0	0	0	0	0	0	0	0	0	0	0	0	0	0	0	0	0	0	0
hsa-miR-5186	chr3	151283692	151283712	-	21	0	0	0	0	0	0	0	0	0	0	0	0	0	0	0	0	0	0	0	0	0	0	0	0	0	0	0	0	0	0	0	0
hsa-miR-5187-3p	chr1	161197027	161197047	+	21	0	0	0	0	0	0	0	0	0	0	0	0	0	0	0	1	0	0	0	0	0	0	0	0	0	0	0	0	0	0	0	0
hsa-miR-5187-5p	chr1	161196985	161197006	+	22	0	0	0	0	0	0	0	0	0	0	0	0	0	0	0	0	0	0	0	0	0	0	0	0	0	0	0	0	0	0	0	0
hsa-miR-5188	chr12	125400156	125400178	+	23	0	1	0	0	1	0	0	0	0	0	0	0	0	0	0	1	1	0	0	0	0	0	0	0	0	1	0	0	0	0	0	0
hsa-miR-5189-3p	chr16	88535392	88535412	+	21	0	0	0	0	0	0	0	0	0	0	0	0	0	1	0	0	0	0	0	0	0	1	0	0	0	0	0	0	0	0	0	0
hsa-miR-5189-5p	chr16	88535351	88535374	+	24	0	0	0	1	0	1	1	0	0	0	0	0	0	0	0	0	0	0	0	0	0	0	0	0	0	0	0	0	0	0	0	0
hsa-miR-518a-3p	chr19;chr19	54234310;54242639	54234331;54242660	+;+	44	0	0	0	0	0	0	0	0	0	0	0	0	0	0	0	0	0	0	0	0	0	0	0	0	0	0	0	0	0	0	0	0
hsa-miR-518a-5p	chr19;chr19	54234273;54242602	54234292;54242621	+;+	40	0	0	0	0	0	0	0	0	0	0	0	0	0	0	0	0	0	0	0	0	0	0	0	0	0	0	0	0	0	0	0	0
hsa-miR-518b	chr19	54206041	54206062	+	22	0	0	0	0	0	0	0	0	0	0	0	0	0	0	0	0	0	0	0	0	0	0	0	0	0	1	1	0	0	0	0	0
hsa-miR-518c-3p	chr19	54212050	54212072	+	23	0	0	0	0	0	0	0	0	0	0	0	0	0	0	0	0	0	0	0	0	0	0	0	0	0	0	0	0	0	0	0	0
hsa-miR-518c-5p	chr19	54212012	54212034	+	23	0	0	0	0	0	0	0	0	0	0	0	0	0	0	0	0	0	0	0	0	0	0	0	0	0	0	0	0	0	0	0	0
hsa-miR-518d-3p	chr19	54238183	54238203	+	21	0	0	0	0	0	0	0	0	0	0	0	0	0	0	0	0	0	0	0	0	0	0	0	0	0	0	0	0	0	0	0	0
hsa-miR-518d-5p	chr19	54238146	54238167	+	22	0	0	0	0	0	0	0	0	0	0	0	0	0	0	0	0	0	0	0	0	0	0	0	0	0	0	0	0	0	0	0	0
hsa-miR-518e-3p	chr19	54233145	54233165	+	21	0	0	0	0	0	0	0	0	0	0	0	0	0	0	0	0	0	0	0	0	0	0	0	0	0	1	0	0	0	0	0	0
hsa-miR-518e-5p	chr19	54233107	54233128	+	22	0	0	0	0	0	0	0	0	0	0	0	0	0	0	0	0	0	0	0	0	0	0	0	0	0	0	0	0	0	0	0	0
hsa-miR-518f-3p	chr19	54203321	54203341	+	21	0	0	0	0	0	0	0	0	0	0	0	0	0	0	0	0	0	0	0	0	0	0	0	0	0	0	0	0	0	0	0	0
hsa-miR-518f-5p	chr19	54203284	54203305	+	22	0	0	0	0	0	0	0	0	0	0	0	0	0	0	0	0	0	0	0	0	0	0	0	0	0	0	0	0	0	0	0	0
hsa-miR-5190	chr18	13459992	13460012	+	21	0	0	0	0	0	0	0	0	0	0	0	0	0	0	0	0	0	0	0	0	0	0	0	0	0	0	0	0	0	0	0	0
hsa-miR-5191	chr1	201688707	201688728	+	22	0	0	0	0	0	0	0	0	0	0	0	0	0	0	0	0	0	0	0	0	0	0	0	0	0	0	0	0	0	0	0	0
hsa-miR-5192	chr2	62433017	62433038	+	22	0	0	0	0	0	0	0	0	0	0	0	0	0	0	0	0	0	0	0	0	0	0	0	0	0	0	0	0	0	0	0	0
hsa-miR-5193	chr3	49843598	49843619	-	22	0	0	0	0	1	0	0	0	0	0	0	0	0	0	0	0	0	0	0	0	0	0	1	0	0	0	0	0	0	0	0	0
hsa-miR-5194	chr8	131020606	131020627	-	22	0	0	0	0	0	0	0	0	0	0	0	0	0	0	0	0	0	0	0	0	0	0	0	0	0	0	0	0	0	0	0	0
hsa-miR-5195-3p	chr14	107259125	107259145	-	21	0	0	0	0	0	0	0	0	0	0	0	0	0	0	0	0	0	0	0	0	0	0	0	0	0	0	0	0	0	0	0	0
hsa-miR-5195-5p	chr14	107259158	107259179	-	22	0	0	0	0	0	0	0	0	0	0	0	0	0	0	0	0	0	0	0	0	0	0	0	0	0	0	0	0	0	0	0	0
hsa-miR-5196-3p	chr19	35836484	35836504	+	21	0	0	0	0	0	0	0	0	0	0	0	0	1	0	1	0	0	0	0	0	0	0	0	0	0	0	0	0	0	0	0	0
hsa-miR-5196-5p	chr19	35836444	35836465	+	22	0	0	0	0	0	0	0	0	0	0	0	0	0	0	0	0	0	0	0	0	0	0	0	0	0	0	0	0	0	0	0	0
hsa-miR-5197-3p	chr5	143059488	143059510	+	23	0	0	0	0	0	0	0	0	0	0	0	0	0	0	0	0	0	0	0	0	0	0	0	0	0	0	0	0	0	0	0	0
hsa-miR-5197-5p	chr5	143059451	143059473	+	23	0	0	0	0	0	0	0	0	0	0	0	0	0	0	0	0	0	0	0	0	0	0	0	0	0	0	0	0	0	0	0	0
hsa-miR-519a-3p	chr19;chr19	54255703;54265651	54255724;54265672	+;+	44	0	0	0	0	0	0	0	0	0	0	0	0	0	0	0	0	0	0	0	0	0	0	0	0	0	0	0	0	0	0	0	0
hsa-miR-519a-5p	chr19	54255665	54255686	+	22	0	0	0	0	0	0	0	0	0	0	0	0	0	0	0	0	0	0	0	0	0	0	0	0	0	0	0	0	0	0	0	0
hsa-miR-519b-3p	chr19	54198517	54198538	+	22	0	0	0	0	0	0	0	0	0	0	0	0	0	0	0	0	0	0	0	0	0	0	0	0	0	0	0	0	0	0	0	0
hsa-miR-519b-5p	chr19	54198479	54198500	+	22	0	0	0	0	0	0	0	0	0	0	0	0	0	0	0	0	0	0	0	0	0	0	0	0	0	0	0	0	0	0	0	0
hsa-miR-519c-3p	chr19	54189776	54189797	+	22	1	0	0	0	0	0	0	0	0	0	0	0	0	0	0	0	0	0	0	0	0	0	0	0	0	0	0	0	0	0	0	0
hsa-miR-519c-5p	chr19	54189738	54189759	+	22	0	0	0	0	0	0	0	0	0	0	0	0	0	0	0	0	0	0	0	0	0	0	0	0	0	0	0	0	0	0	0	0
hsa-miR-519d-3p	chr19	54216654	54216675	+	22	0	0	0	0	0	0	0	0	0	0	0	0	0	0	0	0	0	0	0	0	0	0	0	0	0	0	0	0	0	0	0	0
hsa-miR-519d-5p	chr19	54216615	54216639	+	25	0	0	0	0	0	0	0	0	0	0	0	0	0	0	0	0	0	0	0	0	0	0	0	0	0	0	0	0	0	0	0	0
hsa-miR-519e-3p	chr19	54183245	54183266	+	22	0	0	0	0	0	0	0	0	0	0	0	0	0	0	0	0	0	0	0	0	0	0	0	0	0	0	0	0	0	0	0	0
hsa-miR-519e-5p	chr19	54183207	54183228	+	22	0	0	0	0	0	0	0	0	0	0	0	0	0	0	0	0	0	0	0	0	0	0	0	0	0	0	0	0	0	0	0	0
hsa-miR-520a-3p	chr19	54194187	54194208	+	22	0	0	0	0	0	0	0	0	0	0	0	0	0	0	0	0	0	0	0	0	0	0	0	0	0	0	0	0	0	0	0	0
hsa-miR-520a-5p	chr19	54194149	54194169	+	21	0	0	0	0	0	0	0	0	0	0	0	0	0	0	0	0	0	0	0	0	0	0	0	0	0	0	0	0	0	0	0	0
hsa-miR-520b	chr19	54204521	54204541	+	21	0	0	0	0	0	0	0	0	0	0	0	0	0	0	0	0	0	0	0	0	0	0	0	0	0	0	0	0	0	0	0	0
hsa-miR-520c-3p	chr19	54210760	54210781	+	22	0	0	0	0	0	0	0	0	0	0	0	0	0	0	0	0	0	0	0	0	0	0	0	0	0	0	0	0	0	0	0	0
hsa-miR-520c-5p	chr19	54210722	54210743	+	22	0	0	0	0	0	0	0	0	0	0	0	0	0	0	0	0	0	0	0	0	1	0	0	0	0	0	0	0	0	0	0	0
hsa-miR-520d-3p	chr19	54223403	54223424	+	22	0	0	0	0	0	0	0	0	0	0	0	0	0	0	0	0	0	0	0	0	0	0	0	0	0	0	0	0	0	0	0	0
hsa-miR-520d-5p	chr19	54223365	54223384	+	20	0	0	0	0	0	0	0	0	0	0	0	0	0	0	0	0	0	0	0	0	0	0	0	0	0	0	0	0	0	0	0	0
hsa-miR-520e	chr19	54179018	54179038	+	21	0	0	0	0	0	0	0	0	0	0	0	0	0	0	0	0	0	0	0	0	0	0	0	0	0	0	0	0	0	0	0	0
hsa-miR-520f-3p	chr19	54185467	54185488	+	22	0	0	0	0	0	0	0	0	0	0	0	0	0	0	0	0	0	0	0	0	0	0	0	0	0	0	0	0	0	0	0	0
hsa-miR-520f-5p	chr19	54185427	54185448	+	22	0	0	0	0	0	0	0	0	0	0	0	0	0	0	0	0	0	0	0	0	0	0	0	0	0	0	0	0	0	0	0	0
hsa-miR-520g-3p	chr19	54225474	54225497	+	24	0	0	0	0	0	0	0	0	0	0	0	0	0	0	0	0	0	0	0	0	0	0	0	0	0	0	0	0	0	0	0	0
hsa-miR-520g-5p	chr19	54225436	54225458	+	23	0	0	0	0	0	0	0	0	0	0	0	0	0	0	0	0	0	0	0	0	0	0	0	0	0	0	0	0	0	0	0	0
hsa-miR-520h	chr19	54245820	54245841	+	22	0	0	0	0	0	0	0	0	0	0	0	0	0	0	0	0	0	0	0	0	0	0	0	0	0	0	0	0	0	0	0	0
hsa-miR-521	chr19;chr19	54219901;54251943	54219922;54251964	+;+	44	0	0	0	0	0	0	0	0	0	0	0	0	0	0	0	0	0	0	0	0	0	0	0	0	0	0	0	0	0	0	0	0
hsa-miR-522-3p	chr19	54254518	54254539	+	22	0	0	0	0	0	0	0	0	0	0	0	0	0	0	0	0	0	0	0	0	0	0	0	0	0	0	0	0	0	0	0	0
hsa-miR-522-5p	chr19	54254480	54254501	+	22	0	0	0	0	0	0	0	0	0	0	0	0	0	0	0	0	0	0	0	0	0	0	0	0	0	1	0	0	0	0	0	0
hsa-miR-523-3p	chr19	54201691	54201713	+	23	0	0	0	0	0	0	0	0	0	0	0	0	0	0	0	0	0	0	0	0	0	0	0	0	0	0	0	0	0	0	0	0
hsa-miR-523-5p	chr19	54201654	54201675	+	22	0	0	0	0	0	0	0	0	0	0	0	0	0	0	0	0	0	0	0	0	0	0	0	0	0	0	0	0	0	0	0	0
hsa-miR-524-3p	chr19	54214308	54214328	+	21	0	0	0	0	0	0	0	0	0	0	0	0	0	0	0	0	0	0	0	0	0	0	0	0	0	0	0	0	0	0	0	0
hsa-miR-524-5p	chr19	54214271	54214292	+	22	0	0	0	0	0	0	0	0	0	0	0	0	0	0	0	0	0	0	0	0	0	0	0	0	0	0	0	0	0	0	0	0
hsa-miR-525-3p	chr19	54200838	54200859	+	22	0	0	0	0	0	0	0	0	0	0	0	0	0	0	0	0	0	0	0	0	0	0	0	0	0	0	0	0	0	0	0	0
hsa-miR-525-5p	chr19	54200801	54200821	+	21	0	0	0	0	0	0	0	0	0	0	0	0	0	0	0	0	0	0	0	0	0	0	0	0	0	0	0	0	0	0	0	0
hsa-miR-526a	chr19;chr19	54209520;54230182	54209541;54230203	+;+	44	0	0	0	0	0	0	0	0	0	0	0	0	0	0	0	0	0	0	0	0	0	0	0	0	0	0	0	0	0	0	0	0
hsa-miR-526b-3p	chr19	54197697	54197718	+	22	0	0	0	0	0	0	0	0	0	0	0	0	0	0	0	0	0	0	0	0	0	0	0	0	0	0	0	0	0	0	0	0
hsa-miR-526b-5p	chr19	54197660	54197682	+	23	0	0	0	0	0	0	0	0	0	0	0	0	0	0	0	0	1	0	0	0	0	0	0	0	0	0	0	0	0	0	0	0
hsa-miR-527	chr19	54257285	54257304	+	20	0	0	0	0	0	0	0	0	0	0	0	0	0	0	0	0	0	0	0	0	0	0	0	0	0	0	0	0	0	0	0	0
hsa-miR-532-3p	chrX	49767810	49767831	+	22	10	12	13	50	15	15	69	41	39	19	8	12	18	39	77	17	11	8	13	6	38	14	14	27	9	18	17	26	18	64	15	5
hsa-miR-532-5p	chrX	49767773	49767794	+	22	352	279	312	721	108	409	1022	699	635	411	479	139	447	771	1484	517	326	17	192	343	810	292	267	69	368	181	160	120	422	832	120	264
hsa-miR-539-3p	chr14	101513706	101513727	+	22	2	0	3	5	2	3	4	17	0	9	1	0	11	2	9	2	3	0	4	8	14	13	5	1	2	3	1	0	4	2	1	0
hsa-miR-539-5p	chr14	101513666	101513687	+	22	1	0	1	1	0	0	1	1	0	0	0	0	1	0	0	0	1	0	1	0	1	1	1	0	1	2	0	0	0	0	0	1
hsa-miR-541-3p	chr14	101530885	101530906	+	22	0	1	0	0	0	0	0	0	0	0	0	0	0	0	0	0	0	0	0	0	0	0	0	0	0	0	0	0	0	0	0	1
hsa-miR-541-5p	chr14	101530841	101530865	+	25	0	0	0	0	0	0	0	0	0	0	0	0	0	0	0	0	0	0	0	0	0	0	0	0	0	0	0	0	0	0	2	0
hsa-miR-542-3p	chrX	133675394	133675415	-	22	104	21	15	71	16	100	92	109	66	40	88	10	146	44	145	84	33	1	43	32	69	45	44	10	23	97	12	13	100	63	0	71
hsa-miR-542-5p	chrX	133675430	133675452	-	23	8	6	0	11	6	9	13	6	5	2	3	2	9	4	15	11	4	0	4	3	4	4	9	4	7	12	2	10	9	7	2	9
hsa-miR-543	chr14	101498370	101498391	+	22	0	0	2	1	0	1	1	3	1	5	0	0	7	0	5	1	2	0	1	0	0	10	2	2	3	1	0	0	0	1	9	0
hsa-miR-544a	chr14	101515049	101515070	+	22	0	0	0	0	0	0	0	0	0	0	0	0	0	0	0	0	0	0	0	0	0	0	0	0	0	0	0	0	0	0	0	0
hsa-miR-544b	chr3	124451333	124451354	+	22	0	0	0	0	0	0	0	0	0	0	0	0	0	0	0	0	0	0	0	0	0	0	0	0	0	0	0	0	0	0	0	0
hsa-miR-545-3p	chrX	73506961	73506982	-	22	0	0	0	0	0	0	0	0	0	0	0	1	0	0	0	0	0	0	0	0	0	0	0	0	0	0	0	0	0	0	0	0
hsa-miR-545-5p	chrX	73506999	73507020	-	22	1	0	0	1	0	1	2	0	2	1	0	0	0	1	0	1	2	0	3	0	0	1	2	0	1	0	0	0	0	1	0	1
hsa-miR-548a-3p	chr6;chr6;chr8	18572075;135560358;105496612	18572096;135560379;105496633	+;+;-	66	0	0	0	0	0	0	0	0	0	0	1	0	0	1	0	0	0	0	0	0	0	0	0	0	1	0	0	0	0	0	0	1
hsa-miR-548a-5p	chr8	105496648	105496669	-	22	0	0	0	1	0	0	0	0	0	0	1	0	0	0	0	0	0	0	0	0	0	0	0	0	0	0	0	0	0	0	0	0
hsa-miR-548aa	chr17;chr8	65467659;124360328	65467683;124360352	+;+	50	0	0	0	0	0	0	0	0	0	0	0	0	0	0	0	0	0	0	0	0	0	0	0	0	0	0	0	0	0	0	0	0
hsa-miR-548ab	chr3	103242929	103242950	-	22	1	1	0	0	0	0	1	1	0	0	0	0	0	0	2	1	1	0	2	0	1	0	0	1	0	1	0	0	0	0	1	1
hsa-miR-548ac	chr1	117102660	117102681	-	22	0	0	0	0	0	0	0	0	0	0	0	0	0	0	0	0	0	0	0	0	0	0	0	0	0	0	0	0	0	0	0	0
hsa-miR-548ad-3p	chr2	35696519	35696540	+	22	0	0	0	0	0	0	0	0	0	0	0	0	0	0	0	0	0	0	0	0	0	0	0	0	0	0	0	0	0	0	0	0
hsa-miR-548ad-5p	chr2	35696486	35696505	+	20	0	0	0	0	0	0	0	0	0	0	0	0	0	0	0	0	0	0	0	0	0	0	1	0	0	0	0	0	0	1	0	0
hsa-miR-548ae-3p	chr5;chr2	57825874;185243744	57825894;185243764	-;+	42	0	0	0	0	0	0	0	0	0	0	0	0	0	0	0	0	0	0	0	0	0	0	0	0	0	0	0	0	0	0	0	0
hsa-miR-548ae-5p	chr5	57825912	57825931	-	20	0	0	0	0	0	0	0	0	0	0	0	0	0	0	0	0	0	0	0	0	0	0	0	0	0	1	0	0	0	0	0	0
hsa-miR-548ag	chr4;chr20	61788341;59139623	61788361;59139643	+;+	42	0	0	0	0	0	0	0	1	0	1	0	0	1	0	0	0	0	0	0	1	1	1	0	0	0	0	0	0	1	1	0	0
hsa-miR-548ah-3p	chr4	77496750	77496771	+	22	0	0	0	0	0	0	0	0	0	0	0	0	0	0	0	0	0	0	0	0	0	0	0	0	0	0	0	0	0	1	0	0
hsa-miR-548ah-5p	chr4	77496714	77496733	+	20	0	1	0	2	0	0	1	0	0	0	0	0	0	0	0	0	0	0	0	0	0	0	0	0	0	0	0	0	1	0	0	0
hsa-miR-548ai	chr6	99572500	99572521	+	22	0	0	0	0	0	0	2	0	0	0	0	0	0	0	0	0	0	0	1	0	0	0	0	0	0	0	0	0	0	0	0	0
hsa-miR-548aj-3p	chr6;chrX	132436339;37883165	132436359;37883185	-;-	42	0	0	0	0	0	0	0	0	0	0	0	0	0	0	0	0	0	0	0	0	0	0	0	0	0	0	0	0	0	0	0	0
hsa-miR-548aj-5p	chrX	37883202	37883224	-	23	0	0	0	0	0	0	0	0	0	0	0	0	0	0	0	0	0	0	0	0	0	0	0	0	0	0	0	0	0	0	0	0
hsa-miR-548ak	chr10	12172791	12172811	-	21	0	0	0	0	0	0	0	0	0	0	0	0	0	0	0	0	0	0	0	0	0	0	0	0	0	0	0	0	0	0	0	0
hsa-miR-548al	chr11	74110346	74110367	+	22	0	0	2	1	0	1	2	0	4	7	3	1	4	3	0	2	2	0	2	0	1	1	2	0	0	2	2	0	2	1	1	0
hsa-miR-548am-3p	chrX	16645142	16645163	-	22	0	0	0	0	0	0	0	0	0	0	0	0	0	0	0	0	0	0	0	0	0	0	0	0	0	0	0	0	0	0	0	0
hsa-miR-548am-5p	chrX	16645178	16645199	-	22	0	0	0	0	0	0	0	0	0	0	0	0	0	0	0	0	0	0	0	0	0	0	0	0	0	0	0	0	0	0	0	0
hsa-miR-548an	chrX	105883058	105883077	+	20	0	0	0	0	0	0	0	0	0	0	0	0	0	0	0	0	0	0	0	0	0	0	0	0	0	0	0	0	0	0	0	0
hsa-miR-548ao-3p	chr8	41128584	41128605	-	22	0	0	0	0	0	0	0	0	0	0	0	0	0	0	0	0	0	0	0	0	0	0	0	0	0	0	0	0	0	0	0	0
hsa-miR-548ao-5p	chr8	41128621	41128642	-	22	0	0	0	0	0	0	0	0	0	0	0	0	0	0	0	0	0	0	0	0	0	0	0	0	0	0	0	0	0	0	0	0
hsa-miR-548ap-3p	chr15	86368923	86368941	+	19	2	0	0	0	0	0	0	1	0	0	0	0	0	0	0	1	0	0	0	0	0	0	0	0	0	0	0	0	0	0	0	0
hsa-miR-548ap-5p	chr15	86368886	86368904	+	19	0	0	0	0	0	0	0	0	0	0	0	0	0	0	0	0	0	0	0	0	0	0	0	0	0	0	0	0	0	0	0	0
hsa-miR-548aq-3p	chr3	185485635	185485656	-	22	0	0	0	0	0	0	0	0	0	0	0	0	0	0	0	0	0	0	0	0	0	0	0	0	0	0	0	0	0	0	0	0
hsa-miR-548aq-5p	chr3	185485671	185485692	-	22	0	0	0	0	0	0	0	0	0	0	0	0	0	0	0	0	0	0	0	0	0	0	0	0	0	0	0	0	0	0	0	0
hsa-miR-548ar-3p	chr13	115010016	115010036	+	21	0	0	0	0	0	0	0	0	0	0	0	1	0	0	0	0	0	0	0	0	0	0	0	0	0	0	0	0	0	0	0	0
hsa-miR-548ar-5p	chr13	115009980	115010000	+	21	0	0	0	0	0	0	0	0	0	0	0	0	0	0	0	0	0	0	0	0	0	0	0	0	0	0	0	0	0	0	0	0
hsa-miR-548as-3p	chr13	93142452	93142473	+	22	0	0	0	0	0	0	0	0	0	0	0	0	0	0	0	0	0	0	0	0	0	0	0	0	0	0	0	0	0	0	0	0
hsa-miR-548as-5p	chr13	93142416	93142437	+	22	0	0	0	0	0	0	0	0	0	0	0	0	0	0	0	0	0	0	0	0	0	0	0	0	0	0	0	0	0	0	0	0
hsa-miR-548at-3p	chr17	40646828	40646848	+	21	0	0	0	0	0	0	0	0	0	0	0	0	0	0	0	0	0	0	0	0	0	0	0	0	0	0	0	0	0	0	0	0
hsa-miR-548at-5p	chr17	40646791	40646812	+	22	1	0	0	0	0	0	0	0	1	1	1	0	0	1	1	1	0	0	0	0	0	1	1	1	0	0	0	0	1	0	0	0
hsa-miR-548au-3p	chr9	96357156	96357176	+	21	0	0	0	0	0	0	0	0	0	0	0	0	0	0	0	0	0	0	0	0	0	0	0	0	0	0	0	0	0	0	0	0
hsa-miR-548au-5p	chr9	96357123	96357143	+	21	0	0	0	0	0	0	0	0	0	0	0	0	0	0	0	0	0	0	0	0	0	0	0	0	0	0	0	0	0	0	0	0
hsa-miR-548av-3p	chr18	70520556	70520575	-	20	0	0	0	0	0	0	0	0	0	0	0	0	0	0	0	0	0	0	0	0	0	0	0	0	0	0	0	0	0	0	0	0
hsa-miR-548av-5p	chr18	70520600	70520617	-	18	0	0	0	0	0	0	0	0	0	0	0	0	0	0	0	0	0	0	0	0	0	0	0	0	0	0	0	0	0	0	0	0
hsa-miR-548aw	chr9	135821101	135821120	+	20	0	0	0	0	0	0	0	0	0	1	0	0	0	0	0	1	1	0	1	0	0	0	0	0	0	0	0	0	0	1	0	2
hsa-miR-548ax	chrX	11336776	11336797	-	22	0	0	0	2	0	1	1	0	0	0	2	1	1	1	1	1	2	0	2	0	0	0	0	0	0	0	0	0	0	0	0	0
hsa-miR-548ay-3p	chr3	32547797	32547818	-	22	0	0	0	0	0	0	1	0	0	0	1	1	1	0	1	0	0	0	0	0	0	0	0	0	0	0	0	0	0	0	0	0
hsa-miR-548ay-5p	chr3	32547834	32547854	-	21	0	0	0	0	0	0	0	0	0	0	0	0	0	0	0	0	0	0	0	0	0	0	0	0	0	0	0	0	0	0	0	0
hsa-miR-548az-3p	chr8	120337468	120337488	+	21	0	0	0	0	0	0	0	0	0	0	0	0	0	0	0	0	0	0	0	0	0	0	0	0	0	0	0	0	0	0	0	0
hsa-miR-548az-5p	chr8	120337430	120337451	+	22	0	0	1	0	0	0	0	0	0	0	0	0	0	0	0	0	1	1	0	0	0	0	2	0	0	0	1	0	1	0	1	0
hsa-miR-548b-3p	chr6	119390227	119390248	-	22	0	0	1	1	1	2	0	0	0	0	1	0	0	0	0	0	1	0	1	0	1	0	0	0	0	1	0	1	0	0	1	1
hsa-miR-548b-5p	chr6	119390263	119390284	-	22	0	0	0	0	0	0	0	0	0	0	1	0	0	0	0	0	0	0	0	0	0	0	0	0	0	0	0	0	0	0	0	0
hsa-miR-548ba	chr2	49286742	49286763	+	22	0	0	2	9	1	0	17	2	1	1	0	2	1	0	7	4	1	0	6	2	3	1	0	1	0	1	0	0	0	0	0	1
hsa-miR-548bb-3p	chr3	60603548	60603569	-	22	0	0	0	0	0	0	0	0	0	0	0	0	0	0	0	0	0	0	0	0	0	0	0	0	0	0	0	0	0	0	0	0
hsa-miR-548bb-5p	chr3	60603570	60603591	-	22	0	0	0	0	0	0	0	0	0	0	0	0	0	0	0	0	0	0	0	0	0	0	0	0	0	0	0	0	0	0	0	0
hsa-miR-548c-3p	chr12	65016349	65016370	+	22	0	0	0	0	0	0	0	0	0	0	0	0	0	0	0	0	0	0	0	0	0	0	0	0	0	0	0	0	0	0	0	0
hsa-miR-548c-5p	chr12	65016313	65016334	+	22	0	0	0	0	0	0	0	0	0	0	0	0	0	0	0	0	0	0	0	0	0	0	0	0	0	0	0	0	0	0	0	0
hsa-miR-548d-3p	chr17;chr8	65467620;124360289	65467641;124360310	-;-	44	0	0	0	0	0	0	0	0	0	0	0	0	0	1	0	0	0	0	0	0	0	0	0	0	0	0	0	0	0	0	0	0
hsa-miR-548d-5p	chr17;chr8	65467656;124360325	65467677;124360346	-;-	44	0	0	0	0	0	0	0	0	0	0	0	0	0	0	0	0	0	0	0	0	0	0	0	0	0	0	0	0	0	0	0	0
hsa-miR-548e-3p	chr10	112748736	112748757	+	22	18	3	8	6	0	8	9	6	8	5	8	6	10	13	1	11	9	0	2	2	4	9	6	1	6	2	0	0	6	1	4	7
hsa-miR-548e-5p	chr10	112748698	112748719	+	22	2	1	6	2	0	2	3	2	2	3	4	1	2	2	7	4	5	1	1	2	2	5	1	0	0	1	0	0	1	3	1	0
hsa-miR-548f-3p	chr5;chr10;chr7;chrX;chr2	109849545;56367649;147075133;32659607;213291008	109849563;56367667;147075151;32659625;213291026	-;-;-;-;-	95	1	0	0	0	0	0	0	0	1	0	0	0	0	1	0	0	0	0	0	0	0	0	1	0	0	0	0	0	0	0	1	0
hsa-miR-548f-5p	chr10	56367686	56367707	-	22	0	0	0	0	0	0	0	0	0	0	0	0	0	1	0	0	0	0	0	0	0	0	0	0	0	0	0	0	0	0	1	0
hsa-miR-548g-3p	chr4	148265795	148265816	-	22	0	0	0	0	0	0	0	0	0	0	0	0	0	0	0	0	0	0	0	0	0	0	0	0	0	0	0	0	0	0	0	0
hsa-miR-548g-5p	chr4	148265833	148265855	-	23	0	0	0	0	0	0	0	0	0	0	0	0	0	0	0	0	0	0	0	0	0	0	0	0	0	0	0	0	0	0	0	0
hsa-miR-548h-3p	chr8	26906388	26906410	-	23	0	0	0	0	0	0	0	0	0	0	0	0	0	0	0	0	0	0	0	0	0	0	0	0	0	0	0	0	0	0	0	0
hsa-miR-548h-5p	chr16;chr17;chr6;chr8;chr14	11400348;13446914;132113314;26906443;64561802	11400369;13446935;132113335;26906464;64561823	-;-;+;-;-	110	0	0	0	1	0	2	1	0	0	0	0	0	0	0	0	0	0	0	0	1	0	0	1	1	0	0	0	0	0	0	1	0
hsa-miR-548i	chr4;chrX;chr8;chr3	9557878;83480805;7946552;125509336	9557899;83480826;7946573;125509357	-;-;-;-	88	0	2	1	0	0	0	0	1	0	0	0	0	0	3	1	0	0	0	0	0	0	1	1	0	0	0	0	0	0	1	0	0
hsa-miR-548j-3p	chr22	26951205	26951225	-	21	0	0	0	0	0	0	0	0	0	0	0	0	0	0	0	0	0	0	0	0	0	0	0	0	0	0	0	0	0	0	0	0
hsa-miR-548j-5p	chr22	26951240	26951261	-	22	0	0	0	0	0	1	1	0	0	2	0	0	1	1	1	1	0	0	1	1	0	1	0	0	0	0	0	0	0	1	0	3
hsa-miR-548k	chr11	70130092	70130113	+	22	33	15	25	12	5	32	17	15	16	18	29	14	17	13	26	25	19	2	9	12	13	23	13	8	20	18	3	3	11	10	7	22
hsa-miR-548l	chr11	94199711	94199732	-	22	1	0	1	0	0	0	0	1	0	0	0	0	0	1	1	0	0	0	1	1	0	1	0	0	0	0	1	0	0	0	0	0
hsa-miR-548m	chrX	94318191	94318211	-	21	0	0	0	0	0	0	0	0	0	0	0	0	0	0	0	0	0	0	0	0	0	0	0	0	0	0	0	0	0	0	0	0
hsa-miR-548n	chr7	34980416	34980437	-	22	0	0	0	0	0	0	0	0	0	0	0	1	0	0	1	0	1	0	0	0	0	0	0	0	0	0	1	0	0	0	0	1
hsa-miR-548o-3p	chr7;chr20	102046195;37145250	102046216;37145271	-;+	44	9	1	2	2	5	8	4	6	4	4	3	1	7	6	7	5	4	0	4	7	2	6	4	2	5	1	2	0	6	2	5	9
hsa-miR-548o-5p	chr20	37145212	37145233	+	22	0	0	0	0	0	0	0	0	0	0	0	0	0	0	0	0	0	0	0	0	0	0	0	0	0	0	0	0	0	0	0	0
hsa-miR-548p	chr5	100152202	100152223	-	22	0	0	0	0	0	0	0	0	0	0	0	1	0	0	0	0	0	0	0	0	0	0	0	0	0	0	0	0	0	0	0	0
hsa-miR-548q	chr10	12767324	12767345	-	22	0	0	0	0	1	0	0	0	0	1	0	0	0	1	2	0	1	0	0	0	0	1	0	0	1	0	0	0	1	0	0	0
hsa-miR-548s	chr2	11907621	11907643	+	23	0	0	0	0	0	0	1	0	0	0	0	0	0	3	0	1	0	0	0	0	0	1	1	0	0	0	0	0	0	0	0	0
hsa-miR-548t-3p	chr4	174189356	174189380	+	25	0	0	0	0	0	0	0	0	0	0	0	0	0	0	0	0	0	0	0	0	0	0	0	0	0	0	0	0	0	0	0	0
hsa-miR-548t-5p	chr4	174189320	174189340	+	21	0	0	0	0	0	0	0	0	0	0	0	0	0	0	0	0	0	0	0	0	0	0	0	0	0	0	0	0	0	0	0	0
hsa-miR-548u	chr6	57254978	57255000	+	23	0	0	0	0	0	0	1	0	0	0	0	0	0	0	0	0	0	0	1	0	0	0	0	0	0	0	0	0	0	0	0	0
hsa-miR-548v	chr8	17539097	17539118	-	22	0	0	0	0	0	0	0	0	0	0	1	0	0	0	0	0	0	0	0	0	0	0	0	0	0	0	0	0	0	0	0	1
hsa-miR-548w	chr16	26036567	26036589	+	23	0	0	0	0	0	0	0	0	0	0	0	0	0	0	0	0	0	0	0	0	0	0	0	0	0	0	0	0	0	0	0	0
hsa-miR-548x-3p	chr21;chr13	20058418;66540484	20058437;66540503	-;-	40	0	0	0	0	0	0	0	0	0	0	0	0	0	0	0	0	0	0	0	0	0	0	0	0	0	0	0	0	0	0	0	0
hsa-miR-548x-5p	chr21	20058453	20058475	-	23	0	0	0	0	0	0	0	0	0	0	0	0	0	0	0	0	0	0	0	0	0	0	0	0	0	0	0	0	0	0	0	0
hsa-miR-548y	chr14	48230264	48230285	-	22	0	0	0	0	0	0	0	0	0	0	0	0	0	0	0	0	0	0	0	0	0	0	0	0	0	0	0	0	0	0	0	0
hsa-miR-548z	chr12	65016310	65016332	-	23	0	0	0	0	0	0	0	0	0	0	0	0	0	0	0	0	0	0	0	0	0	0	0	0	0	0	0	0	0	0	0	0
hsa-miR-549a	chr15	81134334	81134354	-	21	0	0	0	0	0	0	0	1	0	2	0	0	1	0	0	1	0	0	1	0	0	0	5	0	0	0	0	0	0	0	0	0
hsa-miR-550a-3-5p	chr7	29720405	29720424	-	20	0	0	0	0	0	0	0	0	0	0	0	0	0	1	0	0	0	0	0	0	0	0	1	0	0	0	0	0	0	0	0	0
hsa-miR-550a-3p	chr7;chr7;chr7	29720364;30329470;32772653	29720385;30329491;32772674	-;+;+	66	1	1	0	0	0	5	0	0	0	1	1	1	1	6	0	3	0	1	3	3	1	8	4	1	1	2	1	0	0	0	0	0
hsa-miR-550a-5p	chr7;chr7	30329431;32772614	30329453;32772636	+;+	46	0	0	0	0	0	0	0	0	0	0	0	0	0	0	0	0	0	0	0	0	0	0	0	0	0	0	0	0	0	0	0	0
hsa-miR-550b-2-5p	chr7;chr7	30329470;32772653	30329491;32772674	-;-	44	0	0	0	0	0	0	0	0	0	0	0	0	0	0	0	0	0	0	0	0	0	0	0	0	0	0	0	0	0	0	0	0
hsa-miR-550b-3p	chr7;chr7	30329430;32772613	30329449;32772632	-;-	40	0	0	0	0	0	0	0	0	0	0	0	0	0	0	0	0	0	0	0	0	0	0	0	0	0	0	0	0	0	0	0	0
hsa-miR-551a	chr1	3477274	3477294	-	21	1	0	0	1	0	0	1	0	0	8	0	0	0	0	0	0	0	0	0	1	0	0	0	0	0	0	0	0	0	0	0	0
hsa-miR-551b-3p	chr3	168269702	168269722	+	21	1	0	2	7	0	1	2	5	1	8	4	1	1	9	7	0	3	0	0	0	0	1	1	0	2	0	1	0	0	1	0	0
hsa-miR-551b-5p	chr3	168269663	168269684	+	22	0	0	0	0	0	0	0	0	1	0	0	0	0	0	0	0	0	0	0	0	0	0	0	0	0	0	0	0	0	0	0	0
hsa-miR-552-3p	chr1	35135215	35135235	-	21	0	0	0	0	0	0	0	0	0	0	0	0	1	0	0	0	0	0	0	1	0	0	0	0	0	0	0	0	0	0	0	0
hsa-miR-552-5p	chr1	35135251	35135271	-	21	0	0	0	0	0	0	0	0	0	0	0	0	0	0	0	0	0	0	0	0	0	0	0	0	0	0	0	0	0	0	0	0
hsa-miR-553	chr1	100746812	100746832	+	21	0	0	0	0	0	0	0	0	0	0	0	0	0	0	0	0	0	0	0	0	0	0	0	0	0	0	0	0	0	0	0	0
hsa-miR-554	chr1	151518287	151518307	+	21	0	0	0	0	0	0	0	0	0	0	0	0	0	0	0	0	0	0	0	0	0	0	0	0	0	0	0	0	0	0	0	0
hsa-miR-555	chr1	155316156	155316176	-	21	0	0	0	0	0	0	0	0	0	0	0	0	0	0	0	0	0	0	0	0	0	0	0	0	0	0	0	0	0	0	0	0
hsa-miR-556-3p	chr1	162312390	162312411	+	22	0	0	0	2	0	0	0	0	0	0	0	0	0	0	1	1	0	0	0	1	0	0	0	0	0	0	0	0	1	0	0	0
hsa-miR-556-5p	chr1	162312351	162312372	+	22	0	0	0	0	0	0	0	0	0	0	0	0	0	0	3	0	0	0	0	0	0	1	0	0	1	1	0	0	0	1	0	1
hsa-miR-557	chr1	168344822	168344844	+	23	0	0	0	0	0	0	0	0	0	0	0	0	0	0	0	0	0	0	0	0	0	0	0	0	0	0	0	0	0	0	0	0
hsa-miR-5571-3p	chr22	23228511	23228529	+	19	0	2	0	0	0	0	0	1	0	1	0	5	0	0	0	0	0	0	0	0	0	0	0	0	0	3	0	0	2	0	0	0
hsa-miR-5571-5p	chr22	23228471	23228491	+	21	0	2	0	0	0	0	0	0	0	0	0	3	0	0	0	0	0	0	0	0	0	0	0	0	0	2	0	0	0	0	0	0
hsa-miR-5572	chr15	80873520	80873540	+	21	0	0	0	0	0	0	0	0	0	0	0	0	0	0	0	0	0	0	0	0	0	0	0	0	0	0	0	0	0	0	0	0
hsa-miR-5579-3p	chr11	79133213	79133234	-	22	0	0	0	0	0	0	0	0	0	1	0	0	0	0	0	0	0	0	0	0	0	0	0	0	0	0	0	0	0	0	0	0
hsa-miR-5579-5p	chr11	79133250	79133270	-	21	0	0	0	0	0	0	0	0	0	0	0	0	0	0	0	0	0	0	0	0	0	0	0	0	0	0	0	0	0	0	0	0
hsa-miR-558	chr2	32757280	32757298	+	19	0	0	0	0	0	0	0	0	0	0	0	0	0	0	0	0	0	0	0	0	0	0	0	0	0	0	0	0	0	0	0	0
hsa-miR-5580-3p	chr14	54415145	54415166	-	22	0	1	0	0	0	0	0	0	0	0	0	0	0	0	0	0	0	0	0	0	0	0	0	0	0	0	0	0	0	0	0	0
hsa-miR-5580-5p	chr14	54415181	54415202	-	22	0	0	0	0	0	0	0	0	0	0	0	0	0	0	0	0	0	0	0	0	0	0	0	0	0	0	0	0	0	0	0	1
hsa-miR-5581-3p	chr1	37966536	37966557	-	22	0	0	0	0	0	0	0	0	1	0	0	0	0	0	0	0	0	1	0	0	1	0	0	0	0	2	0	0	0	0	1	0
hsa-miR-5581-5p	chr1	37966574	37966595	-	22	0	0	0	0	0	0	0	0	0	0	0	0	0	0	0	0	0	0	0	0	0	0	0	0	0	0	0	0	0	0	0	0
hsa-miR-5582-3p	chr11	46774675	46774696	-	22	0	0	0	0	0	0	0	0	0	0	0	0	0	0	0	0	0	0	0	0	0	0	0	0	0	0	0	0	0	0	0	0
hsa-miR-5582-5p	chr11	46774721	46774742	-	22	0	0	0	0	0	0	0	0	0	0	0	0	0	0	0	0	0	0	0	0	0	0	0	0	0	0	0	0	0	0	0	0
hsa-miR-5583-3p	chr18;chr18	37256683;37256722	37256704;37256743	-;+	44	0	0	0	0	0	0	0	0	0	0	0	0	0	0	0	0	0	0	0	0	0	0	0	0	0	0	0	0	0	0	0	0
hsa-miR-5583-5p	chr18;chr18	37256685;37256720	37256706;37256741	+;-	44	0	0	0	0	0	0	0	0	0	0	0	0	0	0	0	0	0	0	0	0	0	0	0	0	0	0	0	0	0	0	0	0
hsa-miR-5584-3p	chr1	45011203	45011224	+	22	0	0	0	0	0	0	0	0	0	0	0	0	0	0	0	0	0	0	0	0	0	0	0	0	0	0	0	0	0	0	0	0
hsa-miR-5584-5p	chr1	45011165	45011186	+	22	0	0	0	0	0	0	0	0	1	0	0	0	0	0	0	0	0	0	1	0	0	0	0	0	0	0	0	0	0	0	0	0
hsa-miR-5585-3p	chr1	32552587	32552608	+	22	0	0	0	0	0	0	0	0	0	0	0	0	0	0	0	0	0	0	0	0	0	0	0	0	0	0	0	0	0	0	0	0
hsa-miR-5585-5p	chr1	32552550	32552571	+	22	0	0	0	0	0	0	0	0	0	0	0	0	0	0	0	0	0	0	0	0	0	0	0	0	0	0	0	0	0	0	0	0
hsa-miR-5586-3p	chr14	60113680	60113701	-	22	0	0	0	0	0	0	0	0	0	1	1	0	0	0	0	0	0	0	0	0	0	0	1	0	0	0	0	0	0	0	0	0
hsa-miR-5586-5p	chr14	60113717	60113738	-	22	0	0	0	0	0	1	1	0	0	1	1	0	0	0	0	0	0	0	0	0	0	0	0	0	0	0	1	0	1	0	0	0
hsa-miR-5587-3p	chr16	585348	585368	+	21	1	0	0	0	0	0	0	0	0	1	1	0	0	1	0	0	1	0	0	1	0	0	0	0	0	1	0	0	0	0	0	0
hsa-miR-5587-5p	chr16	585316	585333	+	18	0	0	0	0	0	1	0	0	0	0	0	0	0	0	0	0	0	0	0	0	1	0	0	0	0	0	0	0	0	0	0	0
hsa-miR-5588-3p	chr3	184970998	184971016	-	19	6	1	2	3	2	1	1	4	6	1	3	0	2	2	2	2	6	0	2	0	2	1	1	1	3	2	1	1	4	1	0	1
hsa-miR-5588-5p	chr3	184971040	184971060	-	21	4	1	4	2	6	2	2	5	13	0	11	1	1	2	7	4	6	0	2	0	4	0	0	2	4	2	0	1	3	2	0	2
hsa-miR-5589-3p	chr19	10149067	10149089	+	23	0	0	0	0	0	0	0	0	0	0	0	0	0	0	0	0	0	0	0	0	0	0	0	0	0	0	0	0	0	0	0	0
hsa-miR-5589-5p	chr19	10149030	10149050	+	21	0	0	0	0	0	0	0	0	0	0	0	0	0	0	0	0	0	0	0	0	0	0	0	0	0	0	0	0	0	1	0	0
hsa-miR-559	chr2	47604829	47604849	+	21	0	0	0	0	0	0	0	0	0	0	0	0	0	0	0	0	0	0	0	0	0	0	0	0	0	0	0	0	0	0	0	0
hsa-miR-5590-3p	chr2	135615423	135615443	+	21	2	1	1	0	0	1	0	0	0	1	0	0	0	1	2	1	0	0	0	1	0	0	0	0	0	0	0	0	1	0	0	0
hsa-miR-5590-5p	chr2	135615390	135615410	+	21	0	0	2	0	0	1	1	0	0	0	2	1	0	2	2	2	0	0	3	0	1	0	0	0	0	0	0	1	0	0	0	1
hsa-miR-5591-3p	chr4	39413574	39413594	+	21	0	0	0	0	0	0	0	0	0	0	0	0	0	0	0	0	0	0	0	0	0	0	0	0	0	0	0	0	0	0	0	0
hsa-miR-5591-5p	chr4	39413530	39413550	+	21	0	0	0	0	0	0	0	0	0	0	0	0	0	0	0	0	0	0	0	0	0	0	0	0	0	0	0	0	0	0	0	0
hsa-miR-561-3p	chr2	189162279	189162300	+	22	2	0	1	0	1	1	0	2	2	1	1	0	1	0	3	0	2	0	0	0	3	0	1	0	0	1	0	1	0	1	0	1
hsa-miR-561-5p	chr2	189162244	189162265	+	22	16	9	54	24	7	15	21	13	9	6	11	2	3	4	32	15	6	1	11	21	10	7	2	3	6	2	2	3	7	20	7	1
hsa-miR-562	chr2	233037423	233037442	+	20	0	0	0	0	0	0	0	0	0	0	0	0	0	0	0	0	0	0	0	0	0	0	0	0	0	0	0	0	0	0	0	0
hsa-miR-563	chr3	15915329	15915347	+	19	0	0	0	0	0	0	0	0	0	0	0	0	0	0	0	0	0	0	0	0	0	0	0	0	0	0	0	0	0	0	0	0
hsa-miR-564	chr3	44903395	44903413	+	19	0	0	0	0	0	0	0	0	0	0	0	0	0	0	0	0	0	0	0	0	0	0	0	0	0	0	0	0	0	0	0	0
hsa-miR-566	chr3	50210774	50210792	+	19	0	0	0	0	0	0	0	0	0	0	0	0	0	0	0	0	0	0	0	0	0	0	0	0	0	0	0	0	0	0	0	0
hsa-miR-567	chr3	111831663	111831685	+	23	0	0	0	0	0	0	0	0	0	0	0	0	0	0	0	0	0	0	0	0	0	0	0	0	0	0	0	0	0	0	0	0
hsa-miR-568	chr3	114035382	114035401	-	20	0	0	0	0	0	0	0	0	0	0	0	0	0	0	0	0	0	0	0	0	0	0	0	0	0	0	0	0	0	0	0	0
hsa-miR-5680	chr8	103137711	103137732	+	22	0	0	0	0	0	1	2	0	0	2	0	0	0	1	2	0	0	0	0	0	0	0	1	0	0	0	0	0	0	0	0	0
hsa-miR-5681a	chr8	75460822	75460843	+	22	0	0	0	0	0	0	0	0	0	0	0	0	0	0	0	0	0	0	0	0	0	0	0	0	0	0	0	0	0	0	0	0
hsa-miR-5681b	chr8	75460819	75460840	-	22	0	0	0	0	0	0	0	0	0	0	0	0	0	0	0	0	0	0	0	0	0	0	0	0	0	0	0	0	0	0	0	0
hsa-miR-5682	chr3	120768531	120768552	+	22	0	0	0	0	0	0	0	0	0	0	0	0	0	0	0	0	0	0	0	0	0	0	0	0	0	0	0	0	0	0	0	0
hsa-miR-5683	chr6	6169576	6169599	+	24	5	3	2	2	0	4	2	6	7	14	24	2	0	1	6	1	4	0	0	3	2	2	1	3	4	0	0	1	9	0	4	5
hsa-miR-5684	chr19	12897946	12897965	+	20	0	0	0	0	0	0	0	0	0	0	1	0	0	0	0	0	0	0	0	0	0	0	0	0	0	0	0	0	0	0	0	0
hsa-miR-5685	chr6	53141800	53141821	+	22	0	0	0	0	0	0	0	0	0	0	0	0	0	0	0	0	0	0	0	0	0	0	0	0	0	0	0	0	0	0	0	0
hsa-miR-5687	chr5	54804687	54804708	-	22	0	0	0	0	0	0	0	0	0	0	0	0	0	0	0	0	0	0	0	0	0	0	0	0	0	0	0	0	0	0	0	0
hsa-miR-5688	chr3	85434911	85434932	+	22	0	0	0	0	0	0	0	0	0	0	0	0	0	0	0	0	0	0	0	0	0	0	0	0	0	0	0	0	0	0	0	0
hsa-miR-5689	chr6	10439958	10439979	+	22	0	0	0	0	0	0	0	0	0	0	0	0	0	0	0	0	0	0	0	0	0	0	0	0	0	0	0	0	0	0	0	0
hsa-miR-569	chr3	170824468	170824488	-	21	0	0	0	0	0	0	0	0	0	0	0	0	0	0	0	0	0	0	0	0	0	0	0	0	0	0	0	0	0	0	0	0
hsa-miR-5690	chr6	35632537	35632557	-	21	0	2	2	0	0	3	0	0	0	0	0	0	1	1	2	0	3	0	0	1	0	2	2	0	0	0	0	0	1	0	0	0
hsa-miR-5691	chr11	9111897	9111918	-	22	0	0	0	0	0	0	0	0	0	0	0	0	0	0	0	0	0	0	0	0	0	0	0	0	0	0	0	0	0	0	0	0
hsa-miR-5692a	chr7;chr8	97592977;12576643	97592998;12576664	+;+	44	0	0	0	0	0	0	0	0	0	0	0	0	0	0	0	1	0	0	0	0	0	0	0	0	0	0	0	1	1	0	1	0
hsa-miR-5692b	chr21	44371096	44371115	-	20	0	0	0	0	0	0	0	0	0	0	0	0	0	0	0	0	0	0	0	0	0	0	0	0	0	0	0	0	0	0	0	0
hsa-miR-5692c	chr5;chr7	135138685;97593720	135138706;97593741	-;-	44	0	0	0	0	0	0	0	1	0	0	0	0	0	0	0	0	0	0	0	0	0	0	0	0	0	0	0	0	0	0	0	0
hsa-miR-5693	chr13	51922712	51922733	-	22	0	0	0	0	0	0	0	0	1	0	0	0	0	0	0	0	0	0	0	0	0	0	0	0	0	0	0	0	0	0	0	0
hsa-miR-5694	chr14	67908619	67908639	-	21	0	0	0	0	0	0	0	0	0	0	0	0	0	0	0	0	0	0	0	0	0	0	0	0	0	0	0	0	0	0	0	0
hsa-miR-5695	chr19	13031187	13031208	+	22	0	0	0	0	0	1	0	0	0	1	0	0	0	2	1	0	1	0	0	0	0	1	1	0	0	0	0	0	0	0	2	0
hsa-miR-5696	chr2	101925915	101925936	+	22	0	0	0	2	0	1	0	0	0	0	0	0	0	0	0	0	1	0	1	0	1	1	0	0	0	0	0	0	0	0	0	1
hsa-miR-5697	chr1	10027448	10027469	+	22	0	0	0	0	0	0	0	0	0	0	0	0	0	0	0	0	0	0	0	0	0	0	0	0	0	0	0	0	0	0	0	0
hsa-miR-5698	chr1	154077038	154077059	-	22	0	0	1	0	0	0	0	0	0	0	0	0	0	0	0	0	0	0	0	0	0	0	0	0	0	0	0	0	0	0	0	0
hsa-miR-5699-3p	chr10	687639	687660	-	22	1	2	3	0	0	1	3	0	1	1	0	0	1	2	7	1	0	0	1	1	3	1	1	0	2	0	0	0	0	1	0	0
hsa-miR-5699-5p	chr10	687688	687709	-	22	3	2	1	7	5	3	0	1	5	2	2	1	5	1	0	4	1	0	0	1	3	3	3	0	4	4	0	1	0	0	0	2
hsa-miR-570-3p	chr3	195426331	195426352	+	22	2	0	0	0	1	0	0	1	0	0	1	3	0	1	0	0	0	1	0	1	1	0	1	0	1	1	0	0	1	0	0	1
hsa-miR-570-5p	chr3	195426296	195426317	+	22	0	0	0	0	0	0	0	0	0	0	0	0	0	0	0	0	0	0	0	0	0	0	0	0	2	0	0	0	0	0	0	0
hsa-miR-5700	chr12	94955570	94955591	+	22	0	0	0	0	0	0	0	0	0	0	0	0	0	0	0	0	0	0	0	0	0	0	0	0	0	0	0	0	0	0	0	0
hsa-miR-5701	chr15;chr15;chr15	21145590;21145590;22156775	21145608;21145608;22156793	+;+;+	38	5	1	2	3	2	8	3	5	2	3	2	5	9	10	15	4	3	1	24	0	1	8	12	6	5	1	2	4	5	1	5	2
hsa-miR-5702	chr2	227523436	227523457	-	22	0	0	0	0	0	0	0	0	0	0	0	0	0	0	0	0	0	0	0	0	0	0	0	0	0	0	0	0	0	0	0	0
hsa-miR-5703	chr2	228336878	228336895	+	18	0	0	0	0	0	0	0	0	0	0	0	0	0	0	0	0	0	0	0	0	0	0	0	0	0	0	0	0	0	0	0	0
hsa-miR-5704	chr3	131704745	131704766	-	22	0	0	0	0	0	0	0	0	0	0	0	0	0	0	0	0	0	0	0	0	0	0	0	0	0	0	0	0	0	0	0	0
hsa-miR-5705	chr4	88221657	88221679	-	23	0	0	0	0	0	0	0	0	0	0	0	0	0	0	0	0	0	0	0	0	0	0	0	0	0	0	0	0	0	0	0	0
hsa-miR-5706	chr5	118490341	118490362	+	22	0	0	0	1	0	1	1	0	1	0	0	0	0	0	0	0	0	0	0	0	0	0	0	0	0	0	0	0	0	0	0	1
hsa-miR-5707	chr7	158384317	158384338	+	22	0	0	0	0	0	0	0	0	0	0	0	0	0	0	0	0	0	0	0	0	0	0	0	0	0	0	0	0	0	0	0	0
hsa-miR-5708	chr8	81153633	81153652	+	20	0	0	0	0	0	0	0	0	1	0	0	0	0	0	0	0	0	0	0	0	0	0	0	0	0	0	0	0	0	1	0	0
hsa-miR-571	chr4	344006	344026	+	21	0	0	0	0	0	0	0	0	0	0	0	0	0	0	0	0	0	0	0	0	0	0	0	0	0	0	0	0	0	0	0	0
hsa-miR-572	chr4	11370511	11370530	+	20	0	0	0	0	0	0	0	0	0	0	0	0	0	0	0	0	0	0	0	0	0	0	0	0	0	0	0	1	0	0	0	0
hsa-miR-573	chr4	24521875	24521898	-	24	0	0	0	0	0	0	0	0	0	0	0	1	0	0	0	0	0	0	0	0	0	0	0	0	0	0	0	0	0	0	0	0
hsa-miR-5739	chr22	28855913	28855932	+	20	0	0	0	0	0	0	0	0	0	0	0	0	0	0	0	0	0	0	0	0	0	0	0	0	0	0	0	0	0	0	0	0
hsa-miR-574-3p	chr4	38869713	38869734	+	22	141	142	196	127	191	262	186	117	253	425	127	22	343	138	143	218	138	28	133	139	109	242	224	226	99	232	97	256	135	100	122	276
hsa-miR-574-5p	chr4	38869677	38869699	+	23	1	0	0	1	0	1	0	1	0	1	0	0	0	0	0	0	0	0	0	1	0	1	0	0	2	2	0	0	2	0	1	2
hsa-miR-575	chr4	83674505	83674523	-	19	0	0	0	0	0	0	0	0	0	0	0	0	0	0	0	0	0	0	0	0	0	0	0	0	0	0	0	0	0	0	0	0
hsa-miR-576-3p	chr4	110409908	110409929	+	22	0	0	1	0	0	1	0	0	0	0	1	0	0	0	0	1	0	0	0	1	0	0	0	0	0	1	0	1	0	0	1	0
hsa-miR-576-5p	chr4	110409869	110409890	+	22	4	8	7	3	6	6	2	1	7	5	4	6	8	17	7	8	5	0	4	5	2	15	4	1	4	6	2	0	4	2	5	8
hsa-miR-577	chr4	115577930	115577950	+	21	88	22	136	50	11	37	35	21	43	39	72	32	0	52	119	156	45	1	12	67	43	16	4	12	49	14	19	8	1	171	21	28
hsa-miR-578	chr4	166307454	166307474	+	21	0	0	0	0	0	0	0	0	0	0	0	0	0	0	0	0	0	0	0	0	0	0	0	0	0	0	0	0	0	0	0	0
hsa-miR-5787	chr3	50264870	50264889	+	20	0	0	0	0	0	0	0	0	0	0	0	0	0	0	0	0	0	0	0	0	0	0	0	0	0	0	0	0	0	0	0	0
hsa-miR-579-3p	chr5	32394498	32394520	-	23	1	0	0	0	0	1	0	0	0	0	0	0	0	0	0	0	1	0	0	0	0	1	0	0	0	0	0	0	0	1	0	0
hsa-miR-579-5p	chr5	32394536	32394557	-	22	0	0	0	0	0	0	0	0	0	0	1	0	1	0	1	0	0	0	0	0	0	0	1	0	0	0	0	0	0	0	0	0
hsa-miR-580-3p	chr5	36148009	36148030	-	22	0	0	1	1	0	2	0	0	1	0	3	1	1	1	1	4	1	0	0	0	0	1	0	0	3	2	0	0	1	0	0	0
hsa-miR-580-5p	chr5	36148048	36148069	-	22	0	0	0	0	0	0	0	0	0	0	0	0	0	0	0	0	1	0	0	0	0	0	0	0	0	0	0	0	0	0	0	0
hsa-miR-581	chr5	53247394	53247414	-	21	0	0	0	1	0	0	0	0	0	0	0	0	0	0	0	0	0	0	0	1	0	0	0	0	0	0	0	0	0	0	0	0
hsa-miR-582-3p	chr5	58999456	58999477	-	22	35	5	7	28	2	19	27	22	31	31	0	118	14	14	61	39	4	15	27	100	38	23	18	1	21	8	6	14	4	30	20	31
hsa-miR-582-5p	chr5	58999492	58999514	-	23	18	3	6	18	1	11	35	24	15	25	3	38	13	10	20	19	4	2	8	60	12	13	8	1	12	0	4	3	5	30	5	35
hsa-miR-583	chr5	95414857	95414877	+	21	0	0	0	0	0	0	0	0	0	0	0	0	0	0	0	0	0	0	0	0	0	0	0	0	0	0	0	0	0	0	0	0
hsa-miR-584-3p	chr5	148441897	148441918	-	22	0	0	0	0	0	0	0	0	0	0	0	0	0	1	0	0	0	0	0	0	0	0	0	0	0	0	0	0	0	0	0	0
hsa-miR-584-5p	chr5	148441936	148441957	-	22	42	17	5	2	2	17	8	4	26	15	22	10	18	30	6	14	8	2	7	19	4	68	13	10	30	10	7	7	1	2	6	26
hsa-miR-585-3p	chr5	168690620	168690638	-	19	1	5	7	5	1	1	5	5	2	4	4	0	0	2	2	3	2	0	6	0	3	1	6	0	1	1	0	2	0	5	1	5
hsa-miR-585-5p	chr5	168690653	168690674	-	22	0	2	1	1	1	3	0	0	0	0	0	2	0	0	2	0	3	0	1	0	0	0	2	0	0	0	0	0	0	1	0	0
hsa-miR-586	chr6	45165471	45165492	-	22	0	0	0	0	0	0	0	0	0	0	0	0	0	0	0	0	0	0	0	0	0	0	0	0	0	0	0	0	0	0	0	0
hsa-miR-587	chr6	107232015	107232035	+	21	0	0	0	0	0	0	0	0	0	0	0	0	0	0	0	0	1	0	0	0	0	0	0	0	0	0	0	0	0	0	0	0
hsa-miR-588	chr6	126805792	126805812	+	21	0	0	0	0	0	0	0	0	0	0	0	0	0	0	0	0	0	0	0	0	0	0	0	0	0	0	0	0	0	0	0	0
hsa-miR-589-3p	chr7	5535465	5535488	-	24	3	0	0	0	1	0	0	2	0	2	3	2	2	4	3	2	3	1	2	3	0	4	2	1	0	0	0	2	0	2	9	2
hsa-miR-589-5p	chr7	5535504	5535525	-	22	39	23	48	24	23	67	56	37	40	20	46	21	42	48	49	34	22	16	28	37	27	28	38	20	35	20	23	38	26	25	35	40
hsa-miR-590-3p	chr7	73605583	73605603	+	21	31	8	24	17	2	33	22	13	16	37	41	12	37	57	17	30	30	2	21	31	6	59	26	3	11	4	4	2	21	11	5	21
hsa-miR-590-5p	chr7	73605543	73605564	+	22	2	2	1	1	0	0	0	0	1	0	0	1	0	3	1	1	0	0	0	1	0	3	0	0	0	2	0	0	0	0	0	1
hsa-miR-591	chr7	95849034	95849053	-	20	0	0	0	0	0	0	0	0	0	0	0	0	0	0	0	0	0	0	0	0	0	0	0	0	0	0	0	0	0	0	0	0
hsa-miR-592	chr7	126698202	126698223	-	22	12	18	16	0	12	35	3	5	31	1	22	13	8	38	1	43	8	0	1	16	0	49	17	5	10	12	2	4	4	2	0	6
hsa-miR-593-3p	chr7	127721991	127722009	+	19	0	0	0	0	0	0	0	0	0	0	0	0	0	0	0	0	0	0	0	0	0	0	0	0	0	0	0	0	0	0	0	0
hsa-miR-593-5p	chr7	127721928	127721952	+	25	0	0	0	0	0	0	0	0	0	0	0	0	0	0	0	0	0	0	0	0	0	0	0	0	0	0	0	0	0	0	0	0
hsa-miR-595	chr7	158325425	158325445	-	21	0	0	0	0	0	0	0	0	0	0	0	0	0	0	0	0	0	0	0	0	0	0	0	0	0	0	0	0	0	0	0	0
hsa-miR-596	chr8	1765412	1765432	+	21	0	0	0	0	0	0	0	0	0	0	0	0	0	0	0	0	0	0	0	0	0	0	0	0	0	0	0	0	0	0	0	0
hsa-miR-597-3p	chr8	9599239	9599261	+	23	0	0	0	0	0	0	0	0	1	0	1	0	0	0	0	0	1	0	0	1	0	1	0	0	0	1	0	0	0	0	0	0
hsa-miR-597-5p	chr8	9599197	9599218	+	22	0	0	0	1	0	0	0	0	2	1	0	0	1	0	1	0	0	0	1	0	0	1	1	0	0	0	0	0	0	0	0	0
hsa-miR-598-3p	chr8	10892731	10892752	-	22	4	20	35	9	5	36	26	21	19	25	10	6	13	22	42	41	14	1	19	14	27	10	18	4	11	56	1	3	13	18	3	19
hsa-miR-598-5p	chr8	10892767	10892789	-	23	0	0	0	0	0	0	0	0	0	0	1	0	0	0	0	0	0	0	0	0	0	0	0	0	0	0	0	0	0	0	0	0
hsa-miR-599	chr8	100548879	100548898	-	20	0	1	35	1	0	4	0	0	13	0	0	1	0	13	0	14	1	0	0	0	0	0	0	0	6	0	7	4	0	0	0	1
hsa-miR-600	chr9	125873840	125873862	-	23	0	0	0	0	0	0	0	0	0	0	0	0	0	1	0	0	0	0	0	0	0	0	0	0	0	0	0	0	0	0	0	0
hsa-miR-601	chr9	126164846	126164867	-	22	0	0	0	0	0	0	0	0	0	0	0	0	0	0	0	0	0	0	0	0	0	0	0	0	0	0	0	0	0	0	0	0
hsa-miR-602	chr9	140732886	140732908	+	23	0	0	0	0	0	0	0	0	0	0	0	0	0	0	0	0	0	0	0	0	0	0	0	0	0	0	0	0	0	0	0	0
hsa-miR-603	chr10	24564674	24564695	+	22	0	0	0	0	0	0	0	0	0	0	0	0	0	0	0	0	0	0	0	0	0	0	0	0	0	0	0	0	0	0	0	0
hsa-miR-604	chr10	29833948	29833966	-	19	0	0	0	0	0	0	0	0	0	0	0	0	0	0	0	0	0	0	0	0	0	0	0	0	0	0	0	0	0	0	0	0
hsa-miR-605-3p	chr10	53059383	53059404	+	22	1	0	0	0	0	0	0	0	0	1	0	0	0	1	0	0	0	0	0	0	0	0	0	0	0	0	0	0	0	0	0	1
hsa-miR-605-5p	chr10	53059348	53059370	+	23	0	0	0	0	0	1	1	0	0	3	0	0	0	0	0	0	0	0	1	0	0	0	0	0	0	1	0	0	0	1	0	0
hsa-miR-606	chr10	77312276	77312296	+	21	0	0	0	0	0	0	0	0	0	0	0	0	0	0	0	0	0	0	0	0	0	0	0	0	0	0	0	0	0	0	0	0
hsa-miR-6068	chr1	63792635	63792655	-	21	0	0	0	0	0	0	0	0	0	0	0	0	0	0	0	0	0	0	0	0	0	0	0	0	0	0	0	0	0	0	0	0
hsa-miR-6069	chr22	35732761	35732781	-	21	0	0	0	0	0	0	0	0	0	0	0	0	0	0	0	0	0	0	0	0	0	0	0	0	0	0	0	0	0	0	0	0
hsa-miR-607	chr10	98588441	98588461	-	21	0	0	0	0	0	0	0	0	0	0	0	0	0	0	0	0	0	0	0	0	0	0	0	0	0	0	0	0	0	0	0	0
hsa-miR-6070	chr21	45029834	45029852	-	19	0	0	0	0	0	0	0	0	0	0	0	0	0	0	0	0	0	0	0	0	0	0	0	0	0	0	0	0	0	0	0	0
hsa-miR-6071	chr2	86010780	86010798	-	19	0	0	0	0	0	0	0	0	0	0	0	0	0	0	0	0	0	0	0	0	0	0	0	0	0	0	0	0	0	0	0	0
hsa-miR-6072	chr10	2118225	2118246	-	22	0	0	0	0	0	0	0	0	0	0	0	0	0	0	0	0	0	0	0	0	0	0	0	0	0	0	0	0	0	0	0	0
hsa-miR-6073	chr11	15991101	15991120	-	20	0	0	0	0	0	0	0	0	0	0	0	0	0	0	0	0	0	0	0	0	0	0	0	0	0	0	0	0	0	0	0	0
hsa-miR-6074	chr12	66417430	66417449	-	20	0	0	0	0	0	0	0	0	0	0	0	0	0	0	0	0	0	0	0	0	0	0	0	0	0	0	0	0	0	0	0	0
hsa-miR-6075	chr5	1510882	1510902	-	21	0	0	0	0	0	0	0	0	0	0	0	0	0	0	0	0	0	0	0	0	0	0	0	0	0	0	0	0	0	0	0	0
hsa-miR-6076	chr14	50433117	50433137	+	21	0	0	0	0	0	0	0	0	0	0	0	0	0	0	0	0	0	0	0	0	0	0	0	0	0	0	0	0	0	0	0	0
hsa-miR-6077	chr1	147860446	147860466	+	21	0	0	0	0	0	0	0	0	0	0	0	0	0	0	0	0	0	0	0	0	0	0	0	0	0	0	0	0	0	0	0	0
hsa-miR-6078	chr10	4033370	4033388	+	19	0	0	0	0	0	0	0	0	0	0	0	0	0	0	0	0	0	0	0	0	0	0	0	0	0	0	0	0	0	0	0	0
hsa-miR-6079	chr1	44304329	44304352	+	24	0	0	0	0	0	0	0	0	0	0	0	0	0	0	0	0	0	0	0	0	0	0	0	0	0	0	0	0	0	0	0	0
hsa-miR-608	chr10	102734757	102734781	+	25	0	0	0	0	0	0	0	0	0	0	0	0	0	0	0	0	0	0	0	0	0	0	0	0	0	0	0	0	0	0	0	0
hsa-miR-6080	chr17	62776914	62776932	+	19	0	0	0	0	0	0	0	0	0	0	0	0	0	0	0	0	0	0	0	0	0	0	0	0	0	0	0	0	0	0	0	0
hsa-miR-6081	chr9	97827688	97827711	+	24	0	0	0	0	0	0	0	0	0	0	0	0	0	0	0	0	0	0	0	0	0	0	0	0	0	0	0	0	0	0	0	0
hsa-miR-6082	chr4	172107340	172107358	+	19	0	0	0	0	0	0	0	0	0	0	0	0	0	0	0	0	0	0	0	0	0	0	0	0	0	0	0	0	0	0	0	0
hsa-miR-6083	chr3	124093255	124093274	+	20	0	0	0	0	0	0	0	0	0	0	0	0	0	0	0	0	0	0	0	0	0	0	0	0	0	0	0	0	0	0	0	0
hsa-miR-6084	chr1	20960249	20960268	+	20	0	0	0	0	0	0	0	0	0	0	0	0	0	0	0	0	0	0	0	0	0	0	0	0	0	0	0	0	0	0	0	0
hsa-miR-6085	chr15	62635310	62635328	+	19	0	0	0	0	0	0	0	0	0	0	0	0	0	0	0	0	0	0	0	0	0	0	0	0	0	0	0	0	0	0	0	0
hsa-miR-6086	chrX	13608412	13608431	+	20	0	0	0	0	0	0	0	0	0	0	0	0	0	0	0	0	0	0	0	0	0	0	0	0	0	0	0	0	0	0	0	0
hsa-miR-6087	chrX	108297774	108297791	+	18	49	75	80	43	87	89	49	136	75	55	34	98	113	41	119	94	54	26	36	67	58	233	159	40	110	97	17	43	86	41	349	54
hsa-miR-6088	chr19	45939912	45939931	+	20	0	0	0	0	0	0	0	0	0	0	0	0	0	0	0	0	0	0	0	0	0	0	0	0	0	0	0	0	0	0	0	0
hsa-miR-6089	chrY;chrX	2477270;2527270	2477293;2527293	+;+	48	0	0	0	0	0	0	0	0	0	0	0	0	0	0	0	0	0	0	0	0	0	0	0	0	0	0	0	0	0	0	0	0
hsa-miR-609	chr10	105978607	105978626	-	20	0	0	0	0	0	0	0	0	0	0	0	0	0	0	0	0	0	0	0	0	0	0	0	0	0	0	0	0	1	0	0	0
hsa-miR-6090	chr11	128392325	128392343	+	19	0	0	0	0	0	0	0	0	0	0	0	0	0	0	0	0	0	0	0	0	0	0	0	0	0	0	0	0	0	0	0	0
hsa-miR-610	chr11	28078377	28078397	+	21	0	0	0	0	0	0	0	0	0	0	0	0	0	0	0	0	0	0	0	0	0	0	0	0	0	0	0	0	0	0	0	0
hsa-miR-611	chr11	61559972	61559994	-	23	0	0	0	0	0	0	0	0	0	0	1	0	0	0	0	0	0	0	0	0	0	0	0	0	0	0	0	0	0	0	0	0
hsa-miR-612	chr11	65211944	65211968	+	25	0	0	0	0	0	0	0	0	0	0	0	0	0	1	0	1	0	0	0	0	0	0	0	0	0	0	0	0	0	0	0	0
hsa-miR-6124	chr11	12185239	12185258	+	20	0	0	0	0	0	0	0	0	0	0	0	0	0	0	0	0	0	0	0	0	0	0	0	0	0	0	0	0	0	0	0	0
hsa-miR-6125	chr12	62654199	62654218	+	20	1	0	0	0	1	1	1	0	0	1	0	0	1	1	3	0	2	0	1	1	0	0	0	1	2	1	0	0	1	1	0	0
hsa-miR-6126	chr16	3535422	3535439	-	18	0	0	0	0	0	0	0	0	0	0	0	0	0	0	0	0	0	0	0	0	0	0	0	0	0	0	0	0	0	0	0	0
hsa-miR-6127	chr1	22959821	22959839	-	19	0	0	0	0	0	0	0	0	0	0	0	0	0	0	0	0	0	0	0	0	0	0	0	0	0	0	0	0	0	0	0	0
hsa-miR-6128	chr11	56511419	56511437	+	19	0	0	0	0	0	0	0	0	0	0	0	0	0	0	0	0	0	0	0	0	0	0	0	0	0	0	0	0	0	0	0	0
hsa-miR-6129	chr17	47365778	47365796	-	19	0	0	1	0	0	0	0	1	0	0	0	1	0	0	1	0	0	0	0	0	1	1	0	0	1	0	0	0	0	0	0	0
hsa-miR-613	chr12	12917643	12917662	+	20	0	0	0	0	0	0	0	0	0	0	0	0	0	0	0	0	0	0	0	0	0	0	0	0	0	0	0	0	0	0	0	0
hsa-miR-6130	chr21	24451676	24451694	+	19	0	0	1	1	0	0	0	0	0	0	0	0	0	0	0	1	0	0	0	0	0	0	0	0	0	0	0	0	0	0	0	0
hsa-miR-6131	chr5	10478219	10478237	+	19	0	0	0	0	0	0	0	0	0	0	0	0	0	0	0	0	0	0	0	0	0	0	0	0	0	0	0	0	0	0	0	0
hsa-miR-6132	chr7	116660285	116660303	+	19	0	0	0	0	0	0	0	0	0	0	0	0	0	0	0	0	0	0	0	0	0	0	0	0	0	0	0	0	0	0	0	0
hsa-miR-6133	chr7	132975705	132975723	+	19	0	0	0	0	0	0	0	0	0	0	0	0	0	0	0	0	0	0	0	0	0	0	0	0	0	0	0	0	0	0	0	0
hsa-miR-6134	chrX	28513692	28513710	-	19	0	0	0	0	0	0	0	0	0	0	0	0	0	0	0	0	0	0	0	0	0	0	0	0	0	0	0	0	0	0	0	0
hsa-miR-614	chr12	13068816	13068838	+	23	0	0	0	0	0	0	0	0	0	0	0	0	0	0	0	0	0	0	0	0	0	0	0	0	0	0	0	0	0	0	0	0
hsa-miR-615-3p	chr12	54427794	54427815	+	22	49	49	53	83	12	83	126	118	285	84	52	11	48	48	108	64	86	17	52	95	55	35	122	21	98	57	35	63	75	82	30	68
hsa-miR-615-5p	chr12	54427751	54427772	+	22	2	1	0	4	1	2	0	2	13	3	3	0	1	2	5	0	4	0	2	3	1	2	4	0	1	2	1	4	2	2	0	0
hsa-miR-616-3p	chr12	57912966	57912987	-	22	0	0	0	0	2	0	0	0	0	0	0	0	0	0	0	0	0	0	0	0	0	0	0	0	0	0	0	0	0	0	0	0
hsa-miR-616-5p	chr12	57913006	57913027	-	22	2	1	1	1	0	5	1	1	0	0	5	4	1	2	1	3	2	1	1	3	0	3	1	3	1	3	0	0	1	0	1	2
hsa-miR-6165	chr17	47588187	47588205	+	19	0	0	0	0	0	0	0	0	0	0	0	0	0	0	0	0	0	0	0	0	0	0	0	0	0	0	0	0	0	0	0	0
hsa-miR-617	chr12	81226372	81226393	-	22	0	0	0	0	0	0	0	0	0	0	0	0	0	0	0	0	0	0	0	0	0	0	0	0	0	0	0	0	0	0	0	0
hsa-miR-618	chr12	81329575	81329597	-	23	5	3	1	1	4	2	6	7	6	2	4	0	3	5	2	2	1	1	0	1	0	3	0	1	3	0	2	3	0	2	4	3
hsa-miR-619-3p	chr12	109230699	109230722	-	24	0	0	0	0	0	0	0	0	0	0	0	0	0	0	0	0	0	0	0	0	0	0	0	0	0	0	0	0	0	0	0	0
hsa-miR-619-5p	chr12	109230738	109230759	-	22	0	0	0	0	0	0	0	0	0	0	0	0	0	0	0	0	0	0	0	0	0	0	0	0	0	0	0	0	0	0	0	0
hsa-miR-620	chr12	116586380	116586399	-	20	0	0	0	0	0	0	0	0	0	0	0	0	0	0	0	0	0	0	0	0	0	0	0	0	0	0	0	0	0	0	0	0
hsa-miR-621	chr13	41384962	41384982	+	21	0	0	0	0	0	0	0	0	0	0	0	0	0	0	0	0	0	0	0	0	0	0	0	0	0	0	0	0	0	0	0	0
hsa-miR-622	chr13	90883496	90883516	+	21	0	0	0	0	0	0	0	0	0	0	0	0	0	0	0	0	0	0	0	0	0	0	0	0	0	0	0	0	0	0	0	0
hsa-miR-623	chr13	100008400	100008422	+	23	0	0	0	0	0	0	0	0	0	0	0	0	0	0	0	0	0	0	0	0	1	0	0	0	0	0	0	0	0	0	0	0
hsa-miR-624-3p	chr14	31483875	31483895	-	21	0	0	0	0	0	0	2	1	0	0	0	1	0	0	0	1	1	0	0	0	0	2	0	0	1	0	0	0	1	1	0	0
hsa-miR-624-5p	chr14	31483912	31483933	-	22	0	1	0	0	0	0	0	0	0	0	0	6	0	1	2	0	0	1	0	1	0	2	1	0	2	0	1	1	1	3	1	0
hsa-miR-625-3p	chr14	65937871	65937892	+	22	1	5	7	3	4	8	4	1	3	11	9	5	10	17	4	2	3	1	2	9	0	7	7	8	4	8	2	0	4	3	6	12
hsa-miR-625-5p	chr14	65937834	65937854	+	21	2	3	6	4	3	5	3	3	1	3	3	10	15	7	4	2	6	1	7	9	2	4	4	1	5	3	6	3	1	0	6	7
hsa-miR-626	chr15	41983843	41983861	+	19	0	0	0	0	0	0	0	0	0	0	0	0	0	0	0	0	0	0	0	0	0	0	0	0	0	0	0	0	0	0	0	0
hsa-miR-627-3p	chr15	42491791	42491810	-	20	1	3	3	0	0	2	0	0	0	1	1	0	0	3	0	1	1	0	2	0	0	2	2	0	0	0	0	0	2	3	0	2
hsa-miR-627-5p	chr15	42491828	42491849	-	22	3	0	4	1	0	4	1	1	0	2	5	4	3	2	1	0	2	0	1	3	1	3	0	3	1	1	0	0	0	2	1	1
hsa-miR-628-3p	chr15	55665152	55665172	-	21	4	2	9	4	1	8	11	7	3	14	3	6	3	9	6	8	6	0	3	3	3	6	2	2	4	2	2	1	1	8	4	6
hsa-miR-628-5p	chr15	55665189	55665210	-	22	17	12	16	12	3	19	16	25	6	18	18	7	11	15	31	20	15	0	3	7	9	21	14	4	16	4	1	5	5	15	1	15
hsa-miR-629-3p	chr15	70371726	70371747	-	22	0	0	1	1	0	0	0	1	0	3	0	3	2	1	1	0	0	0	0	1	0	0	1	0	0	6	0	2	0	0	0	0
hsa-miR-629-5p	chr15	70371766	70371786	-	21	8	9	14	4	2	18	8	4	25	8	16	13	13	22	11	20	6	2	3	7	4	36	2	3	5	13	2	4	15	7	1	8
hsa-miR-630	chr15	72879618	72879639	+	22	0	0	0	0	0	0	0	0	0	0	0	0	0	0	0	0	0	0	0	0	0	0	0	0	0	0	0	0	0	0	0	0
hsa-miR-631	chr15	75645991	75646011	-	21	0	0	0	0	0	0	0	0	0	0	0	0	0	0	0	0	0	0	0	0	0	0	0	0	0	0	0	0	0	0	0	0
hsa-miR-632	chr17	30677188	30677206	+	19	0	0	0	0	0	0	0	0	0	0	0	0	0	0	0	0	0	0	0	0	0	0	0	0	0	0	0	0	0	0	0	0
hsa-miR-633	chr17	61021636	61021658	+	23	0	0	0	0	0	0	0	0	0	0	0	0	0	0	0	0	0	0	0	0	0	0	0	0	0	0	0	0	0	0	0	0
hsa-miR-634	chr17	64783250	64783271	+	22	0	0	0	0	0	0	0	0	0	0	0	0	0	0	0	0	0	0	0	0	0	0	0	0	0	0	0	0	0	0	0	0
hsa-miR-635	chr17	66420652	66420674	-	23	0	0	0	0	0	0	0	0	0	0	0	0	0	0	0	0	0	0	0	0	0	0	0	0	0	0	0	0	0	0	0	0
hsa-miR-636	chr17	74732548	74732570	-	23	1	0	1	0	0	0	0	0	0	1	0	0	1	0	1	1	2	0	0	1	0	0	0	0	0	0	1	0	1	0	1	1
hsa-miR-637	chr19	3961427	3961450	-	24	0	0	0	0	0	0	0	0	0	0	0	0	0	0	0	0	0	0	0	0	0	0	0	0	0	0	0	0	0	0	0	0
hsa-miR-638	chr19	10829095	10829119	+	25	0	0	0	0	0	0	0	0	0	0	0	0	0	0	0	0	0	0	0	0	0	0	0	0	0	0	0	0	0	0	0	0
hsa-miR-639	chr19	14640415	14640437	+	23	1	1	2	0	0	0	0	0	0	0	0	0	0	0	1	0	0	0	0	0	0	0	0	0	0	0	0	0	0	0	0	0
hsa-miR-640	chr19	19545932	19545952	+	21	0	0	0	0	0	0	0	0	0	0	0	0	0	0	0	0	0	0	0	0	0	0	0	0	0	0	0	0	0	0	0	0
hsa-miR-641	chr19	40788510	40788533	-	24	11	3	14	9	9	8	10	5	3	4	8	8	2	12	12	9	6	3	5	2	6	6	7	2	7	1	2	5	2	8	5	5
hsa-miR-642a-3p	chr19	46178236	46178257	+	22	0	0	0	0	0	0	0	0	0	0	0	0	0	0	0	0	0	0	0	0	0	0	0	0	0	0	0	0	0	0	0	0
hsa-miR-642a-5p	chr19	46178201	46178222	+	22	0	0	0	0	0	0	0	0	0	0	0	0	0	0	0	0	0	0	0	0	0	0	0	0	0	0	0	0	0	0	0	0
hsa-miR-642b-3p	chr19	46178199	46178220	-	22	0	0	0	0	0	0	0	0	0	0	0	0	0	0	0	0	0	0	0	0	0	0	0	0	0	0	0	0	0	0	0	0
hsa-miR-642b-5p	chr19	46178236	46178257	-	22	0	0	0	0	0	0	0	0	0	0	0	0	0	0	0	0	0	0	0	0	0	0	0	0	0	0	0	0	0	0	0	0
hsa-miR-643	chr19	52785110	52785131	+	22	1	0	1	0	0	1	0	0	0	1	0	0	1	0	2	0	1	0	2	1	1	0	0	1	1	0	0	0	0	0	0	0
hsa-miR-644a	chr20	33054190	33054208	+	19	0	0	0	0	0	0	0	0	0	0	0	0	0	0	0	0	0	0	0	0	0	0	0	0	0	0	0	0	0	0	0	0
hsa-miR-645	chr20	49202383	49202401	+	19	0	0	0	0	0	0	0	0	0	0	0	0	0	0	0	0	0	0	0	0	0	0	0	0	0	0	0	0	0	0	0	0
hsa-miR-646	chr20	58883592	58883610	+	19	0	0	0	0	0	0	0	0	0	0	0	0	0	0	0	0	0	0	0	0	0	0	0	0	0	0	0	0	0	0	0	0
hsa-miR-647	chr20	62574044	62574064	-	21	0	0	0	0	0	0	0	0	0	0	0	0	0	0	0	0	0	0	0	0	0	0	0	0	0	0	0	0	0	0	0	0
hsa-miR-648	chr22	18463694	18463712	-	19	0	0	0	0	0	0	0	0	0	0	0	0	0	0	0	0	0	0	0	0	0	0	0	0	0	0	0	0	0	0	0	0
hsa-miR-649	chr22	21388480	21388501	-	22	0	0	0	0	0	0	0	0	0	0	0	0	0	0	0	0	0	0	0	0	0	0	0	0	0	0	0	0	0	0	0	0
hsa-miR-6499-3p	chr5	150901649	150901670	-	22	0	0	0	0	0	0	0	0	0	0	0	0	0	0	0	0	0	0	0	0	0	0	0	0	0	0	0	0	0	0	0	0
hsa-miR-6499-5p	chr5	150901684	150901705	-	22	0	0	0	0	0	0	0	0	0	0	0	0	0	0	0	0	0	0	0	0	0	0	0	0	0	0	0	0	0	0	0	0
hsa-miR-650	chr22	23165285	23165305	+	21	0	0	0	0	0	0	0	0	0	0	0	0	0	0	0	0	0	0	0	0	0	0	0	0	0	0	0	0	0	0	0	0
hsa-miR-6500-3p	chr1	51525744	51525764	+	21	0	0	0	0	0	0	2	0	0	0	0	0	0	0	0	1	0	0	0	0	0	1	1	0	0	0	0	0	0	0	0	0
hsa-miR-6500-5p	chr1	51525703	51525726	+	24	0	0	0	0	0	0	0	0	0	0	0	0	0	0	0	0	0	0	0	0	0	0	0	0	0	0	0	0	0	0	0	0
hsa-miR-6501-3p	chr21	34923011	34923033	+	23	0	1	0	0	0	0	0	0	0	0	1	0	0	0	1	0	0	0	0	0	0	1	0	0	0	0	0	0	0	0	0	0
hsa-miR-6501-5p	chr21	34922970	34922991	+	22	1	0	0	0	0	1	0	2	0	2	0	0	2	1	1	0	0	0	0	1	0	0	2	0	1	0	1	0	0	0	0	0
hsa-miR-6502-3p	chr12	66644908	66644928	+	21	0	0	0	0	0	0	0	0	0	0	0	0	0	0	0	0	0	0	0	0	0	0	0	0	0	0	0	0	0	0	0	0
hsa-miR-6502-5p	chr12	66644871	66644892	+	22	0	0	0	1	0	1	1	1	0	1	0	1	4	0	1	0	0	1	0	0	0	0	0	0	0	0	0	0	1	0	0	0
hsa-miR-6503-3p	chr11	59976557	59976577	-	21	1	4	2	1	2	4	0	0	3	1	2	5	1	6	1	2	4	0	2	2	0	1	15	0	0	2	1	0	4	0	1	2
hsa-miR-6503-5p	chr11	59976591	59976613	-	23	0	0	2	0	0	2	1	0	1	1	1	0	3	4	1	1	0	1	0	0	0	2	4	1	0	1	0	0	3	0	0	0
hsa-miR-6504-3p	chr16	81644992	81645011	+	20	0	0	0	0	0	0	0	0	0	0	0	0	0	0	0	0	0	0	0	0	0	0	0	0	0	0	0	0	0	0	0	0
hsa-miR-6504-5p	chr16	81644957	81644977	+	21	1	1	0	0	0	1	0	0	0	2	1	0	1	1	0	0	0	0	0	0	0	0	0	0	0	0	1	0	0	0	0	4
hsa-miR-6505-3p	chr12	48526630	48526650	+	21	0	0	0	0	0	0	0	0	0	0	0	0	0	0	0	0	0	0	0	0	1	0	0	0	0	0	0	0	0	0	0	0
hsa-miR-6505-5p	chr12	48526583	48526604	+	22	0	0	0	0	0	0	0	0	0	0	0	0	0	0	0	0	0	0	0	0	2	0	0	0	0	0	0	0	0	1	0	1
hsa-miR-6506-3p	chr16	15704888	15704909	-	22	0	0	0	0	0	0	0	0	0	0	0	0	0	0	0	0	1	0	0	0	0	0	0	0	0	0	0	0	0	0	0	0
hsa-miR-6506-5p	chr16	15704929	15704951	-	23	0	0	0	0	0	0	1	0	0	0	1	0	0	0	0	0	0	0	0	0	0	0	0	1	0	0	0	1	0	0	0	0
hsa-miR-6507-3p	chr10	100684259	100684280	-	22	0	0	0	0	0	0	0	0	0	0	0	0	0	0	0	0	0	0	0	0	0	0	0	0	0	0	0	0	0	0	0	0
hsa-miR-6507-5p	chr10	100684300	100684320	-	21	0	0	0	0	0	0	0	0	0	0	0	0	0	0	0	0	0	0	0	0	0	0	0	0	0	6	0	0	0	0	0	0
hsa-miR-6508-3p	chr21	40818972	40818993	+	22	0	0	0	0	0	0	0	0	0	0	0	0	0	0	0	0	0	0	0	0	0	0	0	0	0	0	0	0	0	0	0	0
hsa-miR-6508-5p	chr21	40818940	40818960	+	21	0	0	1	0	0	0	0	0	0	0	0	0	0	0	0	0	0	0	1	0	0	0	0	0	0	0	0	0	0	0	0	0
hsa-miR-6509-3p	chr7	134891758	134891779	-	22	2	1	0	0	0	1	0	0	0	0	1	0	0	0	0	0	0	0	0	0	0	0	0	0	0	0	1	0	0	0	0	0
hsa-miR-6509-5p	chr7	134891796	134891816	-	21	0	0	0	0	0	0	0	0	0	0	0	0	2	0	0	0	0	0	0	3	1	1	1	0	0	0	0	0	1	0	1	1
hsa-miR-651-3p	chrX	8095059	8095080	+	22	0	0	0	0	0	0	0	0	0	0	0	0	0	0	0	0	0	0	0	0	0	0	0	0	0	0	0	0	0	0	0	0
hsa-miR-651-5p	chrX	8095021	8095042	+	22	6	2	8	4	0	12	6	4	7	7	7	3	6	11	6	3	2	0	3	4	1	6	5	0	4	4	0	0	5	6	1	8
hsa-miR-6510-3p	chr17	39673418	39673438	-	21	0	0	0	0	0	0	0	0	0	0	0	0	0	0	0	0	0	0	0	0	0	0	0	0	0	0	0	0	0	0	1	0
hsa-miR-6510-5p	chr17	39673446	39673467	-	22	0	0	0	0	0	0	0	0	0	0	0	0	0	0	0	0	0	0	0	0	0	0	0	0	0	0	0	0	0	0	0	0
hsa-miR-6511a-3p	chr16;chr16;chr16;chr16	15019837;16418488;16462776;18437872	15019858;16418509;16462797;18437893	+;+;+;-	88	1	3	0	2	1	3	2	2	3	4	3	6	2	2	2	3	1	0	1	2	2	1	3	3	4	5	1	7	4	2	1	2
hsa-miR-6511a-5p	chr16;chr16;chr16;chr16	15019798;16418449;16462737;18437910	15019820;16418471;16462759;18437932	+;+;+;-	92	1	0	1	0	0	1	0	0	1	0	0	0	0	0	2	0	0	0	0	0	1	0	0	0	2	0	1	2	0	0	0	0
hsa-miR-6511b-3p	chr16;chr16	2156680;15227933	2156702;15227955	-;-	46	1	3	2	2	0	2	2	3	2	1	1	6	2	1	5	3	0	1	1	1	4	1	2	1	2	4	0	6	2	1	1	4
hsa-miR-6511b-5p	chr16;chr16	2156721;15227974	2156744;15227997	-;-	48	0	0	0	1	0	0	1	0	0	0	0	1	0	0	0	0	0	0	0	0	0	0	0	0	0	0	0	1	0	0	0	0
hsa-miR-6512-3p	chr2	178178539	178178560	-	22	0	0	0	0	0	0	0	0	0	0	0	0	0	0	0	0	0	0	0	0	0	0	0	0	0	0	0	0	0	0	0	0
hsa-miR-6512-5p	chr2	178178581	178178602	-	22	0	0	0	0	0	0	1	0	0	0	0	0	0	0	1	0	0	0	0	0	1	0	0	0	0	0	0	0	0	0	0	0
hsa-miR-6513-3p	chr2	219144850	219144870	-	21	0	1	0	0	0	0	1	1	0	0	2	0	0	0	0	0	0	0	1	0	2	2	0	0	1	0	0	0	0	1	1	2
hsa-miR-6513-5p	chr2	219144887	219144909	-	23	0	1	1	0	1	0	0	1	0	2	2	0	0	0	1	0	0	0	0	0	0	1	0	0	0	0	0	0	0	0	0	0
hsa-miR-6514-3p	chr11	62560174	62560194	-	21	0	0	0	0	0	0	0	0	0	0	0	0	0	0	0	0	0	0	0	0	0	0	0	0	0	0	0	0	0	0	0	0
hsa-miR-6514-5p	chr11	62560221	62560243	-	23	0	0	0	0	0	0	0	1	1	0	0	0	1	1	0	0	0	1	0	1	0	1	1	0	0	1	0	1	1	0	1	0
hsa-miR-6515-3p	chr19	13051335	13051354	+	20	0	0	0	0	0	0	0	0	0	0	0	0	0	0	0	0	2	0	1	0	0	1	1	0	0	0	0	0	0	0	1	1
hsa-miR-6515-5p	chr19	13051300	13051320	+	21	0	0	0	0	0	0	0	0	0	0	0	0	1	0	0	0	0	0	0	1	0	0	0	0	0	0	0	0	0	0	0	0
hsa-miR-6516-3p	chr17	75085551	75085572	+	22	0	0	0	0	0	2	0	0	1	1	3	0	0	0	2	0	1	0	2	2	1	0	0	0	0	1	0	0	1	0	1	2
hsa-miR-6516-5p	chr17	75085510	75085531	+	22	2	0	0	2	0	2	3	1	1	0	1	0	0	0	3	2	0	0	0	0	0	1	0	0	0	0	2	0	4	1	0	2
hsa-miR-652-3p	chrX	109298617	109298637	+	21	26	35	71	49	43	60	86	58	55	111	46	27	87	139	107	60	53	22	32	31	42	94	31	21	48	115	31	53	49	55	62	48
[truncated: 588 more rows]
