# Supplementary material for: Identification of a Five-miRNA Signature for Diagnosis of Kidney Renal Clear Cell Carcinoma
Source: Front Genet. 2022 Apr 20;13:857411. doi: 10.3389/fgene.2022.857411 (PMC9068871; doi:10.3389/fgene.2022.857411)
Supplement: Supplementary file 3 [file DataSheet2.CSV]

gene_name	TCGA-BP-4807-01A-01R-1305-07	TCGA-EU-5905-01A-11R-1672-07	TCGA-BP-5190-01A-01R-1426-07	TCGA-BP-4329-01A-02R-1289-07	TCGA-B4-5834-01A-11R-1672-07	TCGA-CZ-5453-01A-01R-1503-07	TCGA-CJ-5681-01A-11R-1541-07	TCGA-BP-5196-01A-01R-1426-07	TCGA-B4-5843-01A-11R-1672-07	TCGA-CJ-4897-01A-03R-1426-07	TCGA-BP-4765-01A-01R-1289-07	TCGA-CJ-5680-11A-01R-1541-07	TCGA-BP-4761-01A-01R-1289-07	TCGA-BP-4165-01A-02R-1289-07	TCGA-AK-3434-01A-02R-1277-07	TCGA-B8-A54E-01A-11R-A266-07	TCGA-B8-4154-01A-01R-1188-07	TCGA-BP-4971-01A-01R-1334-07	TCGA-BP-5007-01A-01R-1334-07	TCGA-CJ-4876-01A-01R-1305-07	TCGA-G6-A8L6-01A-11R-A37O-07	TCGA-B0-4714-01A-01R-1277-07	TCGA-CZ-4854-01A-01R-1305-07	TCGA-CZ-5455-11A-01R-1503-07	TCGA-BP-4801-01A-02R-1420-07	TCGA-CZ-4858-01A-01R-1305-07	TCGA-B0-5080-01A-01R-1503-07	TCGA-BP-4162-01A-02R-1325-07	TCGA-B8-5551-01A-01R-1541-07	TCGA-B8-5552-01B-11R-1672-07	TCGA-B0-5104-01A-01R-1420-07	TCGA-B2-5635-01A-01R-1541-07	TCGA-CZ-5988-01A-11R-1672-07	TCGA-CJ-4887-01A-01R-1305-07	TCGA-CZ-4863-01A-01R-1503-07	TCGA-B0-5077-01A-01R-1334-07	TCGA-B4-5836-01A-11R-1672-07	TCGA-DV-5568-01A-01R-1541-07	TCGA-CZ-4857-01A-01R-1305-07	TCGA-B0-4710-01A-01R-1503-07	TCGA-CJ-5689-11A-01R-1541-07	TCGA-CW-6093-01A-11R-1672-07	TCGA-CZ-5454-01A-01R-1503-07	TCGA-CJ-4892-01A-01R-1305-07	TCGA-CJ-4888-01A-01R-1305-07	TCGA-A3-3331-01A-02R-1325-07	TCGA-A3-3329-01A-01R-0864-07	TCGA-CJ-4638-01A-02R-1325-07	TCGA-CJ-5682-01A-11R-1541-07
MIR6859-2	0	0	0	0	0	0	0	0.505867969	0	0	0	0	0.25249371	0	0	0	0.457786289	1.000481641	0	0.270046243	0.84387898	0	0	0	0	0	0	0	0	0	0	0	0	0.518982864	0.21590297	0	0	0	0	0	0	0	0	0	0	0.216843197	0	0	0
MIR4689	0	0	0	0	0	0	0	0	0	0	0	0.247027168	0	0	0	0	0	0	0	0	0	0	0	0	0	0	0	0	0	0	0	0	0	0	0	0	0	0	0	0	0	0	0	0	0	0	0	0	0
MIR5697	0	0	0	0	0	0.355709625	0	0	0	0	0	0	0.220122722	0	0	0	0	0	0	0	0	0	0.193375723	0	0	0	0	0	0	0	0.358853415	0	0	0.2262233	0.188223102	0	0	0	0	0	0	0.40015638	0	0	0	0.189042787	0	0	0
MIR4252	0	0	0	0	0	0	0	0	0	0	0	0	0	0	0	0	0	0	0	0	0	0	0	0	0	0	0	0	0	0	0	0.550362662	0	0	0	0	0	0	0	0	0	0	0	0	0	0	0	0	0
MIR6728	0.237554232	0	0.366889712	0.833317911	0	0.623491029	0.19075334	0.773011728	0	0.123497687	1.441912225	0.194291031	0.192916543	1.383720045	0	0	0.52465395	3.057651758	0.313326409	0	0.644761467	1.869689486	1.864228879	0	0	1.102669009	0	0.462400195	0.433894228	0.332915712	2.044254845	0.194791279	0.565012817	0.198263117	0	1.796161769	0	0	1.338778461	1.144373184	0.243056178	0.175349425	0.130877405	2.033285061	0.159241913	1.656779484	0	0.852381581	0
MIR6726	0	0	0	0	0	0	0	0	0	0	0	0	0	0	0	0	0	0	0	0	0	0	0	0	0	0.321762432	0	0	0	0	0	0	0	0	0	0	0	0	0	0	0	0	0	0	0	0	0	0	0
MIR551A	0	0	0	0	0	0	0	0.179161572	0	0	0	0	0	0	0	0	0	0	0	0	0	0.43333949	0	0	0	0	0	0.428683514	0	0	0	0	0	0	0	0	0	0	0	0	0	0	0	0	0	0	0	0	0
MIR6730	0	0.39263101	0.974721922	0.221388938	0.419125687	0	0	0.770127356	0.88511949	0.328098333	1.064097744	0	0.256262273	0.61269196	0.721874671	0	0.696928381	2.030828407	2.289153391	0	1.712948376	0.620904344	0.675371928	0	0	0.585895772	0	0.614233095	0.28818348	0	1.044424117	0.258752595	0	1.316822193	1.095627013	2.187117378	0.232869519	0	0	0.760068756	0	0.232926848	0	1.227695864	0.211530302	0.220079663	2.415176227	0	0
MIR4253	0	0	0	0	0	0	0	0	0	0	0	0	0	0	0	0	0	0	0	0	0	0	0	0	0	0	0	0	0	0	0	0.25494741	0	0	0	0	0	0	0	0	0	0	0	0	0	0	0	0	0
MIR3115	0	0	0	0	0	0	0	0	0	0	0.20968985	0	0	0	0	0	0	0	0	0	0	0	0	0	0	0	0	0	0	0	0	0	0	0	0	0	0	0	0	0.249630425	0	0	0	0	0	0	0	0.371872356	0
MIR4695	0	0	0	0	0	0	0	0	0	0	0	0	0	0	0	0	0	0	0	0	0	0.281085075	0.203828465	0	0	0	0	0	0	0	0	0	0	0	0	0.180020718	0	0	0	0	0	0	0	0	0	0	0	0	0
MIR1290	0	0	0.209315284	0	0	0	0	0	1.013726596	0	0	0.443382097	0.220122722	0	0	0	0	0	0	0	0	0	0.193375723	0	0	0	0	0	0	0	0.179426707	0	0	0	0	0	0.200028946	0.440843758	0	0.217626524	0	0	0	0	0	0.189042787	0	0.324196413	0
MIR6731	0	0	0	0	0	0	0	0.238882097	0	0	0	0	0	0	0	0	0	0	0	0.255043674	0	0.577785987	0	0	0	0	0	0	0	0	0.194378933	0	0	0	0	0	0	0	0	0.235762068	0	0	0	0	0	0	0	0	0
MIR378F	0	0	0	0	0	0	0	0	0	0	0	0	0	0	0	0	0	0	0	0	0	0	0	0	0	0	0	0	0	0	0.179426707	0	0	0	0	0	0	0	0	0	0	0	0	0	0	0	0	0	0
MIR4425	0	0	0	0	0	0	0	0	0	0	0	0	0.20439967	0	0	0	0	0	0	0	0	0	0	0	0	0	0	0	0	0	0	0	0	0	0	0	0	0	0	0	0	0	0	0	0	0	0	0	0
MIR552	0	0	0	0	0	0	0	0	0	0	0	0	0	0	0	0	0	0	0	0	0	0	0	0	0	0	0	0	0	0	0	0	0	0	0	0	0	0	0	0.176821551	0	0	0	0	0	0	0	0	0
MIR4420	0.549151342	0	0	0.385274255	0	0	0	0.223370272	0	0.14274408	1.111083879	0	0	0.266560788	0.628124714	0.56750208	0	1.590376012	0.181078249	0	0.372621887	1.620802249	1.958870959	0	0	0	0	0.801693845	0.250757054	0	1.817569243	0	0	1.833290118	1.906675582	1.038041542	0	0	0.25790321	1.322717057	0	0.202676608	0.151273884	1.49555678	0.368117668	1.340485219	0.934007545	0.328406756	0.285615486
MIR4255	0	0	0	0	0	0	0	0	0	0	0	0	0	0	0	0	0	0	0	0	0	0	0.209490366	0	0	0	0	0	0	0	0	0	0	0	0	0	0	0	0	0	0	0	0	0	0	0	0	0	0
MIR1976	0	0	0	0	0	0	0	0	0	0	0	0	0	0	0	0	0	0	0	0	0	0.400005683	0	0	0	0	0	0	0	0	0	0	0	0	0	0	0	0	0	0	0	0	0	0	0	0	0	0	0
MIR3659	0	0.265719977	0	0	0	0	0	0	0	0	0	0	0	0	0	0	0	0	0	0	0	0	0	0	0	0	0	0	0	0	0	0	0	0	0	0	0	0	0	0	0	0	0	0	0	0	0	0	0
MIR5581	1.057116334	0.438437961	1.088439479	0	0	0	0.848852363	0.573317032	0.329461144	0.366376472	2.138836466	0.864595089	0	1.026259034	0.806093382	0.364147168	0.259412231	2.721310065	0.929535013	0.306052409	0	2.773372737	1.759719078	0.432763084	0.537510928	0.327125139	0	1.714734057	0.321804886	1.234562433	1.166273597	1.444701989	0.419051173	0	1.957520264	0.888102208	0.520075259	1.432742215	1.323903145	0.848743445	0.360533331	2.861118117	0	0.27418541	0.472417674	2.211800611	0.898982262	0	0
MIR4422	0	0	0	0	0	0	0	0	0	0	0	0	0	0	0	0.263238917	0	0.163934341	0	0	0	0	0	0	0	0	0	0	0	0	0	0	0	0	0	0	0	0	0	0	0	0	0	0	0	0	0	0	0
MIR4711	0	0	0	0	0	0	0	0	0	0	0	0	0	0	0	0	0	0	0	0	0	0.297147079	0.215475805	0	0	0	0	0	0	0	0	0	0.359186719	0	0.419468628	0	0	0	0.283693531	0	0	0	0	0	0	0	0	0	0
MIR3116-1	0	0	0.220629624	0.200446741	0	0	0	0	0	0.148531002	0.38537594	0	0.232021247	0	0	0.295254461	0	1.654850715	0	0.248150602	0	0.281085075	0	0	0	0	0	0.278064982	0	0	0	0	0	0	0	0	0	0	0	0.45878024	0	0	0	0.889249977	0	0.398522633	0	0	0
MIR7156	0	0	0	0	0	0	0	0	0	0	0	0	0	0	0	0	0	0	0	0	0	0	0	0	0	0	0	0	0.321804886	0	0	0	0	0	0.244690033	0	0	0	0	0	0	0	0	0	0	0	0	0	0
MIR1262	0	0	0	0	0	0	0	0.184940978	0.212555576	0	0	0	0	0.220700867	0	0	0	0	0	0.197453167	0.308514896	0	0	0	0	0	0	0	0	0	0	0	0	0	0	0.143242292	0	0	0	0.182525472	0	0.167807514	0	0	0.152392798	0.158552015	0	0	0
MIR4423	0	0	0	0	0	0	0	0	0	0	0	0	0	0	0	0.273110376	0	0	0	0	0	0	0	0	0	0	0	0	0	0	0	0	0	0	0	0	0	0	0	0	0	0	0	0	0	0	0	0	0
MIR6068	0	0	0	0	0	0	0	0	0	0	0	0	0	0	0	0	0	0	0	0	0	0	0	0	0	0	0	0	0	0	0	0	0	0	0	0	0	0	0	0	0	0	0	0	0	0	0	0	0
MIR4794	0	0	0	0	0	0	0	0	0	0	0	0	0	0	0	0	0	0	0	0	0	0	0	0	0	0	0	0	0	0	0	0	0	0	0	0	0	0	0	0	0	0	0	0	0	0	0	0	0
MIR3671	0.240253712	0.298934974	0.55658837	0.168557487	1.116874699	1.734084424	0	0.195448988	1.347795587	0.49960428	2.106429853	0.589496651	0	2.798888273	0.549609124	0.24828216	1.414975803	3.092397801	5.703964855	1.46070468	4.890662268	1.418201968	0	0.14753287	0.183242362	0	0.578527461	1.402964229	0.658237266	0.67339769	2.067485014	1.1820289	0.857150126	0.802064427	1.835175247	1.967953756	0.531895151	0.586121815	0.225665309	5.786887123	0	1.950762352	0.397093945	0.560833793	0.966308879	3.686334352	3.677654709	0.287355912	0
MIR30E	0	0	0	0	0	0	0	0	0	0	0	0	0	0	0	0	0	0	0	0	0	0	0	0	0	0	0	0	0	0	0	0	0	0	0	0.235779347	0	0	0	0	0	0	0	0	0	0	0	0	0
MIR101-1	0	0	0.217687896	0	0	0	0	0	0	0	0	0	0	0	0	0	0.207529784	0.181420671	0.185907003	0	0.382558471	0.554674547	0.201110752	0	0	0	0	0.274357449	0.257443909	0	0	0	0	0	0	0	0.208030103	0	0	1.131657926	0	0.208081318	0	0	0	0	0	0	0
MIR30C1	0	0	0	0	0	0	0.19075334	0	0	0	0.160212469	0	0	0	0	0	0	0	0	0	0	0.233711186	0	0	0	0.220533802	0	0	0	0	0.157250373	0.194791279	0	0	0	0	0	0	0.223129743	0	0	0	0	0	0.159241913	0	0	0	0
MIR378G	0	0	0	0	0	0	0	0	0	0	0	0	0	0	0	0	0	0.331867081	0	0	0	0	0.367885522	0	0	0.478719716	0	0	0	0	0	0	0	0.430376034	0	0	0	0	0.484354809	0	0.527609752	0.380636557	0	0.401246941	0	0	0.438527933	0	0
MIR760	0.195762284	0	0	0	0	0	0.157194882	0	0.366067937	0.407084969	0	0.160110202	0	0	0	0	0	0	0.129102085	0.170029116	0	0	0.279320489	0.120211968	0.149308591	0.181736189	0.157130915	0	0.178780492	0.137173604	0.259171911	0	0	0	0.135938907	0.246695058	0	0.477580738	0.735501747	0.471524136	0.200296295	0.144500915	0.107852676	0.152325228	0.131227132	0	0.332956393	0	0.203633263
MIR7852	0	0	0	0	0	0	0	0	0.241069129	0	0	0	0	0	0	0	0	0	0	0	0	0	0	0	0	0	0	0	0	0.180667673	0	0	0	0	0	0	0	0	0	0	0	0	0	0	0	0	0	0	0
MIR320B1	0	0	0	0	0	0	0	0	0	0	0	0	0	0	0	0	0	0	0	0	0	0	0	0	0	0	0	0	0	0	0	0	0	0	0	0	0	0	0	0	0	0	0	0	0	0	0	0	0
MIR942	0	0	0	0	0	0	0	0	0	0	0	0	0	0	0	0	0	0	0	0	0	0	0	0	0	0	0	0	0	0.172264525	0	0	0.292361283	0	0	0.154901548	0	0	0	0.197382196	0	0	0	0	0	0	0	0	0
MIR7856	0.755083096	0	0.874638867	0.26487605	0	0	0	1.842804745	0	0.39254622	2.036987111	0.617567921	0	1.832605417	0	0.78031536	0	1.943792903	1.244912964	0.327913296	0.512355095	1.485735395	0.538689514	0	0	0.700982441	0.303038194	0.734886025	0	0.264549093	0.249915771	0.619157995	1.346950198	0	1.310839462	1.42730712	0.835835237	0.614032378	1.773084569	1.212490635	0	0.836041008	0	0.293770082	0.759242691	1.316547983	0	1.806237159	0
MIR548AC	0.240253712	0	0	0	0	0	0.192920992	0	0	0	0	0	0	0.233240689	0	0	0	0.30923978	0.158443468	0	0	0	0.171401209	0.14753287	0	0.446079735	0	0	0	0	0	0.197004817	0	0.200516107	0.166834113	0	0.354596767	0	0.225665309	0	0	0	0.132364648	0	0	0	0	0	0
MIR6077	0	0	0	0.180890961	0	0	0	0.209750134	0	0	0	0	0	0	0	0	0	0	0	0.447881574	0	0	0.551828282	0	0	0	0	0	0.23546699	0	0.170674185	0	0	0	0	0	0.190271436	0	0.484354809	0.207010596	0	0	0	0	0	0	0	0.616763908	0
MIR554	0	0	0	0	0	0.144507035	0	0	0.205913215	0.228985295	0.14853031	0	0	0	0	0.45518396	0	0.425204698	0.145239846	0	0.298873805	0.650009235	0	0.135238464	0	0	0	0.428683514	0	0	0	0	0	0.183806431	0	0.55506388	0	0	0	0.176821551	0	0.162563529	0	0.856829405	0.147630523	0.921583588	0	1.053638343	0
MIR8083	0	0	0	0.499990747	0	0.155872757	0	0	0	0	0.801062347	0.194291031	0.771666171	0	1.086867482	0	0.699538599	1.528825879	0.313326409	0.206327467	2.256665136	0.467422371	0	0	0	0	0.190675717	0.462400195	0	0	0.471751118	0	0.282506408	0.198263117	0	0	0	0.386357451	0.892518974	0.572186592	0.243056178	0.35069885	0	1.109064578	0.796209564	0.165677948	0	0	0
MIR6736	0	0	0	0.502815553	0	0	0	0	0	0	0	0	0	0.695768836	0	0	0	0.461238994	0.236322461	0	0	0	0.511298521	0	0	0	0	0.348759469	0	0	0	0.293837693	0	0.299074871	0	0	0	0	0.336585545	0	0	0	0	0	0.240212377	0	0	0	0
MIR557	0	0	0	0	0	0	0	0	0	0	0	0	0	0	0	0	0	0	0	0	0	0	0	0	0	0	0	0	0	0	0	0	0	0	0	0	0	0	0	0	0	0	0	0	0	0	0	0	0
MIR921	0	0	0	0	0	0	0	0	0	0	0	0	0	0	0	0	0	0	0	0.655826591	0	0	0	0	0	0	0	0	0	0	0	0	0	0	0	0	0	0	0	0	0	0	0	0	0	0	0	0	0
MIR181B1	0	0.239147979	0	0	0	0	0	0	0	0	0	0	0	0	0	0	0	0	0.126754775	0	0	0	0	0	0	0	0	0.187061897	0	0.134679538	0.127229847	0	0	0	0.133467291	0	0	0.156299151	0	0	0	0	0	0	0	0	0	0	0
MIR181A1	0	0	0	0	0	0	0	0	0	0	0	0	0	0	0	0	0	0	0	0	0	0	0	0	0	0	0	0	0	0	0	0.157603853	0	0	0	0	0	0	0	0	0	0	0	0	0	0	0	0	0
MIR4654	0	0	0	0	0	0	0	0	0	0	0	0	0	0	0	0	0	0	0	0	0	0	0	0	0	0	0	0	0	0	0	0	0	0	0	0.175283331	0	0	0	0	0	0	0	0	0	0	0	0	0
MIR1255B2	0	0	0	0.221388938	0	0	0	0	0	0	0	0	0	0	0	0	0	0.406165681	0.208104854	0	0	0	0	0	0	0	0	0	0	0	0	0	0	0	0.219125403	0	0	0	0	0	0	0	0	0	0	0	0.268352914	0	0
MIR556	0	0	0	0	0	0	0	0	0	0	0	0	0	0	0	0	0	0	0	0.168469216	0	0	0	0.119109106	0	0	0	0	0	0	0	0	0	0	0	0	0	0.157733088	0	0	0	0	0	0	0	0.27055665	0	0	0
MIR1295A	0	0	0	0	0	0	0	0.435430657	0	0	0.541477586	0	0	0	0	0	0.394043895	1.722348142	0.70597596	0	0	0	0	0	0.204118074	0	0.214811884	0	0	0	0	0	0	0	0	0	0	0	0	0	0	0	0	0.208242083	0.358798234	0.373299681	0	0	0
MIR4735	0	0	0	0	0	0	0	0	0	0	0	0	0	0	0	0	0	0	0	0	0	0	0.218598643	0	0	0	0	0	0	0	0	0	0	0	0	0	0	0	0	0	0	0	0	0	0	0	0	0	0
MIR4424	0	0	0	0	0	0	0	0	0	0	0.165801276	0	0.19964619	0	0	0	0	0	0	0.213524937	0	0	0.175387284	0	0	0	0	0	0	0	0	0	0	0	0	0	0	0	0	0.394764393	0	0	0.135442896	0	0	0	0	0.588077214	0
MIR3119-2	0	0	0	0	0	0	0	0	0	0	0	0	0	0	0	0	0	0	0	0	0	0	0	0	0	0	0	0	0	0	0	0	0	0	0	0	0	0	0	0	0	0	0	0	0	0	0	0	0
MIR4427	0	0	0	0	0	0	0	0	0	0	0	0	0	0	0	0	0	0.400192657	0.205044488	0	0	0	0	0	0	0	0	0.302600128	0	0	0	0	0	0	0	0	0.458889934	0	0	0.249630425	0	0	0	0	0	0	0	0	0
MIR4671	0	0	0	0	0	0	0	2.356097391	0	0	0.195327531	0.236875367	0	0	0	0	0	0.1863911	0.191000345	0	0	0	0	0	0	0	0.464935311	0	0	0	0.766864831	0	0.344425621	0.241718046	0	0	0	0	0	0.232532451	0.296328765	0	0	0	0	0	0	0	0
MIR190B	0	0	0	0	0	0	0	0	0	0	0	0	0	0	0	0	0	0	0	0	0	0	0	0	0	0	0	0	0	0	0	0	0	0	0	0.11894226	0	0	0	0	0	0	0	0	0	0	0	0.225779645	0
MIR135B	0	0	0.288966233	0	0	0	0	0	0	0	0	0.153025679	0	0	0	0	0	0	0	0.325011408	0	0	0.53392235	0	0	0	0.15017822	0	0.170869851	0	0	0.15341968	0	0	0	0.117889674	0	0	0.175739355	0	0.191433627	0	0	0	0.250841243	0	0	0	0
MIR6740	0	0	0	0	0	0	0	0	0	0.19453618	0	0.153025679	0.151943118	0.726555068	0.214007093	0	0.137741007	0.2408239	0.123389604	0.487517112	0	0.552220235	0.53392235	0	0	0	0	0	0	0	0	0.15341968	0	0	0.259847823	0.235779347	0	0.304299231	0.175739355	0	0	0	0	0.145585173	0.125420622	0.130489712	0	0	0
MIR4753	0	0	0	0	0	0	0	0	0	0	0.171794094	0	0	0	0	0	0	0.491803024	0	0	0	0	0	0	0	0	0	0	0	0	0	0	0.302928559	0	0	0.481501197	0	0	0	0.204516493	0	0	0	0.19820632	0.170753376	0.177654668	0	0	0
MIR3121	0	0	0	0	0	0	0	0	0	0	0	0	0	0	0	0	0	0	0	0	0	0	0	0	0	0	0	0	0	0	0	0	0	0	0	0	0	0	0	0.440905686	0	0	0	0	0	0	0	0	0
MIR5191	0	0	0	0	0	0	0	0	0	0	0	0	0.143079769	0	0	0	0	0.340163758	0	0	0.478198088	0	0	0.216381542	0	0	0	0	0.160902443	0	0	0	0	0	0	0.222025552	0	0.143274221	0.165487893	0	0	0	0	0	0	0	0	0	0
MIR488	0	0	0	0	0	0	0	0	0	0	0	0	0	0	0	0	0	0	0	0	0	0	0	0	0	0	0	0	0	0	0	0	0	0	0	0	0	0	0	0	0	0	0	0	0	0	0	0	0
MIR4258	0.23233326	0	0.538239303	0.326001293	0.154293522	0.457340947	0.373121918	0.75602246	0.217227128	0.483133809	0.783456581	0	0	0.902205744	0.265745071	0.240097034	0.855205156	1.345702779	0.306440114	1.008963986	0	0.457149352	1.989007435	0.285338297	0.35440281	0.43137381	0.372970085	0.904475107	0	0.488398325	0.307588641	0.762040609	1.381487382	1.163434113	0.968004526	0.146390474	0.685813528	0.755732157	0.872903172	1.119222125	0	0.171495591	0.384002936	0.180781589	0.622968362	0	0.592735557	1.111530559	0
MIR5008	0	0	0	0	0	0	0	0	0	0	0.15169053	0	0	0	0	0	0	0	0	0	0	0.22127974	0	0	0	0	0.361066784	0	0	0	0	0	0	0	0	0	0	0	0	0	0	0	0	0	0	0.313730583	0	0	0
MIR1537	0	0	0	0	0	0	0	0	0	0	0	0	0	0	0	0	0	0	0	0	0	0	0	0	0	0	0	0.337324733	0	0	0.229430872	0	0	0	0	0	0	0	0	0	0	0	0	0	0	0	0	0.414546233	0
MIR215	0	0	0	0	0	0	0	0	0	0	0.259252905	0	0	0.186592552	0	0	0	0.247391824	0.253509549	0	0	0.567280787	0	0.118026296	0	0	0	0	0	0	0.254459694	0.315207707	0	0	0.133467291	0	0	0	0.180532247	0.15431699	0	0	0	0.149555678	0	0.134048522	0.490353961	0.229884729	0
MIR4428	0	1.081079905	0.223651948	0	0	0	0	0.471219478	0	0	0	0	0	0	0	0	0	0	0	0	0	0	0.206620635	0	0	0	0	0	0	0	0	0.237485258	0	0	0	0.182486755	0	0	0	0	0	0	0	0	0.19414425	0	0	0	0
MIR194-1	0	0	0	0	0	0	0	0	0	0	0.16775188	0.203434139	0	0	0	0	0.183114516	0.320154125	0.164035591	0.216036995	0	0	0	0	0	0	0	0	0	0	0	0	0	0	0	0.156723919	0	0	0	0	0	0	0	0	0	0	0	0	0
MIR3122	0	0	0	0	0	0	0	0	0	0	0	0	0	0	0	0	0	0	0	0	0	0	0.206620635	0	0	0.806609933	0.464935311	0	0	0	0	0	0	0	0.201115096	0.182486755	0	0	0	0.232532451	0	0	0	0	0	0	0	0	0
MIR1231	0	0	0	0	0	0	0	0	0	0	0	0	0	0	0	0	0	0	0	0	0	0	0	0	0	0	0	0	0	0	0	0	0	0	0	0	0	0	0	0	0	0	0	0	0	0	0	0	0
MIR6739	0	0	0.435375792	0.593322353	0.187209473	0.554907016	0	0.458653625	0	0	1.140712782	0.461117381	0	0.547338151	0	0	0.415059569	2.177048052	1.115442016	1.224209637	0	0.832011821	0.201110752	0	0.430008743	0.261700111	0	1.097429797	0	0.197529989	0.559811327	0.924609273	0	0.470544464	0.391504053	1.598583974	0.208030103	0.229238754	0.794341887	0.45266317	0	0.416162635	0	0.219348328	0.944835349	1.769440489	0	0	0.293231899
MIR3124	0	0	0	0	0	0	0	0	0	0	0	0	0	0	0	0	0	0	0	0	0	0	0	0	0	0	0	0	0	0	0	0	0	0	0	0	0	0	0	0	0	0	0	0	0	0	0	0	0
MIR199A2	0	0	0	0.404537968	0	0.252230462	0	0	0.179706078	0	0	0	0	0.373185103	0	0	0	0.123695912	0.126754775	0.166937678	0	0.189093596	0	0	0	0	0	0.187061897	0	0.404038614	0	0	0	0.160412885	0.400401872	0.121104847	0.283677414	0.156299151	0.361064494	0	0	0.141873626	0	0	0	0.134048522	0.326902641	0	0.399861681
MIR664A	0.257833252	0	0	0	0	0	0	0	0	0	0	0	0	0	0	0.266449147	0	0	0	0	0	0	0	0	0	0	0	0	0	0	0	0	0	0	0	0	0	0	0	0	0	0	0	0	0	0	0	0	0
MIR1278	0	0	0	0	0	0	0	0	0	0	0	0	0	0	0	0	0	0	0	0.226705488	0	0	0	0	0	0	0	0	0	0	0	0	0	0	0	0	0	0.212258106	0.245167249	0	0	0	0	0	0	0	0	0	0
MIR3123	0	0	0	0	0	0	0	0	0	0	0	0	0	0	0	0	0	0	0	0	0	0	0	0	0	0	0	0	0	0	0	0	0	0	0	0	0	0	0	0	0	0	0	0	0	0	0	0	0
MIR4259	0	0	0	0	0	0	0	0	0	0	0	0	0	0	0	0	0	0.13471832	0	0	0	0	0	0	0	0	0	0	0	0	0.13856716	0	0	0	0	0	0	0.170226798	0	0.168068009	0	0	0	0	0	0	0	0	0
MIR4254	0	0	0	0	0	0	0	0	0	0	0	0	0	0	0	0	0	0	0	0	0	0	0	0	0	0	0	0	0	0	0	0	0	0	0	0	0	0	0	0	0	0	0	0	0	0	0	0	0
MIR6738	0	0	0	0	0	0	0	0	0	0	0	0	0	0	0	0	0	0.425204698	0	0	0	0.325004618	0	0	0	0	0	0	0	0	0	0	0	0	0	0.624446865	0	0	0.3102898	0.795696979	0	0	0	0	0.221445785	0	0	0	0
MIR9-1	0	0	0	0	0	0	0	0	0	0	0	0	0	0	0	0	0	0	0	0	0	0	0	0	0	0	0	0	0	0	0	0	0	0	0	0	0	0	0	0	0	0	0	0	0	0	0	0	0
MIR6729	0	0	0	0	0	0	0	0	0	0	0	0.266029258	0	0	0	0	0	0	0	0	0	0	0	0	0	0	0	0	0	0	0	0	0	0	0	0	0	0	0	0	0	0	0	0	0	0	0	0	0
MIR4632	0.346595519	0	0	0	0	0	0	0	0	0	0	0	0	0	0	0	0	0.223058202	0.228574184	0	0	0	0.247267318	0	0	0	0.278198998	0.337324733	0	0	0.688292615	0	0	0.289269137	0.240678721	0.218385789	0	0	0.325549954	0.556553078	0	0.255837686	0	0.269690567	0	0	0.294748283	0	0
MIR5584	0	0	0	0	0	0	0	0	0	0	0	0	0	0	0	0	0	0	0	0	0.478198088	0	0	0	0	0	0	0	0	0	0	0	0	0	0	0	0	0	0	0	0	0	0	0	0	0	0	0	0
MIR6127	0	0	0	0	0	0	0	0	0	0	0	0	0	0	0	0	0	0	0	0	0	0	0	0	0	0	0	0	0	0	0.128397093	0	0	0	0	0	0	0	0	0	0	0	0	0	0	0	0	0.463987527	0
MIR4684	0	0	0	0	0	0	0	0	0	0	0	0	0	0	0	0	0	0	0.170036893	0	0	0	0	0	0	0	0	0	0	0	0	0	0	0	0	0	0	0	0	0	0	0	0	0	0	0	0	0	0
MIR3675	0	0	0	0	0	0	0	0	0	0	0	0	0	0	0	0	0	0	0	0	0	0	0	0	0	0	0	0	0	0	0	0	0	0	0	0	0	0	0	0	0	0	0	0	0	0	0	0	0
MIR3972	0	0	0	0	0	0	0	1.383868698	0	0	0	0	0	0	0	0	0	0	0	0	0	0	0	0	0	0	0	0.236515042	0	0	0.160865324	0	0	0	0	0.15312107	0	0	0.456518326	0	0	0	0	0	0	0	0	0	0
MIR6737	0.302033238	0	0.233237031	0	0	0	0.242529247	0	0	0	0.203698711	0	0	0	0	0	0	0.583137871	0	0	0	0	0	0	0	0	0	0	0	0	0	0	0	0	0	0	0	0	0	0	0	0	0	0	0	0	0	0	0
MIR5698	0	0	0	0.206014706	0	0	0	0	0	0	0	0	0	0	0	0	0	0	0	0	0	0	0	0	0	0	0	0	0	0	0	0	0	0	0	0	0	0	0	0	0	0	0	0	0	0.204796353	0	0	0
MIR6735	0	0	0	0	0	0	0	0	0	0	0	0	0	0	0	0	0	0	0	0	0	0	0	0	0	0	0	0	0	0	0	0	0	0	0	0	0	0	0	0	0	0	0	0	0	0	0	0	0
MIR320B2	0	0.381250401	0	0	0.203488558	0	0	0.124634137	0.572975902	0.398235296	0.206650866	0	0.248834381	0	0	0.474974567	0.112787926	0.887383717	0.202072829	0.399198795	0	0.150726779	0.437197286	0.094078931	0	0.142228321	0.122972021	0.149107309	0.559660671	0.107353255	0	0	0.182196162	0.255730687	0.319160913	1.061861336	0	0.373758839	0	0.369018889	0	0.113087673	0	0.238422095	0.102699494	0.534251355	0.130287284	0.549724353	0.159365163
MIR4742	0	0	0	0	0.165184829	0.163207946	0	0	0	0.129309343	0.335503759	0	0	0	0.569007093	0.25704506	0	1.120539438	0.164035591	0.648110984	0.337551592	0	0.354901327	0.152739912	0	0.230911863	0	0	0	0.174291167	0.16465039	0.203957928	0	0	0	0.156723919	0	0	0	0.39940868	0	0.367202325	0	0.387085284	0	0	0.211525238	0	0
MIR4257	0	0.30588695	0	0	0.163264076	0.161310179	0	0.59998294	0.229856612	0	0.331602553	0	0	0.477329783	0	0	0	1.582157014	0.3242564	0.427049873	0.333626573	0.483727803	1.403098268	0	0	0.684680524	0	0.957060869	0	0.344529051	0.488207552	0	0.292361283	0.820717088	1.024283859	0.464704644	0	0	0.923653357	1.184293179	0	0.181466265	0	0.191292146	0.494390589	0.685829647	0.418131285	0.294038607	0
MIR4666A	0	0	0	0	0	0.175603486	0.214899333	0	0	0	0	0.218884833	0	0	0	0	0	0.344469628	0	0	0	0.26329488	0	0	0	0	0	0	0	0	0	0.219448403	0	0.223359714	0	0.337254003	0	0	0	0	0	0	0	0	0.179399117	0.186649841	0	0	0
MIR4677	0	0	0	0.927066176	0	0.346816885	0	0.214993887	0.247095858	0.137391177	0	0	0	1.026259034	0.906855055	0	0.194559173	1.530736911	0.174287815	0.229539307	0.358648566	1.300018471	0.754165319	0	0	0.245343855	0.212126736	0.257210109	0.241353664	0.37036873	0.524823119	0	0.628576759	0	0.550552574	0.333038328	0.195028222	0	0	0.212185861	0	0	0	0.411278115	0.708626512	0.184316718	0.449491131	0	0
MIR4421	0.306410532	0	0	0	0	0.201053267	0.246044163	0	0	0	0	0.250607272	0	0	0	0.316649711	0	0	0	0.26613253	0	0	0.218598643	0	0	0	0	0	0.279830335	0.21470651	0	0	0	0	0	0	0.452239355	0	0.287805031	0	0	0.45235069	0	0	0	0	0.521149137	0	0
MIR6500	0	0	0	0.172477428	0	0.322620358	0	0	0.459713224	0	0	0	0	0	0	0	0	0	0	0	0	0	0	0	0	0	0	0	0	0	0	0	0	0	0	0	0	0	0.230913339	0	0	0.181466265	0.135442896	0	0	0.171457412	0.418131285	0	0.255725493
MIR200B	0	0	0	0	0	0.49991623	0	0	0	0	0.642293233	0.155782899	0.154680832	0	0	0.196836307	0	0	0.251225679	0.827168674	0	0	0.135885643	0.116962996	0.145273224	0	0.152884134	0.741506619	0	0.400398627	0.630418161	0	0	0.317935448	0.132264883	0	0	0.309782101	0	0	0.194882881	0.140595485	0	0	0	0.664204388	0	0	0
MIR200A	0	0.236993493	0	0	0	0	0.152946372	0	0	0	0.77075188	0.155782899	0.618723327	0.554734613	0	0	0	0.490326138	0.12561284	0.496301204	0	0.3747801	0.407656929	0	0.145273224	0	0	0.37075331	0.173948587	0.133466209	0.252167264	0.156183999	0	0.158967724	0.396794648	0.480055248	0.140560881	0.464673151	0	0.305853494	0	0	0.104937739	0	0.127680453	0.797045265	0.323957572	0	0
MIR429	0.764180482	0	0.19670593	0	0	0	0	0.828892094	0.476329364	0	2.748705499	0.416672332	1.448036219	0.494582667	0	0.263238917	0.187526914	1.475409071	0.839941277	0.884970822	0	1.754241792	1.090359498	0.156420392	0.582843175	0	0	1.239566789	0	0.535472862	1.686178695	0.208872577	0	0.637786171	1.41507489	0.642001596	0	1.450004169	0.239259604	1.636131942	0.781879512	1.692227583	0.140338422	0.19820632	0.341506753	2.131856011	1.083111159	0.609333017	0
MIR553	0.310916569	0	0.240096944	0.436266436	0.206481037	0.408019864	0.24966246	0.252933985	0.581402018	0.161636679	0.629069549	0.508585346	0	0.603681784	1.778147167	0.321306325	0	1.20057797	0.615133465	0.270046243	0.42193949	0.611773398	0.665439987	0	0.237137174	1.154559315	0.249560865	0.605200256	0	0.435727917	0.411625976	0.25494741	0	0.259491432	0	1.567239191	0	0.252836861	1.168149834	0.748891275	0	0	0	0.483856605	0.833678249	1.951588774	0.793219643	1.115617069	0
MIR5585	0	0	0	0	0	0	0	0	0	0	0	0	0	0	0	0	0	0.230619497	0	0	0.486303141	0.705094764	0	0	0	0	0	0	0	0.251097444	0	0	0	0	0	0.225788697	0	0	0.673171091	0	0	0	0	0.55766524	0	0.249920973	0	0	0
MIR1256	0	0	0	0	0	0	0	0	0	0	0	0	0	0	0	0	0	0	0	0	0	0	0	0	0	0	0.142606209	0.172914359	0	0	0	0	0	0	0	0.111945656	0	0	0	0	0	0	0	0	0	0	0	0	0
MIR765	0	0	0.286431442	0.520458204	0	0	0	0.150872903	0.346801204	0	1.375859715	0.151683349	0	0.180045444	0	0.191656404	0	2.387114092	0.244614477	0.644320861	0.251683204	1.277211129	0.793858231	0.113885022	0.141450244	0.516513378	0.297721734	0.360996644	0	0.259907881	0.368296926	0.152073894	0	0.619137452	0.257568456	0.350566661	0.27372382	0.15081497	0.348395564	0.446707076	0	0.547582415	0	0.577232441	0.870243084	0.51738026	0.157716186	1.996367386	0
MIR6859-1	0	0	0	0	0.412962074	0	0	0	0	0	1.258139098	0.508585346	0	1.207363569	0.711258867	0.963918974	0	2.201059611	0.205044488	0.270046243	2.109697449	2.141206893	1.552693304	0	0	0.577279658	0.249560865	0	0.283945487	0.217863959	0.617438963	0.509894819	0	1.556948593	0.863611881	0.587714696	0	0.252836861	0.292037458	2.246673824	0	0.229501453	0	0.967713211	0.833678249	0.216843197	0.528813095	0.743744712	0
MIR186	0.245841008	1.223547799	0.569532286	1.034864569	0.816320378	0.645240716	1.184445158	1.199965881	2.758279341	1.789280444	5.13983957	2.010686253	0.19964619	2.386648915	2.530758294	2.540561638	2.352808603	5.695765252	6.647256201	2.135249367	1.00087972	14.99556189	5.437005789	0.150963867	0.375007625	5.020990511	1.183963176	4.306773912	2.020635329	2.583967882	5.207547226	4.838071776	0.87708385	4.513943982	3.243565553	3.407834054	1.269951213	2.39901022	5.311006802	4.737172714	2.7668837	2.359061449	0.67721448	4.399719365	1.483171768	6.515381645	2.090656424	0.882115822	0.511450987
MIR3117	0.761885646	0	0	1.336311605	0.126492887	0.374937173	0	0.619802197	0	0.198041336	3.853759399	0.311565798	0.154680832	0	0.435726153	0	0	0.122581534	0.12561284	0.165433735	0.516970906	0.18739005	0	0	0.145273224	4.597434391	0.611536535	0.185376655	0	0.266932418	0	0	0.226514147	0	0.132264883	0	0.140560881	0.15489105	0.17890583	2.599754695	0.389765763	1.265359364	0	0.444624989	1.149124073	0	0	0	0
MIR4418	0	0	0	0	0	0	0	0	0	0	0	0	0	0	0	0	0	0	0.224887503	0	0	0.335488638	0	0	0	0	0	0	0	0	0.225730374	0	0	0	0	0	0	0	0	0	0	0	0	0	0	0	0	0	0
MIR6769B	0	0	0	0	0	0	0	0	0	0	0	0	0	0	0	0	0	0	0	0	0	0	0	0	0	0	0	0	0	0.238947568	0	0	0	0	0	0	0	0	0	0	0	0	0	0	0	0	0	0	0
MIR4429	0	0	0	0	0	0	0	0	0	0	0	0	0	0	0	0.299299042	0	0	0	0	0	0	0.206620635	0	0	0	0	0	0	0	0	0	0	0	0	0	0	0	0	0	0	0	0	0	0	0	0	0	0
MIR548S	0	0	0	0	0.171228177	0	0	0	0	0	0	0	0	0	0	0	0	0.165933541	0	0	0	0	0	0	0	0	0	0	0	0	0	0	0	0.215188017	0	0	0	0	0	0	0	0	0	0	0	0	0	0	0
MIR7158	0	0	0	0	0	0	0	0	0	0	0	0	0	0	0	0	0	0	0	0	0	0	0	0	0	0	0	0	0	0	0	0	0	0	0	0	0	0	0	0	0	0	0	0	0	0	0	0	0
MIR4262	0	0	0	0	0	0	0	0	0	0	0	0	0	0	0	0	0	0	0	0	0	0	0	0	0	0	0	0	0	0	0	0	0	0	0	0	0	0	0	0	0	0	0	0	0	0	0	0	0
MIR3681	0	0	0	0	0	0	0	0	0	0	0	0	0	0	0	0	0	0.188979866	0.193653128	0	0	0	0.209490366	0	0	0.272604283	0	0	0	0	0	0	0	0	0	0	0	0	0	0	0	0	0	0	0	0	0	0	0
MIR4757	0	0	0	0	0	0	0	0	0	0	0	0	0.222981459	0	0	0	0	0	0	0	0	0	0	0	0	0	0	0	0	0	0	0	0	0	0	0.173006924	0	0	0	0	0	0	0	0	0	0	0	0	0
MIR3125	0.813166411	0	0	0.760669683	0.360018218	0.533564438	0	0.220506551	0	0.704570138	3.290517641	0	0	1.842003394	0	0.840339619	0.19954787	1.918872482	1.6088106	0.47084986	0.367844683	3.466715922	1.35363006	1.33157872	0	2.264712503	0.870263531	0	0.49508444	0.189932682	1.076560244	1.555832911	0.322347056	0.904893199	0.376446205	0.341577772	0.200028946	0.440843758	0.509193517	0.652879573	0.554666662	1.00039095	0	1.898206682	0.363398211	1.512342298	0.691524817	0	0
MIR4263	3.820902411	1.901658627	1.57364744	1.78711552	1.014991121	6.35134536	1.431799167	2.693899306	2.619811503	1.853953232	2.576911405	2.916706324	6.412731827	1.236456667	6.118540132	4.738300501	3.187957533	2.786883801	4.031718131	2.212427054	1.728426826	2.506059702	2.180718995	5.787554497	1.942810585	4.493044083	2.249054547	1.983306862	2.558930416	2.320382403	4.384064607	1.25323546	3.029285585	2.763740072	2.476381057	2.086505187	2.819685137	0.828573811	0.239259604	4.090329854	3.127518049	2.820379305	0.982368956	1.783856882	1.878287139	4.086057354	2.816089014	0.304666509	1.854780085
MIR4765	0	0	0	0	0	0	0	0	0	0	0	0	0	0	0	0	0	0	0	0	0	0	0	0	0	0	0	0	0	0	0	0	0	0	0	0	0	0	0	0	0	0	0	0	0	0	0	0	0
MIR558	0	0	0.173687151	0.315596996	0.149369261	0	0	0.182973521	0	0.116928661	0.15169053	0	0	0	0	0	0	0.289501071	0.148330055	0.195352602	0	0	0.160460706	0	0.171546041	0	0	0.21890222	0	0	0.148885991	0	0	0	0	0.425155312	0.165981466	0.182903261	0	0	0	0	0	0	0	0.156865292	0	0	0
MIR548AD	0	0	0	0	0	0	0	0	0	0	0	0	0	0	0	0	0	0	0	0	0	0	0	0	0	0	0	0	0	0	0	0	0	0	0	0	0	0	0	0	0	0	0	0	0	0	0	0	0
MIR217	0	0	0	0	0	0	0	0	0	0	0	0	0	0	0	0	0	0	0	0	0	0	0	0	0	0	0	0	0	0	0	0	0	0	0	0	0	0	0	0	0	0	0	0	0	0	0	0	0
MIR216A	0	0	0	0	0	0	0	0	0	0	0	0	0	0	0	0	0	0	0	0	0	0	0	0	0	0	0	0	0	0	0	0	0	0	0	0	0	0	0	0	0	0	0	0	0	0	0	0	0
MIR216B	0	0	0	0	0	0	0	0	0	0	0	0	0	0	0	0.266449147	0	0	0	0	0	0	0	0	0	0	0	0	0	0	0	0	0	0	0	0	0	0	0	0	0	0	0	0	0	0	0	0	0
MIR4432	0	0	0	0	0	0	0	0	0	0	0	0	0	0	0	0	0	0	0	0	0	0	0	0	0	0	0	0	0	0	0	0	0	0	0	0	0	0	0	0	0	0	0	0	0	0	0	0	0
MIR5192	0	0	0	0.3224578	0	0.15078995	0.184533122	0	0	0	0.15498815	0.187955454	0	0	0	0.237487284	0	0.147897286	0	0	0	0	0	0	0.175275303	0	0	0.223660964	0	0.161029883	0.152122643	0	0	0.38359603	0	0.434397819	0	0	0.215853774	0.553528333	0	0	0	0.357633143	0.308098483	0.641101626	0	0	0
MIR3682	0.251694365	5.32388953	0.388728385	1.765840335	0.668605262	0.495452693	5.254800345	4.709389905	2.588623271	0.91594118	2.376484963	1.852703762	1.430797693	1.710431723	0.863671481	4.941997281	0.555883351	6.479309678	1.825872348	16.39566478	3.757270695	4.952451317	3.411700253	0.772791221	0.191968189	1.401964883	2.828356475	3.919392131	1.838885061	1.763660618	1.332884111	1.857473985	0.299322266	2.100644927	0.873892975	1.5858968	0.557223491	7.777743452	1.891290207	2.42498127	1.802666653	3.158377142	0.138667727	1.762620491	5.90522093	0.702158924	3.210650936	12.94469964	0.785442587
MIR559	0	0	0.170068669	0	0.146257401	0	0	0	0	0	0	0	0	0	0	0.22759198	0	0.283469798	0	0	0	0.650009235	0	0.135238464	0	0	0	0	0.201128054	0.154320304	0.1457842	0	0	0	0	0.27753194	0.162523518	0.179092777	0	0.176821551	0.225333332	0	0	0.171365881	0	0	0	0.263409586	0
MIR4431	0	0	0	0	0	0	0	0	0	0	0	0	0	0	0	0	0	0	0	0	0	0	0	0	0	0	0	0	0	0	0	0	0	0	0	0	0	0	0.21126114	0	0	0	0	0	0	0	0	0	0
MIR548BA	0	0	0	0	0	0	0	0	0	0	0	0	0.206862317	0	0	0	0	0	0	0	0	0	0	0	0	0	0	0	0	0	0	0	0	0	0	0	0	0	0	0	0	0	0	0	0	0	0	0	0
MIR4778	0	0	0	0	0	0	0	0	0	0	0	0	0	0	0	0	0	0	0	0	0	0	0	0	0	0	0	0	0	0	0	0	0	0	0	0	0	0	0	0	0	0	0	0	0	0	0	0	0
MIR5000	0	0	0	0.28802056	0	0	0	0	0	0	0	0	0.50008463	0	0	0	0	0.264204861	0.40610753	0.178282957	0	0.201944617	0	0	0	0	0	0.199774842	0	0	0.271753071	0	0.244107479	0	0	0	0	0	0	0.164804552	0	0	0	0.319439312	0	0.286317231	0	1.227539817	0
MIR6071	0	0	0.209315284	0	0.180009109	0.355709625	0	0.441013101	0	0.140914028	0.182806536	1.33014629	0	1.842003394	0	0	0	2.44220134	3.575134667	0	0.367844683	3.200045466	0.386751446	0	0.620204917	0	0.435131765	0	0	0.379865364	0.358853415	0.889047378	0	0.2262233	0.376446205	0	0	0	0	0	0	0.20007819	0	0.210911854	0.181699106	3.402770171	1.844066179	2.593571305	0
MIR4435-1	0	0	0	0	0	0	0	0	0	0	0.178236372	0	0	0	0.906855055	0	0	0	0	0	0	0	0	0	0	0	0	0	0.241353664	0	0.17494104	0	0	0	0.183517525	0	0	0	0.24823184	0	0	0	0	0	0	0	0	0	0
MIR4780	0	0	0	0	0	0	0	0	0	0	0	0	0	0	0	0	0	0	0	0	0	0	0	0	0	0	0	0	0	0	0	0	0	0	0	0	0	0	0	0	0	0	0	0	0	0	0	0	0
MIR4771-1	0	0	0	0	0	0	0	0	0	0	0	0	0	0	0	0	0	0	0	0	0	0	0	0	0	0	0	0	0	0	0	0	0	0	0	0	0	0	0	0	0	0	0	0	0	0	0	0	0
MIR5696	0	0	0	0	0	0	0	0	0	0	0	0	0	0	0	0.25704506	0	0	0	0	0	0	0	0	0	0	0.199648692	0	0	0.522873501	0	0.203957928	0	0	0	0	0	0	0	0	0	0	0	0	0	0.173474558	0	0	0
MIR4265	0	0	0	0	0	0	0	0	0.19967342	0	0	0	0	0	0	0	0.157219534	0	0.140838638	0	0.289817023	0.210103995	0.15235663	0	0	0	0	0	0	0	0	0	0	0.178236539	0	0.134560941	0	0	0	0	0	0	0	0	0	0	0	0	0
MIR4266	0	0	0	0	0	0	0	0	0	0	0	0	0	0	0	0	0	0	0	0	0	0	0	0	0	0	0	0	0	0	0.254459694	0	0	0	0	0	0	0	0	0	0	0	0	0	0	0	0	0	0
MIR1302-3	0	0.190625201	0.473234556	0.107485933	0.101744279	0	0.615110408	0	0.286487951	0.557529414	0	0.125303636	0.622085953	0	0	0.474974567	0.451151705	1.873365624	1.010364145	0.399198795	1.247473274	2.110174909	1.092993216	0.188157863	0	0.142228321	0	0.447321928	0	0	0.304245286	0.25125252	0	0.895057404	0	0.77226279	0	0	2.01463522	0.369018889	0.156753622	0.113087673	0.253219327	0.953688381	0.102699494	0.427401084	0.781723706	2.01565596	0.478095488
MIR4771-2	0	0	0	0	0	0	0	0	0.267130657	0	0	0	0	0	0	0	0.210334241	0.367744603	0	0	0	0.281085075	0.815313859	0	0	0.265236599	0	0.278064982	0	0	0.189125448	0	0.339771221	0	0	0	0	0	0.268358746	0	0	0.210893227	0	0.444624989	0	0.398522633	0	0.683441087	0
MIR4782	0.587286852	0.243576645	0	0.274686274	0	0	0.157194882	0.159254731	0.549101906	0.203542484	0.396080827	0.480330605	0	0.950239846	0	0.202303982	0	1.259865771	0.25820417	0.340058232	0	0.770381316	1.675922931	0	0	0.181736189	0	0.952630032	0.178780492	0.274347207	0.518343821	0	0	0.163383494	0.407816722	0.863432702	0.288930699	0.159193579	0.55162631	1.57174712	0	0.57800366	0	0.913951366	0.393681395	0.273061804	0.49943459	0.234141854	0.407266527
MIR4435-2	0	0	0	0.185413235	0	0	0	0	0.494191715	0	0	0	0	0	0	0	0	0.340163758	0	0	0	0	0	0	0.201566598	0	0	0	0	0	0.17494104	0	0	0	0.183517525	0.333038328	0	0	0	0.212185861	0	0	0	0	0.354313256	0	0	0	0
MIR3679	0	0	0	0	0	0	0	0	0	0	0.20968985	0	0	0	0	0	0	0	0	0	0	0	0	0	0	0	0	0	0	0	0	0	0	0	0	0.195904899	0	0	0	0	0	0.229501453	0	0	0	0.216843197	0	0	0
MIR5590	0	0	0	0	0.520026315	0	0	0	0	0	0.264053885	0.320220403	0	0.380095938	0.895659314	0.404607965	0	0.251973154	0	0.340058232	0	0	0	0.240423936	0	0	0	0.381052013	0	0	0.259171911	0.321044886	0.465612414	0	0.271877814	0	0	0	0.367750874	0.314349424	0	0	0	0.304650455	0	0	0.332956393	0	0
MIR6888	0	0	0	0	0	0	0	0	0	0	0	0	0	0	0	0.326101942	0	0	0	0	0	0	0	0	0	0	0	0	0	0	0	0	0	0	0	0	0	0	0	0	0	0	0	0	0	0	0	0	0
MIR933	0	0.34163997	0	0	0	0	0	0	0	0.57097632	0.370361293	0	0	0	0	1.70250624	0.2021394	0	0	0	0.372621887	0	0.195887096	0	0	0	0	0.267231282	0	0	0	0	0	0	0.381335116	0.346013847	0	0	0	0.220452843	0	0	0	0.213650969	0.184058834	0.191497888	0	0	0.285615486
MIR4437	0	0	0	0	0	0	0	0	0	0	0	0	0	0	0	0	0	0	0	0	0	0	0	0	0	0	0	0.342946811	0	0.246912487	0	0	0	0	0	0	0	0	0	0	0	0	0	0	0	0	0	0	0
MIR548AE1	0	0	0	0	0	0	0	0	0	0	0	0	0	0	0	0	0	0	0	0	0	0	0	0	0	0	0	0	0	0	0	0	0	0	0	0	0	0	0	0	0	0	0	0	0	0	0	0	0
MIR3129	0	0	0	0	0	0	0	0	0	0	0	0	0	0	0	0	0	0	0	0	0	0	0	0	0	0	0	0	0	0	0	0	0	0	0	0	0	0	0	0	0	0	0	0	0	0	0	0	0
MIR561	0	0	0	0.611672529	0	0	0	0	0	0	0	0	0	0	0	0	0	0.140273715	0	0	0	0	0	0	0	0	0	0	0	0	0	0	0	0	0	0	0	0	0.20472729	0.349997297	0	0	0	0.169599222	0	0.304027575	0	0	0
MIR4774	0	0	0	0	0	0	0	0	0	0	0	0	0	0	0	0	0	0	0	0	0	0.273688099	0	0	0	0	0	0	0	0	0	0	0	0	0	0.175283331	0	0	0	0	0	0	0	0.216462166	0	0	0	0	0
MIR4776-1	0	0	0	0	0	0	0	0	0	0	0	0	0	0	0	0	0	0.170081879	0	0	0	0	0	0	0	0	0	0	0	0	0	0	0	0	0	0	0	0	0	0	0	0	0	0	0	0	0	0	0
MIR4438	0	0	0	0	0	0	0	0	0	0	0	0	0.184619057	0	0	0	0	0	0	0	0	0	0	0	0	0	0	0	0	0	0	0	0	0	0	0	0	0	0	0	0	0	0	0	0	0	0	0	0
MIR1258	0	0	0	0	0	0	0	0	0	0	0	0	0	0	0	0	0	0	0	0	0	0	0	0	0	0	0	0	0	0	0	0	0	0	0	0	0	0	0	0	0	0	0	0	0	0	0	0	0
MIR2355	0	0	0.187661979	0	0	0	0	0	0.908858327	0	0.327791029	0	0	0.235921617	0.833889706	0	0	0	0.160264657	0	0	0	0	0	0	0	0	0.473030085	0	0.170284473	0.804326619	0	0	0.202820889	0	0.612484281	0.179336296	0.197619616	0.228259163	0	0	0	0	0.378186772	0	0.169486637	0.206662589	0	0
MIR7845	0	0	0	0	0	0	0	0	0	0	0	0	0	0	0	0	0	0.137439902	0	0.556458926	0	0.210103995	0.15235663	0.393420985	0	0.19825766	0.171415544	0	0	0	0	0.175115393	0	0	0.444890969	0.134560941	0	0	0	0	0	0	0	0	0	0	0	0	0
MIR1302-4	0	0	0	0	0	0	0	0	0	0	0	0	0	0	0	0	0	0	0	0	0	0	0	0	0	0	0	0	0	0	0	0	0	0	0	0	0	0	0	0	0	0	0	0	0	0	0	0	0
MIR6810	0	0	0	0.423801681	0	0	0	0	0	0	0.203698711	0.247027168	0	0.293216867	0	0	0	0.19437929	0	0.262330636	0	0.594294158	0	0	0	0	0	0	0	0	0.399865233	0	0	0.252077391	0	0	0	0	0	0.242498127	0	0	0	0	0	0.210647677	0	0	0
MIR26B	0	0	0.148423565	0	0	0.126115231	0	0.312718381	0.179706078	0	0.907385168	0.157199107	0	0.932962758	0	0.397251456	0	1.484350944	1.014038196	0.500813033	1.043341284	1.134561574	0.822725803	0	0	0.356863788	0	0	0.175529938	0.134679538	0.254459694	0	0.228573367	0	0.800803744	0.605524233	0	0.468897452	0.541596741	1.08021893	0	0.283747251	0.105891719	0.299111356	0.257682368	0.268097044	0.490353961	0	0.399861681
MIR4268	0	0	0	0	0	0	0	0	0	0	0	0	0	0	0	0	0	0	0	0	0	0	0	0	0	0	0	0	0	0	0	0	0	0	0	0	0	0	0	0	0	0	0	0	0	0	0	0	0
MIR5702	0.50338873	0	0	0	0	0	0	0	0	0	0	0	0	0	0	0	0	0	0	0	0	0	0	0	0	0	0	0	0	0	0	0	0	0	0	0	0	0	0	0	0	0	0	0	0	0	0	0	0
MIR3130-2	0	0	0	0	0	0	0	0.229326813	0	0	0.190118797	0	0	0.273669076	0	0	0	0.181420671	0	0	0	0.277337274	0	0	0	0	0	0	0	0.197529989	0	0	0	0	0	0	0	0	0.264780629	0	0	0	0	0	0	0	0	0	0
MIR548F2	0	0	0	0	0	0	0	0	0	0	0	0	0	0	0	0	0	0.2776847	0	0	0	0	0	0	0	0	0	0	0	0	0	0	0	0	0	0	0	0	0	0	0	0	0	0	0	0	0	0	0
MIR149	0	0	0	0	0	0	0	0	0	0	0	0	0	0	0	0	0	0.152882588	0	0.206327467	0	0	0	0.145875197	0	0	0	0	0	0	0	0	0	0	0	0	0	0.193178726	0	0	0	0	0	0	0	0	0	0	0
MIR3133	0	0	0	0	0	0	0	0	0	0	0.182806536	0	0	0	0	0	0	0.523328859	0.178756733	0.23542493	0	0	0.193375723	0	0	0	0	0	0.24754222	0	0	0	0	0	0	0	0.200028946	0	0.254596759	0.217626524	0	0.20007819	0	0.210911854	0.181699106	0	0	0	0
MIR1245A	0	0	0	0	0	0	0	0.245707299	0	0	0	0	0	0	0	0	0	0.388758581	0	0	0	0	0	0	0.230361826	0	0	0	0	0	0	0	0.359186719	0	0	0	0	0	0	0	0	0	0	0	0.202464718	0	0	0	0
MIR4779	0	0	0	0	0	0	0	0	0.238164682	0	0	0.208336166	0	0	0	0	0	0.655737365	0.167988255	0	0	0	0	0	0	0	0	0	0	0	0	0	0	0	0	0	0	0	0	0	0	0	0	0	0	0	0.216622232	0	0
MIR1471	0	0	0	0	0	0	0	0	0	0	0	0	0	0	0	0	0	0	0	0	0	0	0	0	0	0	0	0	0	0	0	0	0	0	0	0	0	0	0	0	0	0	0	0	0	0	0	0	0
MIR562	0	0	0	0	0	0	0	0	0	0	0	0	0	0	0	0	0	0	0	0.193296258	0	0	0	0	0	0	0	0.216597986	0	0	0	0	0	0	0	0	0	0	0	0	0	0	0	0	0	0	0	0	0
MIR663B	0	0	0	0	0	0	0	0	0	0	0	0	0	0	0	0	0	0	0	0	0	0	0	0	0	0	0	0	0	0	0	0	0	0	0	0	0	0	0	0	0	0	0	0	0	0	0	0	0
MIR4433B	0	0	0	0	0	0	0	0	0	0	0	0	0	0	0	0	0	0	0	0	0	0	0	0	0	0	0	0	0	0	0	0	0	0	0	0	0	0	0	0	0	0	0	0	0	0	0	0	0
MIR6809	0.182261437	0	0.140746484	0	0.121040608	0	0.146353856	0	0	0.094752536	0	0.149068119	0	0.530823638	0	0	0	0.703787086	0.360595479	0.316605941	0	0	0	0	0	0.169202658	0.1462943	0	0.166450803	0	0	0.597807719	0	0.152115667	0.12656381	0.114840803	0	0	0.171194372	0.292670153	0	0	0	0.141820039	0	0.254229955	0	0	0
MIR4777	0	0	0	0	0	0.161310179	0	0	0	0.127805746	0	0	0	0.238664892	0	0	0	0.316431403	0	0.427049873	0	0	0.350774567	0	0	0	0.197327196	0.478530435	0	0	0	0	0	0	0	0	0	0.399835037	0.230913339	0	0	0	0	0.191292146	0.164796863	0.342914823	0.209065642	2.352308858	0
MIR375	0	0	0	0	0	0	0	0	0	0	0	0	0	0	0	0	0	0	0	0	0	0	0	0	0	0	0	0	0	0	0	0	0	0	0	0	0	0	0	0	0	0	0	0	0	0	0	0	0
MIR3131	0.671184974	0.417559963	0.518304514	0	0	0	1.886338586	0	0	1.04678992	0.226331901	0	0	0	0	0.693613654	0.247059267	0.647930968	0	2.623306365	0	0.330163421	3.591263425	0	0	0	0	0.653232022	0	0	0.888589408	0.550362662	0	0.56017198	1.631266887	0.422905813	0.247654885	0	0.315215034	0.269442363	0	0	0	1.56677377	0	0.468105949	0	0.802772071	0.698171188
MIR153-1	0	0	0	0	0	0	0	0	0	0	0.316864662	0	0	0	0	0	0	0	0	0	0	0	0.167592293	0	0	1.308500557	0	0	0	0	0	0	0	0	0	0	0	0	0.220650524	0.188609654	0	0	0	0	0	0	0.199773836	0	0
MIR8485	0	0	0	0	0	0	0	0	0	0	0	0	0	0	0	0	0	0	0	0	0	0.228574676	0	0	0	0	0	0	0	0	0	0	0	0	0	0	0	0	0	0	0	0	0	0	0	0	0	0	0
MIR4267	0	0	0	0	0	0	0	0	0	0	0	0	0	0	0	0	0	0	0	0	0	0	0	0	0	0	0	0	0	0	0	0	0	0	0	0	0	0	0	0	0	0	0	0	0	0	0	0	0
MIR4436B1	0	0	0	0	0	0	0	0	0	0	0	0	0	0	0	0	0	0	0	0	0	0	0	0	0	0	0	0	0	0	0	0	0	0	0	0	0	0	0	0	0	0	0	0	0	0	0	0	0
MIR4436B2	0	0	0	0	0	0	0	0	0	0	0	0	0	0	0	0	0	0	0	0	0	0	0	0	0	0	0	0	0	0	0	0	0	0	0	0	0	0	0	0	0	0	0	0	0	0	0	0	0
MIR4440	0	0	0	0	0	0	0	0	0	0	0.145499079	0	0	0	0	0	0	0.13884235	0	0	0	0	0	0	0	0	0	0	0	0	0	0	0	0	0	0	0	0	0	0	0	0	0	0	0	0.150462627	0	0	0
MIR4441	0	0	0	0	0	0	0	0	0	0	0	0	0	0.205251807	0	0	0	0.136065503	0	0	0	0	0.150833064	0	0	0	0	0	0	0	0	0	0	0	0	0.133215331	0	0	0	0	0	0	0.116480891	0	0	0	0	0	0
MIR4269	0	0	0	0	0	0	0	0	0	0.39254622	0.339497852	0	0.20439967	0	0	0	0.18529445	0	0.165988395	0	0	0	0	0	0	0	0.606076388	0	0	0.352732124	0.333221028	0	0	0	0	0.15858968	0	0	0	0	0.515047615	0.371573781	0	0.195846721	0	0.351079462	0	0	0
MIR2467	0	0	0	0	0	0	0	0	0	0	0	0	0	0	0	0	0	0.167982103	0.172136114	0	0	0	0	0	0	0	0	0	0	0	0	0	0	0	0	0	0	0	0.245167249	0	0	0	0	0	0.174969509	0	0	0	0
MIR4772	0	0	0	0	0	0	0	0	0	0	0.182806536	0	0.440245444	0	0	0	0	0.523328859	0.178756733	0	0	0.266670456	0	0	0	0	0	0.26380524	0	0	0	0	0	0	0	0	0	0	0	0	0	0	0	0.210911854	0.181699106	0	0	0	0
MIR1301	0	0	0	0	0	0	0	0.307134124	0.176497041	0	0.127311694	0	0	0.183260542	0	0	0	0.364461169	0.373473889	0	0	0.185716924	0	0	0	0	0	0	0.172395474	0	0	0.154789499	0	0	0	0.23788452	0	0.153508094	0	0	0	0	0	0.146885041	0	0	0	0	0
MIR3128	0	0	0	0.449486631	0.425476076	0	0	0	0	0	0.216044088	0	0	0.310987586	0	0	0	0.412319707	0	0	0	0.630311986	0.45706989	0	0.244323149	0	0	0	0	0.224465897	0.84819898	0	0	0.267354809	0	0.403682822	0	0.260498585	0	0	0.327757573	0	0	0	0	0.670242609	0.272418867	0	0
MIR6512	0.274575671	0	0.212033665	0.385274255	0.364693779	0.360329231	0	0.223370272	0.256722969	0.28548816	1.296264525	0	0	0.533121576	0	0.85125312	0.2021394	0.706833783	0	0.238482397	0.372621887	1.080534833	1.175322575	0.168608994	0.209419842	0.254902706	0	0.534462563	0	0.769597361	0.908784621	0.675445086	0	0.687483794	0.381335116	0.346013847	0	0.223284501	0.25790321	0.220452843	0	0	0	0.854603874	0.368117668	0.765991554	0.233501886	0	0.285615486
MIR4786	0.528558167	0.657656942	0.204082402	0.185413235	0.175508881	0	0.424426182	0.214993887	0.247095858	0.137391177	0.356472744	0	0	0.256564758	0	0	0	1.360655032	0.69715126	0.459078614	0.358648566	0.780011082	0	0.162286157	0	0.245343855	0.424253471	0.514420217	0	0.37036873	0.524823119	0.433410597	0	0.661703152	0.734070099	0.166519164	0.390056444	0.429822664	0	0.212185861	0	0.195076235	0.291202226	1.439473401	0.531469884	0.184316718	0.449491131	1.264366011	0.549809811
MIR4261	0	0	0	0	0	0	0	0	0.340821873	0	0	0	0	0	0	0	0	0	0	0	0	0	0	0	0	0.338405317	0	0	0	0	0	0	0	0	0	0	0	0	0.342388744	0.292670153	0	0	0	0.283640079	0.24435397	0	0	0	0
MIR3132	0	0	0	0	0.187209473	0	0.452721261	0	0	0.146550589	0	0	0	0	0	0.291317734	0	0	0.371814005	0.244841927	0	0	0	0	0	1.308500557	0.226268518	0	0	0.197529989	0.186603776	0.462304636	0	0	0	0	0	0	0	1.357989511	0	0.208081318	0	0	0	0	0	0	0.293231899
MIR4439	0	0	0	0	0	0	0	0	0	0	0	0	0	0	0	0	0	0	0	0	0	0	0	0	0	0	0	0.257210109	0	0	0	0	0	0	0	0	0	0	0	0	0	0	0	0.205639057	0	0	0	0	0
MIR3126	0	0	0	0	0	0	0	0	0	0	0	0	0	0	0	0	0	0	0	0	0	0.281085075	0	0	0	0	0	0	0	0	0	0	0	0	0	0.360041436	0	0	0	0	0	0	0	0	0	0	0	0	0
MIR4264	0	0	0	0	0	0	0	0	0	0	0	0	0	0	0	0	0	0	0	0	0	0	0	0	0	0	0	0	0	0	0	0	0	0	0	0	0	0	0	0	0	0	0	0	0	0	0	0	0
MIR8080	0	0	0	0	0	0	0	0	0	0	0	0	0	0	0	0	0	0.152882588	0	0	0	0	0	0	0	0	0	0	0	0	0	0	0	0	0	0	0	0	0	0	0	0	0	0	0	0	0	0	0
MIR4773-1	0	0	0	0	0	0	0	0.220506551	0	0	0.182806536	0	0	0.526286684	0	0	0.399095739	0.348885906	0	0.47084986	0	0.266670456	0	0	0.206734972	0	0	0.527610479	0	0	0.897133537	0	0	0	0.376446205	0	0	0	0	1.958638718	0	0	0	0	0	0.567128362	0	0	0
MIR3127	0	0.236993493	0.147086416	0	0.126492887	0	0	0	0	0	0.128458647	0	0	0	0	0	0	0.245163069	0	0.165433735	0	0	0	0	0	0	0	0	0	0	0.126083632	0	0	0	0	0.360041436	0	0	0	0.152926747	0	0	0	0	0	0	0	0	0
MIR4436A	0	0	0	0	0	0	0	0	0	0	0	0	0	0	0	0	0	0	0	0	0	0	0	0	0	0	0	0	0.22715639	0	0	0	0	0	0.172722376	0	0	0	0	0	0	0	0	0	0	0	0	0	0
MIR1285-2	0	0	0	0	0	0	0	0	0	0	0	0	0	0	0	0	0	0	0	0	0	0.236366995	0	0	0	0	0	0	0	0	0.159037309	0	0	0	0	0	0	0	0	0	0	0	0	0	0	0	0	0.287355912	0
MIR10B	0.576608909	0.717443937	0.296847131	1.618151871	0.638214114	1.135037078	0	0.156359191	0.179706078	0.199841712	4.14804648	0.471597321	0	7.090516959	2.198436497	0	1.273478223	2.597614153	6.084229179	0.500813033	2.347517888	7.374650234	1.645451605	0.472105183	0.14659389	0.178431894	0.771369948	3.180052252	0	1.481474919	1.27229847	2.364057799	1.142866834	0.962477312	2.936280396	2.543201777	0.425516121	0.625196603	0.902661235	5.401094648	0.589963632	2.128104385	0.317675156	1.046889746	0.773047104	5.764086441	2.615221126	0.229884729	0.19993084
MIR128-1	0	0	0	0	0	0	0	0	0	0	0	0	0	0	0	0.196836307	0	0	0	0	0	0.18739005	0.135885643	0.116962996	0	0.1768244	0	0	0	0	0	0	0	0	0	0.120013812	0	0	0	0	0	0	0.104937739	0	0	0	0	0	0
MIR6811	0	0	0	0	0	0	0	0	0	0	0	0	0	0	0	0	0	0	0	0	0	0	0	0	0	0	0	0	0	0	0	0	0	0	0	0	0	0	0	0	0	0	0	0	0	0	0	0	0
MIR4783	0	0.320808264	0	0	0	0	0	0.419500267	0	0	0	0.421753702	0	0	0	0	0	0	0	0	0	0	0	0	0	0	0	0	0	0	0.170674185	1.479938622	0	0	0.179041488	0	0	0	0	0.207010596	0	0	0	0	0	0	0	0	0
MIR563	0.267624388	0	0	0	0	0	0	0	0	0	0	0	0	0.259812414	0.612222822	0	0	0	0	0	0	0.52658976	0	0	0	0.248449473	0	0	0	0	0	0.438896807	0	0	0	0	0.197496934	0	0	0	0.273822783	0	0	0	0	0.559949522	0	0	0.278384714
MIR4791	0	0	0	0	0	0	0	0	0	0	0	0	0	0	0	0	0	0	0	0	0	0	0	0	0	0	0	0	0	0	0	0	0	0	0	0	0	0	0	0	0	0	0	0	0	0	0	0	0
MIR3135A	0	0	0	0.192637128	0	0	0	0	0	0.14274408	0	0	0.222981459	0	0	0	0	0.530125337	0	0	0	0	0.195887096	0	0	0	0	0	0	0	0	0	0	0	0	0.173006924	0	0	0	0	0	0	0.151273884	0	0	0	0	0	0
MIR466	0	0	0	0	0	0	0	0	0	0	0	0	0	0	0	0	0	0	0.165988395	0	0	0	0	0	0	0	0	0	0	0	0	0	0	0	0	0	0	0	0	0	0	0	0	0	0	0	0	0	0
MIR548AY	0	0	0	0	0	0	0	0	0	0.102722375	0	0	0	0.191824118	0	0	0	0	0	0.171618173	0	0.194395285	0	0	0	0	0	0	0	0	0	0	0	0	0	0	0	0	0	0.317287269	0	0	0	0	0	0.137806892	0	0	0
MIR128-2	0	0	0	0	0	0	0	0	0	0	0.169748926	0	0	0	0	0	0	0	0	0	0	0	0	0	0	0	0	0	0	0	0	0	0	0	0	0	0	0	0	0	0	0	0	0	0	0	0	0	0
MIR26A1	0	0	0	0	0	0.180164615	0.220481133	0	0.256722969	0	0	0	0	0	0	0	0	0	0.181078249	0	0	0	0	0	0	0	0	0	0	0	0.181756924	0	0	0	0	0	0	0	0	0	0	0	0	0	0	0.191497888	0	0	0
MIR4787	0	0	0	0	0	0	0	0	0	0	0	0	0	0	0	0	0	0	0	0	0	0	0	0	0	0	0	0	0	0	0	0	0	0	0	0.15858968	0	0	0	0	0	0	0	0	0.168720598	0	0	0	0
MIR548BB	0	0	0	0	0	0	0	0	0	0	0	0	0	0	0	0	0	0	0	0	0	0	0	0	0	0	0	0	0	0	0	0	0	0	0	0	0	0	0	0	0	0	0	0	0	0	0	0	0
MIR8064	0	0	0	0	0	0	0	0	0	0	0	0	0	0.228057563	0	0	0	0.151183892	0.154922502	0	0	0.231114395	0.167592293	0	0	0	0.188557098	0	0	0	0	0.385253864	0	0	0	0	0	0	0	0	0	0	0	0.182790273	0	0	0.199773836	0	0
MIR3923	0	0	0	0	0	0	0	0	0	0	0	0	0.206862317	0	0	0	0	0	0	0	0	0	0	0	0	0	0	0	0	0	0	0	0	0	0	0	0	0	0	0	0	0	0	0	0	0	0	0	0
MIR3136	0	0	0	0	0	0	0	0	0.253431649	0.140914028	0	0	0	0.263143342	0	0	0	0.174442953	0.357513467	0	0	0.533340911	0.386751446	0	0	0	0	0	0	0	0	0.666785533	0	0.2262233	0	0	0	0.220421879	0	0.217626524	0	0	0.149334475	0.210911854	0	0	0	0	0
MIR4273	0	0	0	0	0	0	0	0	0	0	0	0	0	0	0	0	0	0	0	0	0	0	0	0	0	0	0	0	0	0	0	0	0	0	0	0	0	0	0	0	0	0	0	0	0	0	0	0	0
MIR8060	0	0	0	0	0	0	0	0	0	0	0	0	0	0	0	0	0	0	0	0	0	0	0	0	0	0	0	0	0	0	0	0	0	0	0	0	0	0	0	0	0	0	0	0	0	0	0	0	0
MIR548AB	0	0	0	0	0	0	0	0	0	0	0	0	0	0	0	0	0	0	0	0	0	0	0	0	0	0	0	0	0	0	0	0	0	0	0	0	0	0	0	0	0	0	0	0	0	0	0	0	0
MIR3921	0	0	0	0	0	0	0	0	0	0	0	0	0	0	0	0	0	0	0	0	0	0	0	0	0	0	0	0	0	0	0	0	0	0	0	0	0	0	0	0	0	0	0	0	0	0	0	0	0
MIR4444-2	0	0	0	0	0	0	0	0	0	0	0	0	0	0	0	0	0	0	0	0	0	0	0	0	0	0	0.229326201	0	0	0	0	0	0	0	0.198397324	0	0.210841321	0	0.268358746	0	0	0	0	0	0	0.199261316	0.242968179	0	0
MIR138-1	0	0	0	0	0	0	0	0	0	0	0	0.174665674	0	0	0	0.220695253	0	0	0	0	0	0	0	0	0	0	0	0	0	0	0	0	0	0	0	0	0	0	0	0	0	0	0	0	0	0	0	0	0
MIR4445	0	0	0	0	0	0	0	0	0	0	0	0	0	0	0	0	0	0	0	0	0	0	0	0	0	0	0	0	0	0	0	0	0	0	0	0	0	0	0	0	0.309028569	0	0	0	0	0	0	0	0
MIR5787	0	0	0	0	0	0	0	0	0	0	0.259252905	0	0	0	0	0	0	0	0	0	0	0	0	0	0	0	0	0	0	0	0	0	0	0	0	0	0	0	0	0	0	0	0	0	0.257682368	0	0	0	0
MIR1284	0	0	0	0	0	0	0	0	0	0	0	0	0	0	0	0	0	0	0	0	0	0	0	0	0	0	0	0	0	0	0	0	0	0	0	0	0	0	0	0	0	0	0	0	0.118104419	0	0	0	0
MIR8076	0	0	0	0	0	0	0	0	0	0	0	0	0	0	0	0	0	0	0	0	0.345685365	0	0	0	0	0	0	0	0	0	0	0	0	0	0	0	0	0	0	0.204516493	0	0	0	0.19820632	0	0	0	0	0
MIR5682	0	0	0	0	0	0	0	0	0	0	0	0	0	0	0	0	0	0	0	0	0	0	0	0	0	0	0	0	0	0	0	0	0	0	0	0	0	0	0	0	0	0	0	0	0	0	0	0	0
MIR4447	0	0	0	0	0	0	0	0	0	0	0	0	0	0	0	0	0	0	0	0	0	0	0	0	0	0	0	0	0	0	0	0	0	0	0	0	0	0	0	0	0	0	0	0	0	0	0	0	0
MIR567	0	0	0	0	0	0.141557912	0	0	0	0	0	0	0	0	0	0	0	0.13884235	0	0.187379026	0	0	0	0.132478495	0	0	0	0	0	0	0	0	0	0	0	0	0	0	0	0	0	0	0	0	0	0.150462627	0	0	0
MIR4446	0	0	0	0	0	0	0	0	0	0	0	0	0	0	0	0	0	0	0	0	0	0	0	0	0	0	0	0	0	0	0	0	0	0	0	0	0	0	0	0	0	0	0	0	0	0	0	0	0
MIR6825	0	0	0	0	0	0	0	0	0	0	0	0	0	0	0	0	0	0	0.211257958	0	0	0.315155993	0	0	0	0	0	0	0	0	0	0	0	0	0	0	0	0	0	0	0	0	0	0	0	0.223414203	0	0.766282431	0
MIR7976	0	0	0.247372609	0.224743315	0	0	0	0	0	0	0	0	0	0	0	0	0	0.206159853	0	0	0	0.315155993	0	0	0	0	0	0	0	0	0.212049745	0	0	0	0	0.201841411	0	0.260498585	0	0.257194983	0	0	0	0	0	0.223414203	0	0	0
MIR5092	0.480507424	0.298934974	0	0	0	0	0.192920992	0	0.224632598	0	0	0	0	0	0	0	0	0.15461989	0	0	0	0	0.171401209	0	0	0.223039868	0.192842487	0	0	0	0	0	0	0	0.166834113	0	0	0	0	0.192896237	0	0	0	0	0	0	0	0	0
MIR3919	0	0	0	0	0	0	0	0	0	0	0	0	0	0	0	0	0	0	0	0	0	0	0	0	0	0	0	0	0	0	0	0	0	0	0	0	0	0	0	0	0	0	0	0	0	0	0	0	0
MIR5704	0	0	0	0	0	0	0	0	0	0	0	0	0	0	0	0	0	0	0	0	0	0	0	0	0	0	0	0	0	0	0	0	0	0	0	0	0	0	0	0	0	0	0	0.213650969	0	0	0	0	0
MIR569	0	0	0	0.154511029	0	0	0.176844242	0	0.411826429	0	0	0.360247954	0	0.213803965	0	0	0	0	0	0	0	0.216669745	0.157117775	0	0	0	0	0	0	0	0.728920998	0	0	0	0.152931271	0.27753194	0.325047037	0	0.206859866	0	0	0	0	0	0.147630523	0.153597265	0	0	0
MIR551B	0	0	0	0	0	0	0	0	0	0	0.14853031	0	0.178849712	0	0	0	0	0	0	0	0	0	0	0	0	0	0	0	0	0	0	0	0	0	0	0	0	0	0	0	0	0	0	0	0	0	0	0	0
MIR1263	0	0	0	0	0	0	0	0	0	0	0	0	0	0	0	0	0	0	0	0	0	0	0	0	0	0	0	0	0	0	0	0	0	0	0	0	0	0	0	0	0	0	0	0	0	0	0	0	0
MIR4448	0	0	0	0	0	0	0	0	0	0	0	0.201068625	0	0	0	0.254056164	0	0	0.1621282	0	0	0	0	0	0	0	0	0	0	0	0	0	0	0	0	0	0	0	0	0	0	0	0	0	0	0	0	0	0
MIR3137	0	0	0	0	0	0	0	0	0	0	0	0	0	0	0	0.291317734	0	0	0.185907003	0	0	0	0	0	0	0	0	0	0	0	0	0	0	0	0	0.177620442	0	0	0	0	0	0	0	0	0	0	0	0	0
MIR944	0	0	0	0	0	0	0	0	0	0	0	0	0	0	0	0	0	0	0.158443468	0	0	0	0	0	0	0	0	0	0	0	0	0	0	0	0	0	0	0	0	0	0	0	0	0	0	0	0	0	0
MIR4789	0	0	0	0	0	0	0	0	0	0	0	0	0	0	0	0	0	0	0	0	0	0	0	0	0	0	0	0	0	0.180667673	0	0	0	0	0	0	0	0	0	0	0	0	0	0	0	0	0	0	0
MIR4797	0	0	0	0.208916321	0	0	0	0	0.278417868	0	0	0	0	0	0	0	0	0	0.196380637	0	0	0	0	0	0.227117294	0	0	0.289814207	0	0	0	0	0	0	0	0.187627227	0	0	0	0	0	0	0	0	0	0	0	0	0
MIR28	0	0	0	0	0	0	0	0	0.229856612	0	0	0	0	0	0	0	0	0	0	0	0	0	0	0	0	0	0	0	0	0	0	0	0	0	0	0	0	0	0	0	0	0	0	0	0	0	0	0	0
MIR570	1.089810653	6.508769735	8.752399935	2.752526379	4.487237378	4.433535435	4.550548753	2.659718189	5.502340748	3.965930882	12.2009228	6.061078973	5.310177003	20.73678047	17.45150622	0.225245671	4.974296381	28.33529037	18.54278609	8.708295355	10.64853475	35.81081808	28.14513872	1.338442528	0.664961973	25.90021722	3.149097931	11.87939471	3.383927664	6.87282179	32.17472316	2.502164269	3.110482931	15.09865611	13.92462868	8.514794365	3.538656399	4.431161489	8.598546198	49.52461749	5.798267997	3.539527567	4.323002122	12.38074324	2.629954064	19.60977861	32.62286147	15.9023354	0.45345139
MIR548AQ	0	0	0	0	0	0	0	0	0	0	0	0	0	0	0	0	0	0.46919139	0	0	0	0	0	0	0	0	0	0	0	0	0	0	0	0	0	0	0	0	0	0	0	0	0	0	0	0	0	0	0
MIR378B	0.3879326	0.241341997	0	0.408249325	0.128813858	0	0	0.157793678	0.544064274	0.302512683	0.784894116	0	0	0.941522049	0	0	0	0.374492211	1.662929611	0.505407648	0	1.144970396	0.691894788	0	0.147938788	0	0	0.377556123	0	0	0.38519128	0.636199041	0	0.647538253	0	0.488863601	0.286279959	0.157733088	0.546565518	0.467198226	0	0	0.213726405	1.056494239	1.170208918	1.352783248	0.329901748	0.463987527	0.403530136
MIR425	0	0	0	0	0	0	0	0	0	0.126336714	0.163895515	0	0	0	0	0	0	0	0.160264657	0.211070627	0	0	0	0	0	0	0	0	0	0	0	0	0	0	0	0	0	0	0	0.195113436	0	0	0	0	0	0	0	0	0
MIR191	0	0	0	0	0	0	0	0	0	0	0	0	0	0	0	0	0	0	0	0	0	0	0	0	0	0	0	0	0	0	0	0	0	0	0	0	0	0	0	0	0	0	0	0	0	0	0	0	0
MIR4796	0	0	0	0	0	0	0	0	0	0	0.128458647	0	0	0	0	0.393672614	0	0.245163069	0.12561284	0	0	0.3747801	0.135885643	0	0	0	0	0	0	0	0.126083632	0	0	0	0	0.240027624	0	0	0	0.152926747	0	0	0	0	0	0	0	2.050323261	0
MIR5002	0	0	0	0	0	0	0.175021106	0	0	0	0	0	0	0.211599801	0	0	0	0	0	0	0	0	0	0	0	0	0	0	0	0	0	0	0	0	0	0	0	0.17724646	0	0	0	0	0	0	0	0	0	0	0
MIR1224	0	0	0	0	0	0	0	0	0	0	0	0	0	0	0	0	0	0.160077063	0	0	0	0	0	0	0	0	0	0.242080102	0	0	0	0	0	0	0	0	0	0	0	0	0	0	0	0	0	0	0	0	0
MIR4790	0	0	0	0	0	0	0	0	0	0.139130306	0	0	0	0	0	0	0	0	0	0	0	0	0	0	0	0	0	0	0	0	0	0	0	0	0	0	0	0	0	0	0	0	0	0	0	0	0	0	0
MIR3938	0	0	0	0	0	0	0	0	0	0	0	0	0	0	0	0	0	0	0	0	0	0	0	0	0	0	0	0	0	0	0	0	0	0	0	0	0	0	0	0	0	0	0	0	0	0	0	0	0
MIR5588	0	0.417559963	0.259152257	0	0.222868421	0	0	0	0.313772518	0	0	0	0	0	0	0	0	1.295861936	0	0	0	0.660326842	0	0	0	0	0	0.326616011	0	0	0.444294704	0	0	0	0	0.211452907	0	0	0	0	0	0	0	0.783386885	0	0	0	0.802772071	0
MIR15B	0	0	0	0	0	0	0	0	0	0	0	0	0	0	0	0	0	0	0	0	0	0	0	0	0	0	0	0	0	0	0	0	0	0	0	0	0	0	0	0	0	0	0	0	0	0	0	0	0
MIR16-2	0	0	0	0	0	0	0	0	0	0	0	0	0	0	0	0	0	0	0	0	0	0	0	0	0	0	0	0	0	0	0	0	0	0	0	0	0	0	0	0	0	0	0	0	0	0	0	0	0
MIR4795	0	0	0	0	0	0	0.19075334	0	0	0	0	0.194291031	0	0	0	0	0	0	0	0	0	0	0	0	0	0	0	0	0	0	0.157250373	0	0	0	0	0	0.175306267	0	0	0	0	0	0	0	0	0	0	0.284127194	0
MIRLET7G	0	0	0	0	0	0.124979058	0	0	0	0	0.128458647	0	0	0	0	0	0	0	0.502451359	0	0	0	0	0	0	0	0.152884134	0	0	0	0	0	0	0.158967724	0.132264883	0	0	0	0	0.152926747	0	0	0	0	0.127680453	0	0	0	0
MIR135A1	1.644403186	0.876875923	2.358285538	0.988870588	1.404071051	4.470084293	1.32043701	2.10216245	2.635689149	1.465505888	0.792161654	1.729190178	3.433914462	1.824460504	1.343488971	2.670412566	1.383531897	2.41894228	1.549225022	1.224209637	1.912792354	2.542258343	1.508330638	0.577017445	1.254192166	0.218083426	0.942785492	2.514943284	1.501756133	1.481474919	0.622012585	1.541015454	0.279367448	1.568481545	1.141886821	1.184136277	0.520075259	0.573096886	4.854311531	0.943048272	1.201777769	1.387208784	0.388269635	1.645112458	0.944835349	1.310696658	2.197512196	3.652612921	0
MIR5688	0	0	0	0	0	0	0	0	0	0	0	0	0	0	0	0	0	0	0	0	0	1.002423881	0	0	0	0	0	0	0	0	0.16861787	0	0	0	0	0	0	0	0	0	0	0	0	0	0	0	0	0	0
MIR6829	0	0	0	0	0	0	0	0	0	0	0	0	0	0	0	0	0	0	0	0	0	0	0	0	0	0	0	0	0	0	0	0	0	0.263364439	0	0	0	0	0.296396226	0	0	0	0	0	0	0	0	0	0
MIR4271	0	0	0	0	0	0	0	0	0	0	0	0	0	0	0	0	0	0	0	0	0	0	0	0	0	0	0	0	0	0	0	0	0	0	0	0	0	0	0	0	0	0	0	0	0	0	0	0	0
MIR885	0	0	0	0	0	0	0	0	0	0	0	0	0	0	0	0	0	0	0	0	0	0	0	0	0.268755464	0	0	0	0	0	0	0	0	0	0	0	0	0.286548443	0	0	0	0	0	0	0	0	0	0	0
MIR4270	0	0	0	0	0	0	0	0	0	0	0	0	0	0	0	0	0	0	0	0	0	0	0	0	0	0	0	0	0	0	0	0.247663198	0	0	0	0	0	0	0	0	0	0	0	0	0	0	0	0	0
MIR3134	0	0	0.220629624	0	0.189739331	0	0	0.232425824	0	0	0	0	0	0.277367306	0.326794614	0	0	0.183872302	0.188419259	0.496301204	0.38772818	1.686510448	0	0	0	0	0	0	0	0.200199313	0	0	0	0	0.198397324	0.180020718	0	0	0	0	0	0	0	0.444624989	0	0.199261316	0	0	0
MIR6823	0	0	0	0	0	0	0	0	0	0	0	0	0	0	0	0	0	0.223058202	0	0	0	0	0	0	0	0	0	0	0	0	0	0	0	0	0	0.218385789	0	0	0	0	0	0	0	0.269690567	0	0	0	0	0
MIR1226	0	0	0	0	0	0	0	0	0	0	0	0	0	0	0	0	0	0.362841342	0	0	0	0	0	0	0	0	0	0	0	0	0	0	0	0	0	0	0	0	0	0.226331585	0	0	0	0	0	0	0	0	0
MIR4443	0	0.496344862	0	0	0	0	0	0	0	0	0	0	0.323954195	0	0	0	0	0	0	0	0	0	0	0	0	0	0	0	0	0	0.264061947	0	0	0	0	0	0	0	0	0	0	0	0	0	0	0	0	0	0
MIR2115	0	0	0	0	0	0	0	0	0	0	0	0	0	0	0	0	0	0	0	0	0	0	0	0	0	0	0	0	0	0	0	0	0	0	0	0	0	0	0	0	0	0	0	0	0	0	0	0	0
MIR6083	0	0	0	0	0	0	0	0	0	0	0	0	0	0	0	0	0	0.128363682	0	0	0.270678163	0	0	0	0	0	0	0	0	0	0	0	0	0	0	0	0	0	0	0	0	0	0	0	0	0	0	0	0
MIR544B	0	0	0	0	0	0	0	0	0	0	0.182806536	0.221691048	0	0.263143342	0	0	0	0.174442953	0.178756733	0	0	0.266670456	0.966878614	0	0	0.251634723	0.217565883	0	0	0	0	0	0	0	0	0	0	0	0.254596759	0.435253049	0	0.20007819	0	0.210911854	0	0.189042787	0.230508272	0	0
MIR548I1	0	0	0.219148888	0.199101461	0	0	0	0.230865919	0.265337834	0	0.095697381	0.116053032	0	0.275505781	0.811503405	0.293272887	0	0	0.280732051	0	0	0.418797897	0.303690733	0	0	0	0	0.138099387	0	0	0.281784225	0.116351838	0	0	0	0.089406263	0	0	0.13327884	0.455701178	0	0.104738918	0	0	0	0.098961996	0.12066876	0.169713559	0
MIR6826	0	0	0.166597879	0	0	0	0	0	0	0	0	0	0	0	0	0.445894492	0	0.416527051	0	0	0	0.212247914	0.15391129	0	0	0.600842093	0	0	0	0	0.142809012	0	0	0	0.149810224	0	0	0	0	0.173212948	0	0.318491813	0	0.335737236	0	0	0	0	0
MIR5186	0	0	0	0	0	0	0	0	0	0	0	0	0	0	0	0	0	0	0	0	0	0	0	0	0	0	0	0	0	0	0	0	0	0	0	0	0	0	0	0	0	0	0	0	0	0	0	0	0
MIR571	0.22023257	0	0	0.463533088	0.146257401	0	0.176844242	0	0	0	0	0	0	0	0	0	0	0.141734899	0.145239846	0	0.896621416	0	0	0	0	0.204453212	0.17677228	0	0.201128054	0.154320304	0.728920998	0	0.261906983	0.183806431	0	0.13876597	0	0.358185554	0	1.060929306	0	0.162563529	0	0	0	0.153597265	0	0.263409586	0
MIR378D1	0	0	0	0	0	0	0	0	0	0	0	0	0	0	0	0	0	0	0	0	0	0	0	0	0	0	0	0	0	0	0	0	0	0	0	0	0	0	0	0	0	0	0	0	0	0	0	0	0
MIR4798	0	0	0	0	0	0	0	0	0	0	0	0	0	0	0	0	0	0	0	0	0	0	0	0	0	0	0	0	0	0	0	0	0	0	0	0	0	0	0	0	0	0	0	0	0	0	0	0	0
MIR548I2	0	0.176552199	0	0	0	0	0.113939915	0.115432959	0	0	0	0	0	0	0	0	0	0.09131913	0.09357735	0	0	0	0.101230244	0	0	0.131728244	0	0.138099387	0	0	0	0	0	0	0	0.089406263	0	0.115388635	0	0	0	0	0	0	0	0	0.12066876	0	0
MIR3138	0	0	0	0.361781922	0	0.507536905	0	0	0	0	0.173889144	0.210876851	0	0.500614163	0	0.532898295	0	0.995601243	0.340073785	0.223940787	0.699802081	0.507324281	0.183942761	0.316655915	0.19665034	0	0.413905826	0	0.23546699	0	0.512022555	0.211419803	0	0.430376034	0.358082975	0.324915442	0	0.209669592	0.484354809	0.621031789	0	0.380636557	0	0	0.518507204	5.574456824	0.877055866	0	0
MIR5091	0	0	0.351109509	0.159495256	0.150975382	0	1.095293372	0.184940978	0	0.236371917	0.15332161	0	0	1.103504337	0	0.234933657	0	0.585227971	0.299850004	0.197453167	0.308514896	0.447318183	0.16218609	0.139600995	0	0	0	0	0	0.159298378	0	0.37282632	0	0.189735671	0.315729075	0.143242292	0.167766212	0	0.427065531	0	0	0	0	0.353787625	0	0.31710403	0.193329519	0.271906669	0
MIR572	0	0	0	0	0	0	0	0	0	0	0	0	0	0	0	0	0	0	0	0	0	0	0	0.136662027	0	0	0	0.216597986	0	0	0	0	0	0	0	0.140226664	0	0	0	0	0	0	0	0	0	0	0	0	0
MIR573	2.562706264	0.531439953	0.989490436	0.898973262	0.992777511	2.522304617	1.371882608	0.694929736	2.595754464	0.99920856	6.193263842	2.969316466	0.173430023	1.036625286	1.465624332	0.220695253	0.786097669	4.398076872	3.098450045	2.967780938	2.318536186	3.361663924	1.066496411	1.311403285	1.954585194	0.793030641	1.028493264	4.364777601	0.195033264	1.646083243	2.261863947	3.677423244	1.015881631	1.604128853	1.779563876	5.920681386	1.733584195	0.694662892	2.407096627	3.600729765	1.092525244	2.206923065	1.882519443	1.661729756	1.574725581	2.978856042	0.908062891	1.021709908	0.888581513
MIR218-1	0	0	0	0	0	0	0	0	0	0	0	0	0	0	0	0	0	0	0	0	0	0	0	0	0	0	0	0	0	0	0	0	0	0	0	0	0	0	0	0	0	0	0	0	0	0	0	0	0
MIR574	0	0	0.170068669	0	0.146257401	0	0	0	0	0	0.29706062	0	0	0.213803965	0.251904182	0	0	0	0	0	0	0.43333949	0	0	0	0	0.17677228	0	0	0	0.291568399	0	0	0	0	0	0	0	0	0	0	0	0	0	0	0.153597265	0	0	0
MIR4802	0	0	0	0	0.175508881	0	0	0	0.247095858	0.274782354	0.178236372	0	0	0	0	0	0	0.340163758	0.522863445	0	0	0	0	0	0	0	0	0	0	0	0	0.216705298	0	0	0	0	0	0	0	0	0.270399998	0	0	0	0	0.184316718	0.224745566	0	0
MIR4801	0	0	0	0	0	0	0	0	0	0	0	0	0	0	0	0	0	0	0	0	0	0	0	0	0	0	0	0	0	0	0	0	0	0	0	0	0	0	0	0	0	0	0	0	0	0	0	0	0
MIR8053	0	0	0	0	0	0	0	0	0	0	0.190118797	0	0	0	0	0	0	0	0	0	0	0	0	0	0	0	0	0	0	0	0	0	0	0	0	0	0	0	0	0	0	0	0	0	0	0	0	0	0
MIR548AG1	0	0	0	0	0	0	0	0	0	0	0	0	0	0	0	0	0	0	0	0	0	0	0	0	0	0	0	0	0	0	0	0	0	0	0	0	0	0	0	0	0	0	0	0	0	0	0	0	0
MIR1269A	0	0	0	0	0	0	0	0	0	0	0	0	0	0	0	0.208084096	0	0.129586194	0	0	0	0	0.143650537	0	0	0	0	0	0	0	0	0	0	0	0	0	0	0	0.189129021	0	0	0	0	0	0	0	0	0.963326485	0
MIR575	0	0	0	0	0	0	0	0	0	0	0	0	0	0	0	0	0	0.144750535	0.148330055	0	0	0	0	0	0	0	0	0	0	0	0	0	0	0	0	0	0	0	0	0	0	0	0	0	0	0	0	0	0
MIR4451	0	0	0	0.137343137	0	0.128450698	0	0	0	0	0	0	0	0.190047969	0	0	0	0	0	0	0	0	0	0	0	0	0	0.190526006	0	0	0	0	0	0	0.135938907	0	0	0	0	0.157174712	0	0	0	0	0	0	0	0	0
MIR3684	0	0	0.220629624	0	0	0	0	0.232425824	0	0	0	0	0	0	0	0	0	0.183872302	0.188419259	0	0	0.281085075	0	0	0.217909836	0	0	0	0	0	0.189125448	0	0.339771221	0.238451586	0	0	0	0	0	0	0	0	0	0	0	0	0	0	0
MIR577	0	0	0	0	0	0	0	0	0	0	0	0	0	0	0	0	0	0	0	0	0	0	0	0	0	0	0	0	0	0	0	0	0	0	0	0	0	0	0	0	0	0	0	0	0	0	0	0	0
MIR576	0	0	0	0	0.143272556	0.141557912	0	0	0.403421808	0	0	0	0	0	0	0	0	0.2776847	0.142275767	0	0	0	0	0	0	0	0	0.209967436	0	0	0	0	0	0.180055279	0	0.135934011	0	0.175437822	0	0.173212948	0	0	0	0	0	0	0	0	0
MIR8066	0	0	0	0	0	0	0	0	0	0	0	0	0	0	0	0	0	0	0	0	0	0	0	0	0	0	0	0	0	0	0	0	0	0	0	0	0	0	0	0	0	0	0	0	0	0	0	0	0
MIR1255A	0	0	0.144483117	0.262532014	0.248508151	0	0	0	0	0	0	0	0	0.363277534	0.428014185	0	0	0.2408239	0.123389604	0	0	0.184073412	0.133480587	0	0	0.347389529	0	0	0	0.131103975	0.247704127	0	0	0	0	0	0	0	0	0	0	0	0	0.145585173	0	0.130489712	0	0	0
MIR7849	0	0.248172431	0	0.139934517	0.132459533	0	0	0.162259537	0	0.103691454	0	0	0	0.19363378	0	0	0	0	0.131537974	0	0	0	0	0	0	0.185165173	0	0	0	0	0	0	0	0	0	0	0	0	0	0	0	0	0	0.155199288	0	0	0	0	0
MIR4799	0	0	0	0	0	0	0	0	0	0	0	0	0.232021247	0	0.326794614	0	0	0.367744603	0.376838519	0.248150602	0.38772818	0	0	0.175444494	0	0	0	0	0	0	0.189125448	0	0	0.238451586	0	0.180020718	0	0	0	0	0	0	0	0.666937483	0	0	0	1.708602718	0.297194492
MIR548G	0	0	0	0	0	0	0	0	0	0	0	0	0	0	0	0	0	0	0.156663205	0	0	0	0	0	0	0	0	0	0	0	0	0	0	0	0	0	0	0	0	0	0	0	0	0	0	0	0	0	0
MIR3140	0	0	0	0	0	0	0	0	0	0	0	0	0	0	0	0	0	0	0.154922502	0	0	0	0	0	0	0	0	0.228631208	0	0	0	0	0	0.196060193	0	0.148017035	0	0	0	0	0	0	0	0	0	0	0	0	0
MIR3688-1	0	0	0	0	0	0	0	0	0	0	0	0	0	0.220700867	0	0	0	0.146306993	0	0	0	0	0	0	0	0	0	0	0	0	0	0	0	0	0	0	0	0	0	0	0	0	0	0	0	0	0	0	0
MIR578	0	0.274023726	0	0	0	0	0	0	0	0	0	0.180123977	0	0	0.755712546	0	0	0.141734899	0.145239846	0	0	0	0.157117775	0	0	0.204453212	0	0	0	0	0	0	0	0	0	0	0	0.179092777	0	0	0	0	0	0	0	0.307194529	0	0	0
MIR6082	0	0	0	0	0	0	0	0	0	0	0	0	0	0	0	0	0	0	0	0	0	0	0	0	0	0	0	0	0	0	0	0	0	0	0	0	0	0	0	0	0	0	0	0	0	0	0	0	0
MIR1305	0	0	0	0	0	0	0	0	0	0.127805746	0	0	0	0	0	0	0	0	0	0.213524937	0	0	0.350774567	0	0	0	0	0	0	0	0	0.201586324	0	0	0	0	0	0	0	0	0	0	0	0.191292146	0	0	0	0	0
MIR4276	0	0	0	0	0	0	0	0	0	0	0	0	0.245279604	0	0	0	0	0	0	0	0	0	0	0	0	0	0	0	0	0	0	0	0	0	0	0	0	0	0	0	0	0	0	0	0	0	0	0	0
MIR4449	0	0	0	0	0	0	0	0	0	0	0	0	0	0	0	0	0.235829301	0	0	0.278229463	0	0	0.45706989	0	0	0	0	0	0	0	0.212049745	0	0	0.267354809	0	0	0	0	0.300887078	0	0	0	0	0	0.214735307	0	0	0	0
MIR548T	0	0	0	0	0	0	0	0	0	0	0	0	0	0	0	0	0	0.183872302	0	0	0	0	0	0	0	0	0	0	0	0	0	0	0	0	0	0	0	0	0.268358746	0	0	0	0	0.222312494	0	0	0	0.341720544	0
MIR5591	0	0	0	0	0	0	0	0	0	0	0	0	0.528294533	0	0	0	0	0.209331543	0	0	0	0	0	0	0	0	0	0	0	0	0	0	0	0	0	0	0	0	0	0	0	0	0	0	0	0	0	0	0
MIR4452	0	0	0	0	0	0	0	0	0	0	0	0	0	0	0	0	0	0	0.196380637	0	0	0.585923818	0.42488187	0	0	0	0	0	0	0	0	0	0	0	0	0.187627227	0	0	0	0	0	0	0	0	0	0	0	0	0.309752006
MIR5705	0	0	0	0	0	0	0	0	0	0	0	0	0	0	0	0	0	0	0	0	0	0	0	0	0	0	0	0	0	0	0	0	0	0	0	0	0	0	0	0	0	0	0	0	0	0	0	0	0
MIR3945	0	0	0	0	0	0	0	0	0	0	0	0.529343932	0	0	0	0	0	0	0	0	0	0	0	0	0	0	0	0.419934871	0.197023399	0	0	0	0	0	0	0	0	0	0	0	0	0	0	0	0.289235311	0.150462627	0	0	0
MIR4455	0	0	0	0	0	0	0	0	0	0	0	0	0	0	0	0	0	0	0	0	0	0	0	0	0	0	0	0	0	0	0	0	0	0	0	0	0	0	0	0	0	0	0	0	0	0	0	0	0
MIR95	0	0	0	0	0	0	0.209593176	0	0	0	0	0	0	0	0	0	0	0	0	0	0	0	0	0	0	0	0	0	0	0	0	0	0	0	0	0	0	0	0	0	0	0.192667887	0	0	0	0.182041203	0	0	0
MIR297	0	0	0	0	0	0	0	0	0	0	0	0	0	0	0	0	0	0	0	0	0	0	0	0	0	0	0	0	0	0	0	0	0	0	0	0	0	0	0	0	0	0	0	0	0	0	0	0	0
MIR8082	0	0	0	0	0	0	0	0	0	0.13569499	0	0	0	0	0	0.269738643	0	0	0	0	0	0	0	0	0	0	0	0	0	0	0	0	0	0	0	0	0	0	0	0	0	0	0	0	0.349939018	0	0	0.312189139	0.271511018
MIR4274	0	0	0	0	0	0	0	0	0	0	0	0	0	0	0	0	0	0	0	0	0	0	0	0	0	0	0	0	0	0	0	0	0	0	0	0	0	0	0	0	0	0	0	0	0	0	0	0	0
MIR3139	0	0	0	0	0	0	0	0	0	0	0	0	0	0	0	0	0	0	0.550382574	0	0.377524807	0	0	0	0	0	0	0	0	0	0	0	0	0.232176545	0	0.175283331	0	0	0	0	0	0	0	0.432924331	0	0	0	0	0
MIR367	0	0	0	0	0	0	0	0	0	0	0	0	0	0	0	0	0.228893145	0	0	0	0	0	0.221813329	0	0	0	0	0	0	0	0.205812988	0	0.369751035	0.259491432	0.21590297	0.195904899	0	0	0	0	0	0	0	0	0	0	0	0	0
MIR302D	0	0	0	0	0	0	0	0.252933985	0	0	0	0	0	0	0	0.321306325	0	0	0	0	0	0	0	0	0	0	0	0	0.283945487	0	0	0	0	0	0	0	0	0.252836861	0	0	0	0	0	0.241928303	0	0	0	0	0
MIR302A	0	0	0	0	0	0	0	0	0	0	0	0	0.248834381	0	0	0	0.225575853	0	0.202072829	0	0.415824425	0.301453558	0.218598643	0	0	0	0	0	0	0	0.405660382	0	0	0	0.212773942	0	0	0	0	0	0	0	0	0	0	0	0	0	0
MIR302C	0	0	0	0	0	0	0	0	0	0	0	0	0	0	0	0	0	0	0	0	0	0	0.443626658	0	0	0	0	0	0	0	0.205812988	0	0	0.259491432	0	0	0	0.252836861	0.292037458	0	0	0	0	0	0.208419562	0	0	0	0
MIR4450	0	0	0	0	0	0	0	0	0	0	0	0.266029258	0	0	0	0	0	0	0	0	0	0	0	0	0	0	0	0	0	0	0	0	0	0	0.225867723	0	0	0	0	0	0	0	0	0	0	0	0	0	0
MIR4635	1.60574633	0.99897257	1.033328619	0	0	1.404827888	0	0.435430657	0.250223653	1.391303058	2.165910346	0.218884833	0.217336358	5.715873098	0.612222822	0.276567469	0	8.783975526	6.000795656	5.346231958	1.089565265	10.26850033	12.21938745	0.164340412	1.020590371	0.248449473	0.429623768	3.906988992	0.488817548	1.687756237	4.251731596	3.072277647	0	8.264309408	4.831853816	7.588215068	0	3.264475933	1.256870074	1.289230549	0.273822783	1.185273328	0	4.373083749	1.614592052	8.772542508	1.365542677	5.441575238	0.556769429
MIR4457	0	0	0	0	0	0	0	0	0	0	0	0	0	0	0	0	0	0	0	0	0	0	0	0	0	0	0	0	0	0	0	0	0	0	0	0	0	0	0	0	0	0	0	0	0	0	0	0	0
MIR4277	0	0.313169972	0	0	0.501453947	0	0.202107706	0	0.235329388	0	0	0	0.20439967	0	0	0	0	0	0	0.218608864	0	0	0	0	0	0	0	0	0	0	0	0	0	0	0	0	0	0	0	0	0	0	0	0	0	0	0	0	0
MIR6075	0.222550807	0.276908186	0	0	0	0	0	0	0	0.231395666	0	0	0	0	0	0	0.163839304	0.859361073	0.146768686	0	0	0.656851438	0.317543292	0	0	0	0	0.216597986	0	0.155944728	0.29463754	0	0	0.185741236	0	1.121813315	0	0	0.836149355	0.357365661	0	0	0	0.865848662	0	0.155214078	0.189259424	0	0
MIR4636	0	0	0	0	0	0	0	0	0	0	0	0.216148772	0	0	0	0	0	0	0	0	0	0	0	0	0	0	0	0	0	0	0	0	0.314288379	0	0	0	0	0	0	0	0	0	0	0	0	0.184316718	0	0	0
MIR887	0	0	0	0	0.123164127	0	0	0	0	0.096414861	0.125078156	0	0	0	0	0	0	0.238711409	0.244614477	0.161080215	0.251683204	0.182458733	0	0	0	0	0.297721734	0	0	0	0.245531284	0.152073894	0.220553249	0	0.128784228	0.116855554	0	0	0	0	0	0.136895604	0	0.14430811	0	0	0.157716186	0	0
MIR6131	0.1939663	0	0	0	0	0	0	0.315587357	0	0	0	0	0	0	0	0	0	0	0	0	0	0.190828399	0	0	0	0	0	0	0	0	0	0	0	0	0	0	0.143139979	0	0	0	0	0	0	0	0	0.27055665	0	0	0
MIR4637	0	0	0	0.176584034	0	0	0	0	0	0	0	0	0	0	0	0	0	0	0.165988395	0	0	0	0	0	0	0	0	0	0	0	0	0	0	0	0	0.47576904	0	0	0	0	0	0	0	0	0	0	0	0	0
MIR579	0	0.268431405	0	0	0.143272556	0	0	0.175505214	0.605132713	0	0.581996317	0.176447977	0.175199717	0.418881238	0	0.222947246	0	0.971896452	0.142275767	0.374758052	0	0.848991654	0.15391129	0.132478495	0	0.400561395	0.346329364	0	0	0.15117091	1.142472095	0.176902284	0.256561942	0.360110559	0.299620449	0.679670057	0	0.350875644	0.405276473	0.866064739	0	0.477737719	0	0.503605855	0.144617655	0.90277576	0.183465768	0	0
MIR4279	0	0.453556512	0	0.255742393	0	0	0	0	0	0	0	0	0	0	0	0	0	0	0	0	0	0	0	0	0	0	0	0	0	0	0	0	0	0	0	0	0	0	0	0	0	0	0	0	0	0	0	0	0
MIR3650	0	0	0	0	0	0	0	0	0	0	0	0	0	0	0	0	0	0	0	0	0	0	0	0	0	0	0	0	0	0	0	0	0	0	0	0	0	0	0	0	0	0	0	0	0	0	0	0	0
MIR581	0	0.274023726	0.170068669	0.463533088	0.731287006	0	0	0.358323145	0	0	0.29706062	0	0.894248558	0	0.251904182	0	0.162132644	0.141734899	0.435719538	0.191282756	0	0.43333949	0.157117775	0	0	0.204453212	0	0.643025272	0	0	0.291568399	0	0	0	0.152931271	0.97136179	0	0	0	0	0	0.325127059	0	0.856829405	0.147630523	0	0.187287971	1.053638343	0.687262264
MIR449A	0	0	0	0	0	0	0	0	0	0	0	0	0	0	0	0	0	0	0	0	0	0	0	0	0	0	0	0	0	0	0	0	0	0	0	0	0	0	0	0	0	0	0	0	0	0	0	0	0
MIR449B	0	0	0	0	0	0	0	0	0	0	0	0	0	0	0	0	0	0	0	0	0	0	0	0	0	0	0	0	0	0	0	0	0	0	0	0	0	0	0	0	0	0	0	0	0	0	0	0	0
MIR449C	0	0	0	0	0	0	0	0	0	0	0	0	0	0	0	0	0	0	0	0	0	0	0	0	0	0	0	0	0	0	0	0	0	0	0	0	0	0	0	0	0	0	0	0	0	0	0	0	0
MIR5687	0	0	0	0.192637128	0	0	0	0	0	0.28548816	0.185180646	0	0	0.533121576	0	0	0	0.883542229	0.181078249	0	0	0.270133708	0.391774192	0	0	0	0	0.267231282	0	0	0.181756924	0	0	0	0.381335116	0.692027695	0	0	0	0	0	0	0	0.427301937	0	0	0.233501886	0	0
MIR4803	0	0	0	0	0	0	0	0	0	0	0	0	0	0	0	0	0	0	0	0	0	0	0	0	0	0	0	0	0	0	0	0	0	0	0	0	0	0	0	0	0	0.421786455	0	0	0	0	0	0	0
MIR582	0	0	0	0	0	0	0	0	0	0	0	0	0	0.183260542	0	0	0	0.121487056	0	0	0.768532642	0	0	0	0	0	0	0	0	0	0.249915771	0	0	0	0	0.11894226	0	0	0	0.151561329	0	0	0	0	0.126540449	0	0	0	0
MIR3660	0.190471411	0	0	0	0	0	0	0	0	0	0	0	0	0	0	0	0	0	0	0	0	0.18739005	0	0	0	0	0	0	0	0	0.126083632	0	0	0	0	0	0	0	0	0	0	0	0	0.296416659	0	0	0	0.455627391	0
MIR4280	0	0	0	0	0	0	0	0	0	0	0	0	0	0	0	0	0	0	0	0	0	0	0.198464558	0	0	0	0	0	0	0	0	0	0	0	0	0	0	0	0	0	0	0	0	0	0	0	0	0	0
MIR548P	0	0.939509917	0	0	0.334302631	0	0	0	0	0.78509244	0	0	0	0	0	0	0	0.485948226	0.165988395	0.218608864	0.341570063	0.247622566	0.359126342	0	0.191968189	0	0.606076388	0.489924016	0	0.176366062	0	0.619157995	0	0.420128985	0	0.31717936	0	0.409354919	0	0	0	0.185786891	0.138667727	1.56677377	0.84360299	0.877698655	0	0	0
MIR583	0	0	0	0	0	0	0	0	0	0	0	0	0	0	0	0	0	0.181420671	0.185907003	0	0	0	0	0	0	0	0	0	0	0	0.186603776	0	0	0.235272232	0	0	0	0	0	0	0	0	0	0	0.18896707	0	0	0	0
MIR548F3	0	0	0	0	0	0	0	0	0	0	0	0	0	0	0	0	0	0	0	0	0	0	0	0	0	0	0	0	0	0	0	0	0	0	0	0	0	0.197619616	0	0	0	0	0	0	0	0	0	0	0
MIR5706	0	0	0	0	0	0	0	0	0	0	0	0	0	0	0	0	0	0.170081879	0	0	0	0.780011082	0	0	0	0	0	0	0	0	0	0	0	0	0	0.166519164	0	0	0	0	0	0	0	0	0	0	0	0	0
MIR4460	0	0	0	0	0	0	0	0	0	0	0	0	0	0	0	0	0	0	0	0	0	0	0	0	0	0	0	0.239265217	0	0	0	0	0	0	0	0	0	0	0	0	0	0	0	0	0	0	0	0	0
MIR3661	0	0	0	0	0	0	0.176844242	0	0	0.228985295	0	0	0	0	0	0	0	0	0	0	0	0	0	0	0	0.204453212	0	0	0	0	0	0	0	0	0.152931271	0	0	0.179092777	0	0	0	0	0	0	0	0	0	0	0
MIR1289-2	0	0	0	0	0	0	0	0	0	0	0	0	0	0	0	0	0	0	0	0	0	0	0	0	0	0	0	0	0	0	0	0	0	0	0	0	0	0	0	0	0	0	0	0	0	0	0	0	0
MIR874	0	0	0	0	0	0	0	0	0	0	0	0	0	0	0	0	0.277941676	0.121487056	0.124491296	0	0	0.185716924	0	0	0	0	0	0	0	0	0	0	0	0	0	0.11894226	0	0	0	0	0	0	0	0	0	0.131654798	0	0	0
MIR5197	0	0	0	0	0	0	0	0	0	0	0	0	0	0	0	0	0	0	0	0	0	0	0	0	0	0	0	0	0	0	0	0	0	0	0	0	0	0	0	0	0	0	0	0	0	0	0	0	0
MIR5692C1	0	0	0	0	0	0	0	0	0	0	0	0	0	0	0	0	0	0	0	0	0	0	0.331501239	0	0	0	0	0	0	0	0	0	0	0.193905686	0	0	0	0	0	0.186537021	0	0	0	0	0	0.162036675	0	0	0
MIR145	0	0	0	0	0	0	0	0	0	0	0	0	0	0	0	0	0	0	0	0	0	0	0	0	0	0	0	0	0	0	0	0	0	0	0	0	0	0	0	0	0	0	0	0	0	0	0	0	0
MIR6499	0	0	0	0	0	0	0	0	0	0	0	0	0	0	0	0	0	0	0	0	0	0	0	0	0	0	0	0	0	0	0	0	0	0	0	0	0	0	0	0	0	0	0	0	0	0	0	0	0
MIR378A	0	0	1.457731445	0	0	0	0.909484675	0.153567062	0.176497041	0.39254622	0.763870167	0	0.153299753	0.366521083	0.431835741	0.78031536	0.416912513	1.822305847	0.248982593	0.983739887	0	1.485735395	2.154758055	0	0	0.17524561	0	0.551164518	0.172395474	0.264549093	0.124957885	0.309578998	0	2.048128804	2.490594979	0.83259582	0.139305873	0.153508094	1.418467655	0.151561329	0.193142856	0	0	1.321965368	0.506161794	0	0	4.289813252	0
MIR3142	0	0	0	0	0	0	0	0	0	0	0	0	0	0	0	0	0	0	0	0	0	0	0	0	0	0	0	0	0	0	0	0	0	0	0	0	0	0	0	0	0	0	0	0	0	0	0	0	0
MIR1294	0	0	0	0	0	0	0	0	0	0.07740348	0	0	0	0	0	0	0	0.095820777	0	0	0	0	0	0	0	0	0	0.144907103	0	0	0	0	0	0	0	0.093813614	0	0	0	0	0	0	0	0	0	0	0	0	0
MIR103A1	0	0	0	0	0	0	0.197407526	0	0	0	0	0	0	0	0	0	0	0	0.1621282	0	0	0.241863902	0	0	0	0	0	0	0	0.172264525	0	0	0	0	0	0	0	0	0	0	0	0	0	0	0	0	0	0	0
MIR218-2	0.19220297	0	0	0	0	0	0.154336793	0	0	0.099920856	0	0.314398214	0	0	0	0	0	0.123695912	0.126754775	0.166937678	0	0	0.411362901	0	0	0.178431894	0.617095958	0	0	0.134679538	0	0	0	0	0	0.242209693	0	0	0.180532247	0.15431699	0.196654544	0	0	0	0	0	0	0	0
MIR585	0	0	0	0	0	0	0	0	0	0	0	0.183956402	0	0	0	0	0	0	0	0	0	0	0	0	0	0	0	0	0	0	0	0	0	0	0	0	0	0	0	0	0	0	0.123915841	0	0	0	0	0	0
MIR378E	0	0	0	0	0	0	0	0	0	0	0	0	0	0	0	0	0	0	0.17649399	0	0	0	0	0	0	0	0	0	0	0	0	0	0	0	0	0	0	0	0	0	0	0	0	0	0	0	0.682771338	0	0
MIR4634	0	0	0	0	0	0	0	0	0	0	0	0	0.317955043	0	0	0	0	0	0	0	0	0	0	0	0	0	0	0	0	0	0	0	0	0	0	0	0	0	0	0	0	0	0	0	0	0	0	0	0
MIR1271	0	0.30588695	0	0	0	0.161310179	0	0	0	0	0.165801276	0	0	0	0	0	0	0.158215701	0.810641	0	0	0	0	0	0	0.684680524	0	0.239265217	0	0	0.162735851	0	0.292361283	0.410358544	0.341427953	0.929409287	0	0.399835037	0.230913339	0.394764393	0	0.544398796	0.270885792	0.191292146	0	0.171457412	0	0	0
MIR8056	0	0	0	0	0	0	0	0	0	0	0	0	0	0	0	0	0	0	0	0	0	0	0	0	0	0	0	0	0	0	0	0	0	0	0	0	0	0	0	0	0	0	0	0	0	0	0	0	0
MIR5003	0	0	0	0.149828877	0	0	0	0	0	0	0.144029392	0	0	0	0	0	0	0.412319707	0.281677277	0	0.579634047	0.420207991	0.15235663	0	0	0	0	0.207846552	0	0	0	0	0	0	0	0.538243762	0	0	0	0	0	0.157637362	0	0.166172976	0	0	0.181612578	0.255427477	0
MIR8089	0	0	0	0.180890961	0.171228177	0.169178968	0	0	0	0	1.217224005	0	0	0.250307081	0	0	0.189813827	0.331867081	0.510110678	0	0	0.507324281	0.735771043	0	0	4.547837303	0.206952913	0.752810074	0	0.180667673	0.68269674	0	0	0.215188017	0.179041488	0.162457721	0	0	0	0.414021193	0	0	0	1.805611234	0	1.618390691	0.438527933	0	0
MIR340	0	0	0	0	0	0	0	0	0	0	0.128458647	0	0	0.369823075	0	0	0	0.612907672	0	0	0	0	0.135885643	0	0	0	0	0.185376655	0	0	0	0	0	0	0	0	0	0.15489105	0	0	0	0.140595485	0	0	0.127680453	0	0	0	0
MIR4638	0	0	0	0	0	0	0	0	0	0	0	0	0	0	0	0	0	0	0	0	0	0	0	0	0	0	0	0	0	0	0	0	0	0	0	0	0	0	0	0	0	0	0	0	0	0	0	0	0
MIR1229	0	0	0	0	0	0	0	0	0	0	0	0	0	0	0	0	0	0	0	0	0	0	0	0	0	0	0	0	0	0	0	0	0	0	0	0	0	0	0	0	0	0	0	0	0	0.213700542	0	0	0
MIR4456	0	0	0	0	0	0	0	0	0	0	0	0	0	0	0	0	0	0	0	0	0	0	0	1.509638665	0	0	0	0	0	0	0	0	0	0.410358544	0	0	0	0	0	0	0	0	0	0	0	0	0	0	0
MIR584	0	0	0	0	0	0	0	0	0	0	0	0	0	0	0	0	0	0	0	0	0	0	0	0	0	0	0	0	0	0	0	0	0	0	0	0	0	0	0	0.152926747	0	0	0	0	0	0	0	0	0
MIR3912	0	0	0	0	0	0	0	0	0	0	0	0	0	0	0	0	0	0	0	0	0	0	0.143650537	0	0	0.186928651	0	0	0	0	0	0	0	0	0	0	0	0	0	0	0	0	0	0.156677377	0	0	0	0	0
MIR3141	0	0	0	0	0	0	0	0	0	0	0	0	0	0	0	0	0	0	0	0	0	0	0	0	0	0	0	0	0	0	0	0	0	0	0	0	0	0	0	0	0	0	0	0	0	0	0	0	0
MIR1303	0	0.30588695	0.189844095	0	0	0	0	0	0	0	0	0	0	0	0	0	0.180985277	0	0	0.213524937	0	0.725591705	0.175387284	0	0	0	0	0	0	0	0	0	0	0	0	0.309803096	0	0	0	0	0	0.181466265	0	0.191292146	0	0	0	0	0
MIR378H	0.254726827	0	0.19670593	0.178711552	0.50749556	0	1.022713691	0.414446047	1.19082341	0.926976616	1.030764562	0	0.206862317	1.236456667	0	1.316194583	0.375053827	4.918030238	3.191776853	0.663728116	0.345685365	6.014543286	0.363453166	0.156420392	0	0.472952009	0	0.247913358	0.232630038	0.713963816	0.674471478	0.417745153	0.302928559	1.700763121	1.238190528	2.247005586	0.375958018	0.207143453	0.239259604	2.658714405	0	0	0	2.774888484	0.341506753	4.441366689	0.216622232	1.218666035	0
MIR4281	0	0	0	0	0	0	0	0	0	0	0	0	0	0	0	0	0	0	0	0	0	0	0	0	0	0	0	0	0	0	0	0	0	0	0	0	0	0	0	0	0	0	0	0	0	0	0	0	0
MIR580	0	0	0	0	0	0	0.700084423	0	0	0	0	0.178267029	0	0	0	0	0	0.280547429	0	0.757243074	0	0	0.155498004	0	0	0	0	0	0	0	0.865687619	0.178726019	0	0	0.15135466	0.137335393	0	0	0	0.174998648	0.223010308	0	0	0.169599222	0	0	0	0.260694023	0.226725695
MIR3936	5.766089093	6.45699543	21.52141697	5.258993581	3.956927506	4.792378772	7.099492495	6.09800843	7.188243132	5.395726223	15.81442721	5.34476964	3.277827441	11.00896054	7.914371391	7.15052621	5.376908053	49.97314846	35.61809165	15.69214171	4.173365135	41.60059106	11.92952414	12.15670845	4.837598356	1.070591365	2.776931812	22.63448956	2.281889189	4.579104295	9.415008678	11.50508129	2.285733669	7.53940561	10.41044868	26.76417109	3.971483793	7.971256686	8.665547857	15.277382	5.309672687	4.114335143	5.718152807	26.17224365	4.509441438	24.93302507	7.518760738	35.40224831	3.998616806
MIR4804	0	0	0	0	0	0	0	0.471219478	0	0	0	0	0	0	0	0	0	0	0	0	0	0	0	0	0	0	0	0	0	0	0	0	0	0	0	0	0	0	0	0.232532451	0	0.213782176	0	0	0	0.201990923	0	0	0
MIR4633	0	0	0	0	0	0.175603486	0	0	0	0	0	0.218884833	0	0.519624827	0	0	0	0	0	0	0	0	0.381855858	0	0.204118074	0	0	0.260465933	0.244408774	0	0.177155483	0	0	0.223359714	0.557521594	0	0	0	0	0.644615274	0	0	0	0.208242083	0.179399117	0	0	0.320092661	0
MIR548AE2	0	0	0	0	0	0	0	0	0	0	0	0	0	0	0	0	0	0	0	0	0	0	0	0	0	0	0	0	0	0	0	0	0	0	0	0	0	0	0	0	0	0	0	0	0	0	0.268352914	0	0
MIR6720	0	0	0	0	0	0	0	0	0	0	0	0	0	0	0	0	0	0	0	0	0	0	0	0	0	0	0	0	0	0	0	0	0	0	0	0	0	0	0	0	0	0	0	0	0	0	0	0	0
MIR3691	0.234914741	0	0	0	0	0	0	0	0	0	0	0	0.381546051	0	1.343488971	0	0	0	0	0	0	0	0	0	0	0	0	0	0	0	0	0	0	0.196060193	0	0.148017035	0	0	0	0.377219309	0	0	0	0	0	0	0.199773836	0	0
MIR5689	0	0	0	0	0	0	0	0	0	0	0	0	0	0	0	0	0	0	0	0	0	0	0	0	0	0	0	0	0	0	0	0	0	0	0	0	0	0	0	0	0	0	0	0	0	0	0	0.324196413	0
MIR4639	0	0	0	0	0.406977116	0.201053267	0	0	0	0.318588236	1.653206931	0	0	0.594932773	0	0.633299423	0	0.591589145	0.808291316	0.26613253	0.415824425	1.507267792	0.65579593	0	0	0.284456643	0	0.298214619	0	0.21470651	0.202830191	0.25125252	0.364392324	0.511461373	0.638321825	1.351459882	0.226119678	0	0.575610063	0.246012593	0	0.226175345	0.33762577	0.238422095	0.410797978	0.427401084	0.260574569	0	0.318730325
MIR548A1	0	0	0	0	0	0	0	0.177314546	0.407580796	0	0	0	0.1770059	0	0	0	0	0	0	0	0	0	0	0	0	0	0.34989977	0	0	0	0	0	0	0	0	0	0	0	0	0	0	0	0	0	0	0	0	0	0
MIR3143	0	0	0	0	0.222868421	0	0	0	0	0	0	0	0	0	0	0	0.247059267	0.215976989	0	0.291478485	0	1.320653684	0	0	0	0	0	0	0	0	0.222147352	0	0	0	0	0	0	0	0.315215034	0	0	0.247715854	0	0.522257923	0	0	0	0	0
MIR7159	0	0	0	0	0	0	0	0	0	0	0	0	0	0	0	0	0.471658601	0	0	0	0	0	0	0	0	0	0	0	0	0	0	0	0	0	0	0	0	0	0	0	0	0	0	0	0	0	0	0	0
MIR6835	0	0.411035589	0	0	0	0.216760553	0.265266364	0	0	0	0.222795465	0.270185965	0	0	0.377856273	0	0	0.850409395	0	0.860772401	0.448310708	0.975013853	0	0	0	0	0.26515842	0.321512636	0	0	0	0	0	0	0.229396906	1.040744775	0	0.537278331	0.3102898	0.530464653	0	0	0	0	0.221445785	0.230395897	0	0.790228757	0
MIR3934	0	0	0	0	0	0	0	0	0	0	0	0	0	0	0	0	0	0	0	0	0	0	0	0	0	0	0	0	0	0	0	0	0	0	0	0	0	0	0	0	0	0	0	0	0	0	0	0	0
MIR3925	0	0	0	0	0	0	0	0	0	0	0	0	0	0.266560788	0	0	0	0	0	0	0	0	0	0	0	0	0	0	0	0	0	0	0	0	0	0	0	0	0	0.220452843	0	0	0	0.213650969	0	0	0	0	0
MIR1275	0	0	0	0	0	0	0	0	0	0	0	0	0	0	0	0	0	0	0	0	0	0	0	0	0	0	0	0	0	0	0	0	0	0	0	0	0	0	0	0	0	0	0	0	0	0	0	0	0
MIR6780B	0	0	0	0	0	0	0	0	0	0	0	0	0	0.259812414	0	0	0	0.172234814	0	0	0	0	0.190927929	0	0	0	0	0	0	0	0	0	0	0.223359714	0	0	0	0	0	0	0	0	0	0	0	0	0	0	0.278384714
MIR4642	0.257833252	0	0	0	0.171228177	0	0	0.209750134	0	0.134040173	0.173889144	0.210876851	0	0	0	0	0	0.331867081	0.680147571	0	0	0.253662141	0	0	0	0	0	0	0	0	0	0	0	0	0.179041488	0.162457721	0	0	0	0.207010596	0	0	0	0	0	0.179821188	0	0.616763908	0
MIR206	0	0	0.145773145	0	0	0	0	0.153567062	0.176497041	0.19627311	0.127311694	0.15439198	0.153299753	0	0	0	0	0	0	0.327913296	0	0.185716924	0.269344757	0.115918683	0	0	0	0.183721506	0	0.264549093	0.124957885	0.464368496	0	0	0.131083946	0	0.139305873	0	0	0	0	0	0	0	0	0.131654798	0.160532547	0	0
MIR586	0	0	0	0	0	0	0	0	0	0	0	0	0	0	0	0	0	0	0	0	0	0	0	0	0	0	0	0	0	0	0	0	0	0	0	0	0	0	0	0	0	0	0	0	0	0	0	0	0
MIR133B	0	0	0	0	0.117989164	0	0	0	0	0	0	0	0	0.34496102	0	0	0	0	0	0	0	0	0	0.109099937	0	0	0	0	0	0	0	0	0	0	0	0	0	0	0	0	0	0	0	0	0	0	0	0	0
MIR5685	0	0.332990857	0.206665724	0.187760238	0	0.175603486	0	0.870861314	0	0	0.721970115	0.656654498	0	0.259812414	0	0	0.591065842	0.172234814	0.70597596	0.697334603	0.363188422	0.78988464	0.190927929	0	0.408236148	0.248449473	0.644435653	1.823261529	0	0.375056942	1.417243865	0.219448403	0.318266713	0.223359714	0.185840531	1.349016012	0.197496934	0.217631729	0.50274803	2.793332856	0.273822783	0.987727773	0.147444165	1.2494525	0.358798234	2.426447928	0.227590446	0.960277983	0
MIR548U	0	0	0	0	0	0	0	0	0	0	0	0	0	0	0	0	0	0	0	0	0	0	0	0	0	0	0	0	0	0	0	0	0	0	0	0	0	0	0	0	0	0	0	0	0	0	0	0	0
MIR30A	0	0	0	0	0	0	0	0	0	0	0	0	0	0	0	0	0	0.191641554	0	0	0	0	0	0	0	0	0	0	0	0	0	0	0	0	0.20678031	0	0	0	0	0	0	0	0	0	0	0	0	0	0
MIR30C2	2.432303069	0.465597835	2.600696101	1.050128058	0.621270376	2.332573739	0.450718069	3.805201539	1.924286325	1.264485169	9.968618339	2.907487909	0.303886236	7.083911913	2.354078019	0.773409915	2.617079141	7.947188685	6.292869781	4.87517112	0.507820979	12.33291859	3.870937036	3.216999917	0.998914115	0.347389529	2.102495079	2.913530434	1.196088956	1.835455652	6.564159363	4.142331365	1.112525237	2.654620314	6.496195566	6.130263028	0.966511543	2.13009462	1.405914844	5.708362991	4.594407045	4.833747422	1.546206511	3.202873812	2.633833052	6.785465001	1.591119048	2.237815949	1.362360593
MIR4643	0	0	0	0.190167421	0	0	0	0	0	0	0	0	0	0	0	0	0	0	0	0	0	0	0	0	0	0	0	0	0	0	0	0	0	0	0	0	0	0	0	0	0	0	0	0	0	0	0	0	0
MIR548AI	0	0	0	0	0	0	0	0	0	0	0	0	0.195108776	0	0	0	0	0	0	0	0	0	0	0	0	0	0	0	0	0	0	0	0	0	0	0	0	0	0	0	0	0	0	0	0	0	0	0.287355912	0
MIR2113	0	0	0	0	0	0	0	0	0	0	0	0	0	0	0	0	0	0	0	0	0	0	0	0	0	0	0	0	0	0	0	0	0	0	0	0	0	0	0	0	0	0	0	0	0	0	0	0	0
MIR4464	0	0	0	0	0	0	0	0	0	0	0	0	0	0	0	0	0	0	0	0	0	0	0	0	0	0	0	0	0	0	0	0	0	0	0	0	0	0	0	0	0	0	0	0	0	0	0	0.274862176	0
MIR588	0	0	0	0	0	0	0	0	0	0	0	0	0.620586951	0	0	0	0	0	0	0	0	0	0.181726583	0	0	0	0	0	0	0	0.16861787	0	0	0	0	0	0	0	0	0	0	0	0	0	0	0	0	0	0
MIR3144	0	0	0	0	0	0	0	0	0	0	0	0	0	0	0	0	0	0	0	0	0	0	0	0	0	0	0	0	0	0	0	0	0	0	0	0	0	0	0	0	0	0	0	0	0	0	0	0	0
MIR3145	0	0	0.199104783	0.180890961	0	0	0	0	0	0	0.173889144	0	0	0	0	0.266449147	0	0.995601243	0.170036893	0	0	0	0.367885522	0	0.19665034	0	0.206952913	0	0.470933979	0	0	0	0	0	0.179041488	0	0	0	0.242177405	0.828042385	0	0	0	0	0.345671469	0.359642376	0	0.616763908	0
MIR548B	0	0	0	0	0	0	0	0	0	0	0	0	0	0	0	0	0	0	0.143742528	0	0	0	0	0	0	0	0	0	0	0	0.14428127	0	0	0	0	0	0	0	0	0	0	0	0	0	0	0	0	0	0
MIR548AJ1	0	0	0	0	0	0	0	0	0	0	0	0	0	0	0	0	0	0	0	0	0	0	0	0	0	0	0	0	0	0	0	0	0	0	0	0	0	0	0	0	0	0	0	0	0	0	0	0	0
MIR4466	0	0	0	0	0	0	0	0	0	0	0	0	0	0	0	0	0	0	0	0	0	0	0	0	0	0	0	0	0	0	0	0	0	0	0	0	0	0	0	0	0	0	0	0	0	0	0	0	0
MIR1202	0	0	0	0	0	0	0	0	0	0	0	0	0	0	0	0	0	0	0	0	0	0	0	0	0	0	0	0	0	0	0	0	0	0	0	0	0	0	0	0	0	0	0	0	0	0	0	0.304666509	0
MIR4644	0	0	0.194364193	0	0.334302631	0	0	0.204756083	0.470658777	0	0	0	0.408799341	0.733042167	0	0	0.18529445	1.457844678	0.165988395	0.218608864	0.341570063	0.247622566	0	0.154558244	0	0	0.404050925	0.489924016	0	0.176366062	0.333221028	0.206385998	0	0	0.34955719	0.31717936	0	0	0.236411276	0	0	0	0.138667727	0.195846721	0	0.351079462	0.428086792	0.301039526	0
MIR7161	0	0	0	0	0	0	0	0	0	0	0	0	0	0	0	0	0	0	0	0	0	0	0	0	0	0	0	0	0	0	0	0	0	0	0	0	0	0	0	0	0	0	0	0	0	0	0	0	0
MIR3939	2.393470944	0.992689724	0.924146728	0	0.132459533	3.533605996	0.800804116	0	1.864874398	0.414765817	0.134518017	0.163131149	0	0.38726756	0.228139637	0.206121039	0	0.128363682	1.578455683	0.173237213	0	1.766062828	0.711476716	0.122480118	0	0.185165173	0.320191299	0	0	0.27952357	0.132030973	0.981307011	0.237198777	0	0.554015169	0.628374204	0.441573333	0.810986159	0.187344785	0.480420818	0	0.294454695	0.43955053	1.086395019	0	1.66928348	0.848096474	0.238559625	0.622426201
MIR4645	3.294908053	0.34163997	0.848134659	0.385274255	2.552856456	1.801646155	2.866254734	1.563591905	0	0.85646448	1.666625818	1.122850765	0.891925834	0.533121576	2.198436497	9.931286403	1.212836403	3.710877361	0.543234748	0.71544719	3.353596984	1.620802249	0.391774192	0	0.628259527	9.941205534	3.746654032	2.405081535	3.259841699	1.731594061	4.725680031	4.052670513	2.61226705	1.833290118	3.432016047	4.152166167	0.810506897	0.893138004	1.80532247	2.204528428	0.280935063	3.445502337	1.21019107	3.632066466	1.288411839	1.914978884	1.167509431	2.955660805	6.283540696
MIR4282	0	0	0	0	0	0	0	0	0	0	0	0	0	0	0	0	0	0	0	0	0	0	0	0	0	0	0	0	0	0	0	0	0	0	0	0	0	0	0	0	0	0	0	0	0	0	0	0	0
MIR587	1.101162848	0	0.510206006	0.463533088	0.438772203	1.156056283	0.176844242	0.358323145	0.617739644	0.45797059	0.891181861	0.180123977	0	2.993255515	0.251904182	0	0.324265288	6.519805364	2.904796917	1.33897929	0.298873805	1.950027706	0.628471099	0	0	0	0.17677228	0.857367029	0	0.154320304	0.874705198	1.26411424	1.571441897	0.183806431	0.611725082	5.82817074	0.487570555	0	1.034299332	9.371542202	0.675999995	0.650254117	0.121334261	3.427317621	0.590522093	1.99676444	0	0.526819171	0
MIR1273C	0.549151342	0	0.212033665	0.385274255	0	0	0.440962267	0.223370272	0.770168907	0.28548816	0	0	0	0.266560788	0	0	0.404278801	0.706833783	0	0.476964794	0	0.270133708	0.391774192	0	0	0.509805412	0	0.534462563	0.501514108	0.19239934	0.181756924	0.450296724	0.326533381	0	0.190667558	0	0	0	0	0.220452843	0	0	0	0.213650969	0	0	0	0	0
MIR1913	0	0	0	0	0	0	0	0	0	0	0	0	0	0	0	0	0	0.170081879	0	0	0	0	0	0	0	0	0	0	0	0	0	0	0	0	0	0.166519164	0	0	0	0	0	0	0	0	0	0	0	0	0
MIR7853	0.160169141	0	0	0	0.106369019	0	0	0	0	0	0	0	0.260145035	0	0	0	0	0	0	0	0	0	0	0	0	0	0	0	0	0	0	0	0	0	0	0	0.118198922	0	0	0	0	0.118228021	0	0	0	0	0.272418867	0	0
MIR3918	0	0	0	0	0	0	0	0	0	0	0	0	0	0	0	0	0	0	0	0	0	0	0	0	0	0	0	0	0	0	0	0	0	0	0	0	0	0	0	0	0	0	0	0	0	0	0	0	0
MIR4641	0	0	0	0	0	0	0	0	0	0	0.648132263	0	0	0	0	0	0	0.206159853	0.211257958	0	0	0	0	0	0	0	0	0	0	0	0.212049745	0	0	0	0	0	0	0	0	0	0	0	0	0	0.214735307	0	0	0	0
MIR6832	0	0	0	0	0.195009868	0	0	0	0	0	0.594121241	0	0.238466282	1.140287815	0	0	0.432353718	0.944899328	0.387306256	0.765131023	0.796996814	2.600036941	0.209490366	0	0	0.545208566	0.942785492	0	0	0.411520811	0.971894665	0.240783665	0	0.490150483	0.407816722	0.55506388	0	0	0.55162631	0.707286204	0	0	0.161779015	0.228487841	0.590522093	0.409592706	0.249717295	0.351212781	0
MIR4646	0.335592487	0	0	0	0	0	0	0	0	0	0	0	0	0	0	0	0	0	0	0	0	0	0	0	0	0	0	0	0	0	0	0	0	0	0	0	0	0	0.315215034	0.269442363	0	0	0	0	0	0	0	0	0
MIR6891	0	0	0.175554755	0	0	0	0	0.184940978	0	0	0.15332161	0	0	0	0	0.704800971	0.334725459	0.731534964	0	0	0.617029791	0.223659092	0	0	0.346781244	0.211048477	0	0	0.830464221	0	0	0	0	0	0	0	0	0	0.213532765	0.365050944	0	0	0	0.176893813	0.304785596	0.158552015	0	0	0
MIR877	0	0	0	0	0	0	0	0	0	0	0	0	0	0	0	0	0	0	0	0	0	0	0	0	0	0	0	0	0	0	0.122765642	0	0	0	0	0	0	0	0	0	0	0	0	0	0	0	0	0	0
MIR3692	0	0	0	0	0	0	0	0	0.286487951	0	0.206650866	0	0	0	0	0	0	0	0	0	0	0	0	0	0	0	0	0	0	0	0	0	0	0	0.212773942	0	0	0	0	0.246012593	0	0	0	0	0	0	0	0	0
MIR4462	0	0	0	0	0	0	0	0	0	0	0	0	0	0	0	0	0	0.46919139	0	0	0	0.358625785	0	0	0	0	0	0	0	0	0	0	0	0	0	0	0	0	0	0	0	0	0.200829122	0.283640079	0.24435397	0	0	0	0
MIR3135B	0	0	0	0	0	0	0	0.252933985	0	0	0	0	0	0	0	0	0	0.400192657	0	0.540092487	0	0	0.221813329	0	0	0	0	0	0.283945487	0	0	0.25494741	0	0	0	0	0	0	0	0	0	0	0	0	0	0.867372789	0	0	0.323417536
MIR548A2	0	0	0	0	0	0	0	0	0	0	0	0	0	0	0	0	0	0	0	0	0	0	0	0	0	0	0	0	0	0	0	0	0	0	0	0	0	0	0	0	0	0	0	0	0	0	0	0	0
MIR6833	0	0	0	0	0	0	0	0	0	0	0	0	0	0	0	0	0	0.446116404	0	0	0	0	0	0	0	0	0	0	0	0	0.458861743	0	0	0	0	0	0	0	0	0	0	0	0	0	0	0	0	0	0
MIR4463	0	0	0	0	0	0	0	0	0	0	0	0	0	0	0	0	0	0.203082841	0	0	0	0	0	0	0	0	0	0	0	0	0	0	0	0	0	0	0	0	0	0	0	0	0	0	0	0	0	0	0
MIR7111	0	0.730729935	0	0.824058823	0.585029604	0.385352094	0.235792323	0.238882097	0.549101906	0.305313727	0.594121241	0.240165302	0.238466282	2.28057563	1.007616728	0	1.080884294	4.72449664	0.193653128	1.020174697	0.796996814	1.733357961	2.304394031	0	0.895851547	1.090417131	0	0.28578901	0	0.617281216	0.971894665	0.963134659	0	0.245075241	0.407816722	1.295149053	0.216698024	0.477580738	0.55162631	0.471524136	0	1.083756862	0.323558029	0.685463524	0.984203488	1.023981764	0.99886918	1.756063904	0
MIR5690	0	1.441439873	0.670955843	3.860659144	1.154031001	0.190036649	0	0.471219478	0.541579962	0.150565673	0.195327531	0	0.235199621	0.562333717	1.325085012	0	0	3.727822007	4.775008631	0	0	0.56987111	0	0	0	0	0	1.409370458	0	0	0.191716208	0.237485258	0	1.450308278	0.804460382	0	0.427459117	0.235519268	0.816104678	0.465064901	0	0.213782176	0	1.577505097	1.359009748	0.807963693	0.49259302	0	0.30126565
MIR3668	0	0	0	0	0	0	0	0	0	0	0	0	0	0	0	0	0	0	0	0	0	0	0	0	0	0	0	0	0	0	0	0	0	0	0	0	0	0	0	0	0	0	0	0	0	0	0	0	0
MIR4465	0	0	0	0	0	0	0	0	0	0	0	0	0	0	0	0	0	0	0	0	0	0	0	0	0	0	0	0	0	0	0	0	0	0	0	0	0	0	0	0	0	0	0	0	0	0	0	0	0
MIR548H5	0	0	0	0	0	0	0	0	0	0	0	0	0	0	0	0	0	0	0	0	0	0	0	0	0	0	0	0	0	0	0	0	0	0	0	0	0	0	0	0	0	0	0	0	0	0	0	0	0
MIR219A1	0	0	0	0.269691979	0.127642823	0	0.46301038	0.156359191	0	0	0.129626453	0	0	0.186592552	0	0.397251456	0.282995161	0.123695912	0.253509549	0.333875355	0.260835321	0	0.137120967	0.118026296	0	0.178431894	0.15427399	0	0.175529938	0	0.254459694	0.157603853	0.457146734	0	0.266934581	0.484419386	0	0.156299151	0	0	0.196654544	0.141873626	0.105891719	0.598222712	0	0.268097044	0	1.149423646	0.19993084
MIR339	0.952357057	0.473986985	0.73543208	1.069049284	0.632464437	1.874685864	0.458839115	0.774752746	0.890435523	0.396082672	0.642293233	0.467348697	0.464042495	1.109469225	0.435726153	0.196836307	0.420668482	0.980652276	1.381741236	0.661734939	1.550912719	1.686510448	0.679428215	0.233925991	0.581092896	1.237770798	0.305768268	0.926883274	0.347897174	0.800797254	0.378250896	1.405655989	0.226514147	1.748644966	0.132264883	1.680193366	0.281121761	1.239128402	0.17890583	0.152926747	0.779531526	0.702977424	0.209875478	0.444624989	0.51072181	0.797045265	1.61978786	0.455627391	0.198129662
MIR4648	0	0	0	0	0	0	0	0	0	0	0	0	0	0	0	0	0	0.188979866	0	0	0	0	0	0	0	0	0	0	0	0	0.194378933	0.240783665	0.349209311	0	0	0	0	0.238790369	0	0.471524136	0	0	0	0.456975683	0	0	0	0	0
MIR4656	0	0	0	0	0	0	0	0	0	0	0	0	0	0	0	0	0	0	0	0	0	0	0	0	0	0	0	0	0	0	0	0	0	0	0	0	0	0	0	0	0	0	0	0	0	0	0	0	0
MIR3683	0	0	0	0	0	0	0	0	0	0	0	0	0	0	0	0	0	0	0	0	0	0.253662141	0	0	0	0	0	0	0	0	0	0	0	0	0	0	0	0	0	0	0	0	0	0	0	0	0	0	0
MIR3146	0	0	0	0	0	0	0	0	0.250223653	0	0	0	0	0.259812414	0	0.553134939	0	0.172234814	0	0	0	0.52658976	0.763711716	0	0	0	0	0.260465933	0	0	0.177155483	0	0	0	0.185840531	0	0	0	0.754122044	0.214871758	0.547645565	0	0.29488833	0	0	0	0	0	0
MIR1183	0	0	0	0	0	0.155872757	0	0	0	0	0	0	0	0	0	0	0	0	0	0	0	0.233711186	0	0	0	0	0	0	0	0.166457856	0.314500745	0.194791279	0	0	0	0	0	0	0	0	0	0	0	0	0	0	0	0.284127194	0
MIR550A3	0	0	0	0	0	0.292056324	0	0	0	0	0	0	0	0	0	0	0	0.143226846	0	0	0	0.218950479	0.476314938	0	0.169740293	0	0.178633041	0.216597986	0	0	0.29463754	0	0	0	0	0.560906658	0	0	0.627112016	0.893414152	0	0	0	0	0.149184529	0	0	0	0
MIR550A1	0	0	0	0	0.289499186	0	0	0.177314546	0	0	0	0	0	0	0.249307232	0	0	0.420821144	0.143742528	0	0	0	0	0.133844253	0	0	0.34989977	0	0	0	0	0	0	0	0.15135466	0.274670786	0	0	0	0	0.223010308	0	0	0.169599222	0	0.152013788	0.185357167	0	0
MIR148A	0	0	0.294172832	0	0	0	0.305892744	0.154950549	0	0	0.128458647	0	0.154680832	0.184911538	0.217863076	0.393672614	0	0.612907672	0.251225679	0.661734939	0	0.749560199	0.543542572	0	0	1.237770798	0	0.185376655	0	0	0.126083632	0	0	0	0.396794648	0.120013812	0	0.15489105	0.17890583	0.45878024	0	0	0	0	0.383041358	0	0.323957572	1.139068478	0
MIR548N	0	0	0	0	0	0.184969005	0	0	0	0	0.190118797	0	0	0	0	0	0	0.181420671	0.185907003	0	0	0.832011821	0.402221504	0	0	0	0	0	0	0.395059978	0.186603776	0	0	0	0	0	0	0	0	0.45266317	0	0	0.155307854	0	0	0.196604499	0	0	0
MIR550A2	0	0	0	0	0.144749593	0	0	0.177314546	0	0.113312311	0	0	0	0	0.249307232	0	0	0	0	0.189310769	0	0	0	0.133844253	0	0	0	0	0.199054568	0	0	0	0	0	0	0.137335393	0	0	0.20472729	0.174998648	0	0	0	0	0	0.152013788	0.185357167	0	0
MIR1200	0	0	0	0	0	0	0	0	0	0	0	0	0.225915425	0	0	0	0	0.358067114	0	0	0	0.547376198	0	0	0	0	0	0.270747483	0	0	0	0	0	0	0	0	0	0	0	0	0	0	0	0	0	0	0	0	0
MIR3943	0	0	0	0	0	0	0	0	0	0	0.126185042	0	0	0	0	0	0	0	0	0	0	0	0	0	0	0	0	0	0	0	0	0	0	0	0	0	0	0	0	0	0	0	0	0	0	0	0	0	0
MIR4283-2	0	0	0	0	0	0	0	0	0	0	0	0	0	0	0	0	0	0	0	0	0	0	0	0	0	0	0	0	0	0	0	0	0	0	0	0	0	0	0	0	0	0	0	0	0	0	0	0	0
MIR4650-1	0	0	0	0	0	0	0	0	0	0	0	0	0	0	0	0	0	0.179033557	0	0	0	0.273688099	0.198464558	0	0	0	0	0	0	0	0	0	0	0	0	0	0	0	0	0	0	0	0	0	0	0	0	0.332727898	0
MIR3914-1	0	0	0	0	0	0	0	0	0	0	0	0	0	0	0	0	0	0	0	0	0	0	0	0	0	0	0	0	0	0	0	0	0	0	0	0	0	0	0	0	0	0	0	0	0	0	0	0	0
MIR4652	0	0	0	0	0	0	0	0	0	0	0	0	0	0	0	0	0	0	0.178756733	0	0	0	0.193375723	0	0	0	0	0	0.24754222	0	0	0	0	0	0	0.170788886	0	0	0.254596759	0	0	0	0	0	0	0	0	0	0
MIR5692A1	0	0	0.236617278	0	0	0.201053267	0	0	0.286487951	0	0.413301733	0	0	0	0	0	0	0.394392763	0.404145658	0	0	0.301453558	0	0	0	0	0	0.298214619	0.279830335	0	0.202830191	0.25125252	0	0	0.212773942	0	0.226119678	0	0.287805031	0.246012593	0	0	0	0	0.205398989	0	0.260574569	0	0.318730325
MIR5692C2	0	0	0	0	0.18234689	0.180164615	0	0	0.256722969	0.14274408	0.555541939	0.224570153	0	0	0	0.28375104	0	0.353416892	0.362156499	0	0	0.270133708	0.391774192	0	0	0	0.220391414	0	0	0	0.363513849	0.450296724	0	0	0.381335116	0.346013847	0	0	0	0.440905686	0	0	0	0.213650969	0.184058834	0.191497888	0	0	0
MIR591	0	0	0	0	0	0	0	0	0	0	0	0	0	0	0	0	0	0	0	0	0.302019845	0	0	0	0	0	0	0	0	0	0.14731877	0	0	0	0	0	0	0	0	0.17868283	0	0	0	0.173169732	0	0	0.378518847	0.266182318	0
MIR129-1	0	0	0	0	0	0	0	0	0	0	0	0	0	0	0	0	0	0	0	0	0	0	0	0	0	0	0	0	0	0	0	0	0	0	0	0	0	0	0	0	0	0	0	0	0	0	0	0	0
MIR4653	0.764180482	0	0.78682372	0	0.338330374	0.835703337	0	0.828892094	1.905317457	0.794551385	3.435881874	0.625008498	1.448036219	1.731039334	0	1.052955667	0.750107655	7.704914039	1.511894299	2.212427054	0.345685365	6.265149256	4.543164573	1.251363135	1.359967409	6.857804126	0.613378513	0.991653431	0.930520151	0.535472862	1.011707217	0.417745153	2.726357027	1.913358512	1.591959251	2.086505187	1.503832073	1.035717264	3.349634463	2.045164927	0.260626504	2.256303444	0.842030534	2.180269523	1.707533763	0.71061867	0.216622232	3.351331596	0.264968584
MIR593	0	0	0	0	0	0.138726754	0	0	0.197676686	0	0.142589098	0.172919018	0	0.61575542	0	0.218488301	0.155647338	1.768851542	0.418290756	0.183631446	0.860756559	1.040014777	1.357497574	0	0	0.588825251	0	0.205768087	0.193082931	0	0.279905663	0.346728477	0.502861407	0.176454174	0.440442059	1.865014637	0	0.171929066	0.595756415	1.357989511	0.216319998	0	0.232961781	0.987067475	0.141725302	0.73726687	0.179796452	0	0
MIR592	0	0	0	0	0	0	0	0	0	0	0	0	0	0	0	0	0	0	0	0	0	0	0	0	0	0	0	0	0	0	0	0	0	0	0	0	0	0	0	0	0	0	0	0	0	0	0	0	0
MIR183	0	0	0	0	0	0	0	0	0	0	0	0	0	0	0	0	0	0	0	0	0	0	0	0	0	0	0	0	0	0	0	0	0	0	0	0	0	0	0	0	0	0	0	0	0	0	0	0	0
MIR182	0	0	0	0	0	0	0	0	0	0	0	0	0	0	0	0	0	0	0	0	0	0	0	0	0	0	0	0	0	0	0	0	0	0	0	0	0	0	0	0	0	0	0	0	0	0	0	0	0
MIR96	0	0	0	0	0	0	0	0	0	0	0	0	0	0	0	0	0	0	0	0	0	0	0	0	0	0	0	0	0	0	0	0	0	0	0	0	0	0	0	0	0	0	0	0	0	0	0	0	0
MIR6133	0	0	0	0	0	0	0	0	0	0	0	0	0	0	0	0	0	0	0	0	0	0	0	0	0	0	0	0	0	0	0	0	0	0	0	0	0	0	0	0.157174712	0	0	0	0	0	0	0	0	0
MIR5707	0	0	0	0	0	0	0	0	0	0	0	0	0	0	0	0	0	0	0	0	0	0	0	0	0	0.484629836	0	0	0	0	0.172781274	0	0	0	0	0.164463372	0	0	0	0	0	0	0	0	0	0	0	0.312189139	0
MIR3907	0	0	0	0.098232178	0	0	0	0	0	0	0	0	0	0	0	0	0	0.090109605	0	0	0	0.137750302	0	0	0	0.259966998	0	0	0	0.098110922	0	0	0	0	0	0	0	0	0	0	0	0	0	0	0	0	0.119070498	0	0
MIR153-2	0	0	0	0	0	0	0	0	0	0	0	0	0	0	0	0	0	0	0	0	0	0	0	0.14922865	0	0	0	0	0	0	0	0	0	0	0	0	0	0	0	0	0	0	0	0	0	0	0	0	0
MIR595	0	0	0	0	0	0	0	0	0	0	0	0	0	0	0	0	0	0	0	0	0	0	0	0	0	0	0	0	0	0	0	0	0	0	0	0	0	0	0	0	0	0	0	0	0	0	0	0	0
MIR3666	0	0	0	0.133631161	0	0	0	0	0	0	0	0	0	0.184911538	0	0	0	0	0.12561284	0	0	0.3747801	0.135885643	0	0	0	0.152884134	0.185376655	0	0	0.378250896	0	0	0	0	0	0.140560881	0	0.17890583	0	0	0	0	0	0	0	0	0	0.396259323
MIR25	0.251694365	0.313169972	2.915462891	2.295592436	0.167151316	0.495452693	1.616861645	5.323658153	1.176646941	1.3084874	3.904225296	1.029279868	2.452796044	4.153905612	1.439452469	0.78031536	1.667650054	4.697499517	4.315698277	2.841915228	8.539251578	18.32406987	5.207331966	0.154558244	0.959840944	3.504912207	0.80810185	0.489924016	1.149303163	0.529098185	2.332547195	3.508561972	1.197289065	7.982450722	4.19468628	0.95153808	0.185741164	2.046774593	5.437459345	4.647880768	0	1.300508235	0.970674088	2.937700818	1.855926578	3.510794621	7.277475456	3.913513844	0.523628391
MIR93	0	0	0.408164805	0.185413235	0.351017763	0.69363377	0.424426182	0.214993887	0	0.412173531	0.712945489	0.216148772	1.502337577	0.256564758	0	0.546220752	0	0.510245637	0.522863445	0	1.434594265	0.520007388	0.37708266	0	0.604699795	0.245343855	0.212126736	0.771630326	0	0.555553095	0.17494104	0.866821193	0	1.102838587	0.367035049	0	0	0.644733997	0	0.424371722	0.270399998	0.195076235	0.291202226	0.411278115	0.354313256	0.184316718	1.573218959	1.580457514	1.099619622
MIR106B	1.031333009	0	0.199104783	0	0.342456354	0.169178968	0.621111485	0.419500267	0	0.268080345	0.695556574	0.210876851	0.628155085	0.500614163	0	0.266449147	0	0.663734162	0.340073785	0	0.34990104	0.760986422	0	0.949967745	0.19665034	0	0	0	0.23546699	0.180667673	0	0.211419803	0	0.215188017	0.179041488	0.162457721	0	0.209669592	0.242177405	0.621031789	0.527609752	0.190318278	0	0.601870411	0.172835735	0.719284752	3.508223462	0	0
MIR3609	1.321395417	0	1.020412012	2.224958823	0	0	0	0	0.247095858	0.274782354	0.356472744	0	1.287717923	2.309082826	0.604570037	0	0	2.040982549	1.917165965	0.459078614	0.358648566	0.260003694	2.451037287	0	0	0.490687709	0.212126736	0.514420217	0	0.37036873	1.224587277	0.866821193	0	1.102838587	0.183517525	3.496902444	0	0.214911332	0.24823184	0.848743445	0.270399998	0.195076235	0.145601113	1.028195286	0.177156628	0.184316718	0.224745566	0.632183006	0.274904905
MIR1285-1	0.251694365	0	0.583092578	1.059504201	0.334302631	0.165150898	0	0.204756083	0.470658777	0	1.018493555	0.205855974	0	1.710431723	0.575780987	0.52021024	0.555883351	5.345430484	1.161918767	0.437217727	0.341570063	2.228603093	1.077379027	0.154558244	0	0.233660814	0.404050925	1.714734057	0	0.352732124	0.333221028	1.651087987	0	2.310709419	0.34955719	2.06166584	0.185741164	0.818709837	1.418467655	2.020817725	0.257523808	0.371573781	0	1.370927048	0.168720598	1.579857579	1.284260375	3.010395265	0
MIR653	0	0	0	0	0	0	0	0	0	0	0	0	0	0	0	0	0	0	0	0	0	0	0	0	0	0	0	0	0	0	0	0	0	0	0	0	0	0	0	0	0	0	0	0	0	0	0	0	0
MIR489	0	0	0	0	0	0	0	0	0	0	0	0	0	0	0	0	0	0	0	0	0	0	0.179563171	0	0	0	0	0	0	0	0	0	0	0	0	0	0	0	0	0	0	0	0	0	0	0	0	0	0
MIR335	0	0	0	0	0	0	0	0	0	0	0	0	0	0	0	0	0	0	0	0	0	0	0	0	0	0	0	0	0	0	0	0	0	0	0	0	0	0	0	0	0	0	0	0	0	0	0	0	0
MIR548F4	0	0	0	0	0	0	0	0	0	0	0	0	0	0	0	0	0	0	0	0	0	0	0	0	0	0	0	0	0	0	0	0	0	0	0	0	0	0	0	0	0	0	0	0	0	0	0	0	0
MIR589	0.213558855	0	0.164915073	0.149828877	0	0.280256069	0.171485326	0.347464868	0.19967342	0.33306952	0.576117567	0.349331349	0.173430023	0.207325057	0	0.220695253	0.471658601	0.549759609	0.281677277	0.927431543	0.86945107	1.050519976	0	0	0.325764199	0.793030641	1.028493264	0.623539657	0.195033264	0.448931794	0.989565477	0.875576963	0	0.534709618	0	0.269121881	0.157598563	0.173665723	0.802365542	0.514389966	0.437010098	0.157637362	0.23531493	0.664691902	0.572627484	0.297885604	0.363225156	0.255427477	0.222145378
MIR4284	0	0	0	0	0	0	0	0	0	0	0	0.213480269	0	0	0	0	0	0.167982103	0.172136114	0	0	0.256793772	0.186213659	0	0	0	0	0	0	0	0	0	0	0	0.181251876	0	0	0	0.490334498	0	0	0	0	0	0	0.182041203	0	0	0
MIR548O	0	0	0.286431442	0	0	0.24338027	0	0	0.173400602	0.192829722	0	0	0.150610283	0.360090889	0	0	0	0.596778523	0.122307239	0.161080215	0	0.364917465	0.26461941	0	0.141450244	0.172171126	0.148860867	0.180498322	0.169370992	0	0.122765642	0	0	0	0	0.467422215	0.13686191	0	0.348395564	0.446707076	0	0	0.10217622	0.288616221	0	0	0.315432373	0	0.192915723
MIR4283-1	0	0	0	0	0	0	0	0	0	0	0	0	0	0	0	0	0	0	0	0	0	0	0	0	0	0	0	0	0	0	0	0	0	0	0	0	0	0	0	0	0	0	0	0	0	0	0	0	0
MIR3147	0	0	0	0	0	0	0	0	0	0	0	0	0	0	0	0	0	0	0	0	0	0	0	0	0	0	0	0	0	0	0	0	0	0	0	0	0.236397845	0	0	0	0	0	0	0	0	0	0	0	0
MIR590	1.089810653	0	0.841576917	0.611672529	0.723747964	1.001120905	0.175021106	0.709258184	0.815161592	0.906498487	4.115973956	0.713068114	0	2.327597808	0.747921695	0.450491342	0.641844694	5.190127443	3.737305724	1.32517538	0.295792632	8.36300542	2.332470059	0.267688506	0.831202467	2.428145364	0.174949885	5.515433257	0.398109137	0.916376239	1.587093968	1.251082134	0.518413822	1.637203675	1.816255915	7.416111221	0	1.595218136	2.047272904	6.124952693	0.223010308	1.769763784	0.480333569	1.526393002	1.60719415	6.688606659	2.965714679	1.042776092	0
MIR1302-6	0	0	0	0	0	0	0	0	0	0	0	0	0	0	0	0	0	0	0	0	0	0	0	0	0	0	0	0	0	0	0	0	0	0	0	0	0	0	0	0	0	0	0	0	0	0	0	0	0
MIR490	0	0	0	0	0	0	0	0	0	0	0	0	0	0	0	0	0	0	0	0	0	0	0	0	0	0	0	0	0	0	0	0	0	0	0	0	0	0	0	0	0	0	0	0	0	0	0	0	0
MIR4285	0	0	0	0	0	0	0	0	0.232560807	0	0.16775188	0	0	0.241472714	0	0	0	0	0.164035591	0.432073989	0.675103184	0.489418718	0	0	0	0	0	0	0	0	0.16465039	0	0	0.207593146	0	0	0	0.202269489	0	0.59911302	0	0	0	0.387085284	0	0	0	0	0
MIR4655	0	0	0	0	0	0	2.294195577	0	0	0	0	0	0	0	0	0	0	0	0	0	0	0	0	0	0	0	0	0	0	0	0	0	0	0.238451586	0	0	0	0	0	0.22939012	0	0	0	0	0.191520679	0	0	0	0
MIR6892	0	0	0	0	0	0	0	0	0	0	0	0	0	0	0	0	0	0	0	0	0	0	0.131159186	0	0	0	0	0	0	0	0	0	0	0	0	0	0	0	0	0	0	0	0	0	0	0.128220325	0	0	0
MIR6509	0.248733255	0	0.192077555	0.349013149	0	0.326415892	0	0.404694375	1.162804036	0.129309343	0.335503759	0.203434139	0	1.448836283	0	0.25704506	0.366229031	2.081001814	0.492106772	0.432073989	0	1.957674873	0.887253317	0	0	0	0	1.936640818	0	0.348582334	0.32930078	0.407915856	0.887402483	0.207593146	1.209056634	1.410515271	0.183555974	0	1.4017798	2.396452079	0	0	0.137036342	0.967713211	0	0.520423673	0.846100953	0	0
MIR4650-2	0	0	0	0	0	0	0	0	0	0	0	0	0	0	0	0	0	0.179033557	0	0	0.377524807	0.273688099	0	0	0	0	0	0	0	0	0	0	0	0	0	0.175283331	0	0	0	0	0	0	0	0.216462166	0	0	0	0.332727898	0
MIR6839	0	0	0	0	0	0	0	0	0	0	0	0	0	0	0	0	0	0	0	0	0	0	0	0	0	0	0	0	0	0	0	0	0	0	0	0	0	0	0	0	0	0	0	0	0	0	0	0	0
MIR4767	1.355277351	0.33725997	0.209315284	0.380334841	0	0.355709625	0	0	0	0.422742083	0	0	0	0	0	0	0.598643609	0	0.357513467	0.23542493	0	0	1.933757229	0	0.206734972	0.503269445	0.652697648	0.26380524	0.742626659	1.329528774	0.358853415	0.444523689	0	0.678669899	1.317561716	0	0.600086837	0	1.78217731	0.217626524	0	0	0.149334475	0.210911854	0.363398211	0	0.230508272	0	0
MIR651	0	0	0	0	0	0	0	0	0	0	0	0	0	0	0	0	0	0	0	0	0	0	0	0	0	0	0	0	0	0	0	0	0	0	0	0	0	0	0	0	0	0	0	0	0	0	0	0	0
MIR4770	0	0	0	0	0	0	0	0	0	0	0	0	0	0	0	0	0	0	0	0	0	0	0	0	0	0	0	0	0	0	0	0	0	0	0	0	0	0	0	0	0	0	0	0	0	0	0	0	0
MIR548AX	0	0	0	0	0	0	0	0	0	0	0	0	0	0	0	0	0	0	0.191000345	0	0	0	0	0	0	0	0	0	0	0	0	0	0.344425621	0	0	0	0	0	0	0	0	0.213782176	0	0	0	0	0	0	0
MIR548AM	0	0	0	0	0	0.187468586	0	0	0	0	0	0	0	0.554734613	0	0	0	0.551616905	0	0	0	0	0.203828465	0	0	0	0	0	0	0.200199313	0	0	0	0	0.396794648	0	0	0	0	0.45878024	0	0	0	0.222312494	0.383041358	0.199261316	0	0	0
MIR3690	0	0	0	0.593322353	0	0	0	0.458653625	0	0	0.190118797	0	0	0.273669076	0	0	0.207529784	0.907103355	0.371814005	0	0	0.277337274	0	0	0	0	0	0	0	0.197529989	0.373207551	0.462304636	0	0.705816695	0.587256079	0.355240883	0	0	0.264780629	0	0	0	0	0	0	0.196604499	0.239728603	0.674328539	0
MIR23C	0.952357057	1.421960956	1.323777745	1.069049284	0.126492887	0	0.917678231	0.619802197	0.890435523	0.297062004	0.642293233	0	0.154680832	0	2.39649384	0.393672614	0	0.858070741	0.12561284	0.330867469	0	0	4.348340579	0	0.145273224	2.121892796	0	0	1.391588695	0	0.252167264	0.312367998	0	6.358708967	0.132264883	0.840096683	0.140560881	2.168474704	0.17890583	0.305853494	0	0	0	0.14820833	2.936650408	1.06272702	1.295830288	0	0
MIR4666B	0	0	0	0	0	0	0	0	0	0	0	0	0	0	0	0	0	0	0.172136114	0	0	0	0	0	0	0	0	0	0	0	0	0	0	0	0	0	0	0	0	0	0	0	0	0	0	0	0	0	0
MIR6134	0	0	0	0	0	0	0	0	0	0	0	0	0	0	0	0	0	0	0	0	0	0	0	0	0	0	0	0	0	0	0	0	0	0	0	0	0	0	0	0	0	0	0	0	0	0	0	0	0
MIR548AJ2	0	0	0	0	0	0	0	0	0	0	0	0	0	0	0	0	0	0	0	0	0	0	0	0	0	0	0	0	0	0	0	0	0	0	0	0	0	0	0	0	0	0	0	0	0	0	0	0	0
MIR3937	0	0	0	0	0	0	0	0	0	0	0	0	0	0	0	0	0	0	0	0	0	0	0	0	0	0	0	0	0	0	0	0	0	0	0	0	0	0	0	0	0	0	0	0	0	0	0	0	0
MIR221	0	0.717443937	0	0.539383957	0	0.126115231	0.154336793	0.625436762	0	0.199841712	0.777758715	0.628796428	0.468261063	0.373185103	0	0	0	0.494783648	0.507019098	0.166937678	0.521670642	1.134561574	1.91969354	0.472105183	0.439781669	0	1.388465906	1.30943328	0.702119751	0.942756767	0.508919388	0.157603853	0.685720101	0	0	0.242209693	0	1.406692356	0.541596741	0.15431699	0.393309088	0.993115379	0.105891719	0.149555678	0.64420592	0.268097044	0.326902641	0	0.399861681
MIR222	0	0	0	0.26487605	0.125363487	0	0	0	0	0	0.127311694	0.46317594	0	0.366521083	0	0.19507884	0	0.121487056	0	0	0	0.371433849	0.404017135	0.231837366	0.143976142	0	0.303038194	0	0.172395474	0.132274546	0.249915771	0.154789499	0.2244917	0.15754837	0	0.11894226	0	0.153508094	0.354616914	0	0.386285711	0.418020504	0	0.146885041	0.126540449	0	0.160532547	0	0
MIR532	0	0	0	0	0	0	0	0	0	0	0	0	0	0	0	0	0	0	0	0	0	0	0	0	0	0	0	0	0	0	0	0	0	0	0	0	0	0	0	0	0	0	0	0	0	0	0	0.27788264	0
MIR188	0	0	0	0	0	0	0	0	0	0	0	0	0	0	0	0	0	0	0	0	0	0	0	0	0	0	0	0	0	0	0.126083632	0	0	0	0	0	0	0	0	0	0	0	0	0	0	0	0	0	0
MIR500A	0	0	0	0	0	0	0	0	0	0	0	0	0	0	0	0	0	0	0	0	0	0	0	0	0	0	0	0	0	0	0	0	0	0	0	0	0	0	0	0	0	0	0	0	0	0	0	0	0
MIR362	0	0	0	0	0	0	0	0	0	0	0	0	0.264147266	0	0	0	0	0	0	0	0	0	0	0	0	0	0	0	0	0	0	0	0	0	0	0	0	0	0	0	0	0	0	0	0	0	0	0	0
MIR501	0	0	0	0	0	0	0	0	0	0	0	0	0	0	0	0	0	0	0	0	0	0	0	0	0	0	0	0	0	0	0	0	0	0	0	0	0	0	0	0	0	0	0	0	0	0	0	0	0
MIR500B	0	0	0	0	0	0	0	0	0	0	0	0	0	0	0	0	0	0	0	0	0	0	0	0	0	0	0	0	0	0	0	0	0	0	0	0	0	0	0	0	0	0	0	0	0	0	0	0	0
MIR660	0	0	0	0	0	0	0	0	0	0	0	0	0	0	0	0	0	0	0	0	0	0	0	0	0	0	0	0	0	0	0	0	0	0	0	0	0	0	0	0	0	0	0	0.149555678	0	0	0	0	0
MIR502	0	0	0	0	0	0	0	0	0	0	0	0	0	0	0	0	0	0	0	0	0	0	0	0	0	0	0	0	0	0	0	0	0	0	0	0	0	0	0	0	0	0	0	0	0	0	0	0	0
MIR8088	0	0	0	0	0	0	0	0	0	0	0	0	0	0	0	0	0	0	0	0	0	0	0	0	0	0	0	0	0	0	0	0	0	0	0	0	0	0	0	0	0	0	0	0	0	0	0	0	0
MIR4536-2	0	0	0	0	0	0	0	0	0	0	0	0	0	0	1.089315382	0	0	0	0	0	0	0	0	0	0	0	0	0	0	0	0	0	0	0	0	0	0	0	0	0	0	0	0	0	0	0	0	0	0
MIR676	0	0	0	0	0	0	0	0	0	0	0	0	0	0	0	0	0	0	0.12561284	0	0	0	0	0	0	0	0	0	0	0	0	0.156183999	0	0	0	0	0	0	0	0.305853494	0	0	0	0.14820833	0	0	0	0	0
MIR548I4	0	0	0	0	0	0	0	0	0	0	0	0	0	0	0	0	0	0	0	0	0	0	0	0	0	0	0	0	0	0	0	0	0	0	0	0	0	0	0	0	0	0	0	0	0	0	0	0	0
MIR548M	0	0	0	0	0	0	0	0	0	0	0	0	0	0	0	0	0	0	0	0	0	0	0	0	0	0	0	0	0	0	0	0	0	0	0	0	0	0	0	0	0	0	0	0	0	0	0	0	0
MIR325	0	0	0	0	0	0	0	0	0	0	0	0	0	0	0	0	0	0	0	0	0	0	0	0	0	0	0	0	0	0	0	0	0	0	0	0	0	0	0.202638236	0	0	0	0	0	0	0	0	0	0
MIR361	0	0	0	0	0	0	0	0	0	0	0	0	0	0	0	0	0	0.242974113	0.124491296	0	0	0	0	0	0	0.17524561	0	0	0	0.264549093	0	0	0	0	0	0	0	0	0	0	0	0.139340168	0	0	0	0	0	0	0
MIR545	0	0	0	0	0	0	0	0	0	0.103691454	0	0	0	0	0	0	0	0	0.263075947	0	0	0	0	0	0	0	0	0	0	0	0	0	0	0	0	0	0	0	0	0	0	0	0	0	0	0.139106957	0	0.238559625	0
MIR374A	0	0	0	0	0	0	0	0	0	0	0	0	0	0	0	0	0	0	0.12561284	0	0	0.18739005	0	0	0	0	0	0	0	0	0	0	0	0	0	0.240027624	0	0	0	0	0.194882881	0	0	0	0	0	0	0	0
MIR421	0.377541548	0.704632438	0.145773145	0.26487605	0.250726973	0.123863173	0	0.614268248	0.352994082	0.490682775	1.14580525	0.30878396	0	0.366521083	1.079589351	0.19507884	0	1.943792903	1.618386854	0.491869943	0	1.300018471	0.673361892	0	0	1.226719273	0.151519097	0.367443012	0.172395474	0.661372732	0.624789427	1.547894988	0	0.315096739	0.655419731	0.5947113	0	0.307016189	1.063850741	0.454683988	0	0.975381176	0	0.881310245	0.126540449	0.921583588	0.321065094	0	0
MIR764	0	0	0	0	0	0	0	0	0	0	0	0	0	0	0	0	0	0	0	0	0	0	0	0	0	0	0	0	0	0	0	0	0	0	0	0	0	0	0	0	0	0	0	0	0	0	0	0	0
MIR1912	0	0	0	0	0	0	0	0	0	0	0	0	0	0	0	0	0	0	0	0	0	0	0	0	0	0	0	0	0	0	0	0	0	0	0	0	0	0	0	0	0	0	0	0	0	0	0	0	0
MIR374B	0.566312322	0.704632438	0.437319434	0	0	0	0.303161558	0.153567062	0.882485206	0.19627311	0.763870167	0	0	0	1.079589351	0	0	0.485948226	1.120421668	0.163956648	0	0.557150773	0.269344757	0	0.143976142	0.17524561	0.303038194	0.367443012	0	0.529098185	0.124957885	0.309578998	0	0.472645109	0.262167892	0.47576904	0	0.307016189	0.354616914	0.303122659	0.193142856	0.418020504	0.20800159	0	0.632702243	1.053238386	0.160532547	0	0.196360647
MIR1264	0	0	0	0	0	0	0	0	0	0	0	0	0	0	0	0	0	0	0	0	0	0	0	0	0	0	0	0	0	0	0	0	0	0	0	0	0	0	0	0	0	0	0	0	0	0	0	0	0
MIR1298	0	0	0	0	0	0	0	0	0	0	0	0	0	0	0	0	0	0	0	0	0	0	0	0	0	0	0	0	0	0	0	0	0	0	0	0	0	0	0	0	0	0	0	0	0	0	0	0	0
MIR1911	0	0	0	0	0	0	0	0	0	0	0	0	0	0	0	0	0	0	0	0	0	0	0	0	0	0	0	0	0	0	0	0	0	0	0	0	0	0	0	0	0	0	0	0.205639057	0	0	0	0	0
MIR448	0	0	0	0	0	0	0	0	0	0	0	0	0	0	0	0	0	0	0	0	0	0	0	0	0	0	0	0	0	0	0	0	0	0	0	0	0	0	0	0	0	0	0	0	0	0	0	0	0
MIR548AN	0	0	0.98352965	0.536134656	0.338330374	0.334281335	0.409085476	1.450561165	0.952658728	0.264850462	1.37435275	0	0	1.731039334	1.165436216	0	0.187526914	0.163934341	1.175917788	0.221242705	1.38274146	2.255453732	1.998992412	0	0.194281058	1.891808035	0.204459504	1.983306862	0	0	0.843089348	0.62661773	0	1.700763121	0	0.963002394	0.563937027	0.207143453	0.957038418	2.658714405	0	0.564075861	0.280676845	0.19820632	0.341506753	1.42123734	1.299733391	0	0.529937167
MIR3672	0	0	0	0	0	0	0	0	0	0	0	0	0	0	0	0	0	0	0	0	0	0	0	0	0	0	0	0	0	0	0.34134837	0	0	0	0	0	0	0	0	0	0	0	0	0	0	0	0.219263966	0.616763908	0
MIR450A2	0	0	0	0	0	0	0	0	0	0	0	0	0	0	0	0	0	0	0	0	0	0	0	0	0	0	0	0	0	0	0	0	0	0	0	0	0	0	0	0	0	0	0	0	0	0.132840878	0	0	0
MIR450B	0.188770774	0	0	0	0	0	0	0	0	0	0	0	0	0	0	0	0	0	0	0	0	0	0	0	0	0	0	0	0.172395474	0.132274546	0	0.154789499	0	0.15754837	0	0.11894226	0	0.153508094	0	0	0	0	0	0	0	0	0.321065094	0	0
MIR450A1	0	0	0	0	0	0	0	0	0	0	0	0	0	0	0	0	0	0	0	0	0	0	0	0	0	0	0	0	0	0	0	0	0	0	0	0	0	0	0	0	0	0	0	0	0	0	0	0	0
MIR1277	0	0	0	0	0	0	0	0	0	0	0	0	0	0.190047969	0	0	0	0	0	0	0	0	0.139660244	0	0	0	0	0	0	0	0	0	0	0	0	0	0	0	0	0	0	0	0	0	0	0	0	0	0
MIR542	0	0	0	0	0	0	0	0	0	0	0	0	0	0	0	0	0	0	0	0	0	0	0	0	0	0	0	0	0	0	0	0	0	0	0	0	0	0	0	0	0	0	0	0	0	0	0.48159764	0	0
MIR503	0	0.370510953	0	0.208916321	0	0.195389794	0	0	0	0	2.409956582	0	0	0	0	0	0	0	0.196380637	0	0	0	0.212440935	0	0	0	0	0.289814207	0	0.417316879	0.197116664	0.732524952	0	0	0	0	0	0.242153614	0	0	0	0	0	0	0	0.623042426	2.27910996	0	0
MIR504	0	0	0	0	0	0	0	0	0	0	0	0	0	0	0	0	0	0	0	0	0	0	0	0	0	0	0	0	0	0	0	0	0	0	0	0	0	0	0	0	0	0	0	0	0	0	0	0	0
MIR934	0	0	0	0	0	0	0	0	0	0	0	0	0	0	0	0	0	0	0	0	0	0	0	0	0	0	0	0	0	0	0	0	0	0	0	0	0	0	0	0	0	0	0	0	0	0	0	0	0
MIR514A2	0	0	0	0	0	0	0	0	0	0	0	0	0	0	0	0	0	0	0	0	0	0	0.171401209	0	0	0	0	0	0	0	0	0	0	0	0	0	0	0	0	0	0	0	0	0	0	0	0	0	0
MIR514A1	0	0	0	0.302715486	0	0	0	0	0	0	0	0	0.175199717	0	0	0	0	0	0.142275767	0	0	0.212247914	0	0	0	0	0	0	0	0	0	0	0	0	0	0.271868023	0	0	0	0	0	0	0	0.167868618	0	0.300925253	0.183465768	0	0
MIR320D2	0	0	0	0	0	0	0	0	0	0	0	0	0	0	0	0	0	0	0	0	0	0	0	0	0	0	0	0	0	0	0	0	0	0	0	0	0	0	0	0	0	0	0	0	0	0	0	0	0
MIR892C	0	0	0	0	0	0	0	0	0	0	0	0	0	0	0	0	0	0	0	0	0	0	0	0	0	0	0	0	0	0	0	0	0	0	0	0	0	0	0	0	0	0	0	0	0	0	0	0	0
MIR514A3	0	0	0	0	0	0	0	0	0	0	0.162033066	0	0	0	0	0	0	0	0	0	0	0	0	0	0	0	0	0	0	0	0	0.197004817	0	0.200516107	0	0	0	0	0	0	0	0	0	0	0	0.335121305	0	0	0
MIR890	0	0	0	0	0	0	0	0	0	0	0	0	0	0	0	0	0	0	0	0	0	0	0	0	0	0	0	0	0	0	0	0	0	0	0	0	0	0	0	0	0	0	0	0	0	0	0	0	0
MIR888	0	0	0	0	0	0	0	0	0	0	0	0	0	0	0	0	0	0	0	0	0	0	0	0	0	0	0	0	0	0	0	0	0	0	0	0	0	0	0	0	0	0	0	0	0	0	0	0	0
MIR892A	0	0	0	0	0	0	0	0	0	0	0	0.23055869	0	0	0	0	0	0	0	0	0	0	0	0	0	0	0	0	0	0	0	0	0	0	0	0	0	0	0	0.45266317	0	0	0	0	0	0	0	0	0
MIR892B	0	0	0	0	0	0	0	0	0	0	0	0	0	0	0	0	0	0.176708446	0	0	0	0	0	0	0	0	0	0	0	0	0.363513849	0	0	0	0	0	0	0	0	0	0	0	0	0	0	0	0	0.328406756	0
MIR891B	0	0	0	0	0	0	0	0	0	0	0	0	0	0	0	0	0	0	0	0	0	0	0	0	0	0	0	0	0	0	0	0	0	0	0	0	0	0	0	0	0	0	0	0	0	0	0	0	0
MIR510	0	0.355490239	0.220629624	0	0.379478662	0.374937173	0	0	0.534261314	0	0.57806391	0	0	0.277367306	0	0	0.210334241	0.183872302	0.376838519	0	0	0	0.203828465	0	0	0	0.229326201	0	0	0.200199313	0.567376345	0.468551996	0.339771221	0.476903173	0	0.360041436	0.210841321	0	0	0	0	0.210893227	0	0.666937483	0	0.597783949	0	0.683441087	0.297194492
MIR891A	0	0	0	0	0	0	0	0	0	0	0	0	0	0	0	0	0	0	0	0	0	0	0	0	0	0	0	0	0	0	0	0	0	0	0	0	0	0	0	0	0	0	0	0	0	0	0	0	0
MIR4330	0	0	0	0	0	0	0	0	0	0	0	0	0	0	0	0	0	0	0	0	0	0	0	0	0	0	0	0	0	0	0	0	0	0	0	0	0	0	0	0	0	0	0	0	0	0	0	0	0
MIR513C	0	0	0.388728385	0.176584034	0.501453947	0.495452693	0	0	0	0	0	0	0	0.733042167	0.863671481	0	0.555883351	1.61982742	0.663953581	0.218608864	0.341570063	0	0.359126342	0	0	0	0	0	0	0.176366062	0	0.206385998	0	0.420128985	0.524335785	0.15858968	0	0.204677459	0	0.202081773	0	0.185786891	0	1.175080327	0	0.351079462	1.070216979	0.602079053	0
MIR513B	0	0	0	0.176584034	0	0	0	0	0	0	0	0	0	0	0	0	0	0	0.165988395	0.218608864	0	0.247622566	0.179563171	0	0.191968189	0	0	0	0	0	0	0	0	0.210064493	0	0.15858968	0	0	0	0	0	0	0	0.783386885	0	0	0	0.602079053	0
MIR105-1	0	0	0	0	0	0	0	0	0	0	0	0	0	0	0	0	0	0	0	0	0	0	0	0	0	0	0	0	0	0	0	0	0	0	0	0	0	0	0	0	0	0	0	0	0	0	0	0	0
MIR513A1	0	0	0.12656273	0.229969904	0	0	0	0	0	0	0	0	0	0.318219855	0	0	0	0.316431403	0.540427333	0	0	0.161242601	0.116924856	0	0	0	0	0.31902029	0	0	0.108490567	0	0	0	0	0.206535397	0.241895469	0	0	0	0	0	0	0.255056195	0	0.114304941	0	0	0
MIR767	0	0	0	0	0	0	0	0	0	0	0	0	0.154680832	0	0	0	0	0	0	0	0	0	0	0	0	0	0	0	0	0	0	0	0	0	0	0	0	0	0	0	0	0	0	0	0	0	0	0	0
MIR513A2	0	0	0	0	0.110556776	0	0	0	0	0	0.11227488	0	0	0.161615596	0	0	0.122556959	0.321414575	0.6587256	0	0	0.327563709	0.118766192	0	0	0	0	0.486066347	0	0.233303137	0.11019908	0	0	0.138940294	0.11560159	0.419575846	0	0	0	0	0	0	0.091717237	0.518145656	0	0.232210038	0.14157201	0	0
MIR105-2	0	0	0	0	0	0	0	0	0	0	0	0	0	0	0	0	0	0	0	0	0	0	0	0	0	0	0	0	0	0	0	0	0	0	0	0	0	0	0	0	0	0	0	0	0	0	0	0	0
MIR506	0	0.424294801	0.526664264	0	0.226463073	0.111876414	0	0	0.159416682	0.265918407	0.114991208	0.139450821	0	0	0	0	0	0.658381467	0.562218758	0.148089875	0.231386172	0.335488638	0.243279135	0	0	0	0	0.165942006	0	0.119473784	0.225730374	0.13980987	0	0.142301753	0	0.214863437	0.125824659	0.138652472	0.320299148	0.136894104	0	0	0	0.530681438	0	0.118914011	0	0.203930002	0
MIR507	0	0	0.173687151	0	0.149369261	0.147581653	0	0	0.420588694	0	0	0	0	0	0	0	0	0.289501071	0.296660111	0.195352602	0	0.22127974	0.320921412	0	0	0	0	0.65670666	0	0	0.297771982	0.368860082	0	0	0.156185127	0.283436875	0	0	0	0	0	0.166022328	0	1.050071782	0	0.470595875	0.191272822	0.807042135	0
MIR508	0.183846319	0	0.425911101	0	0.122093135	0.12063196	0	0	0	0	0.12399052	0.150364363	0	0	0	0	0	0	0.606218487	0.479038554	0.249494655	0.36174427	0	0	0	0	0	0	0	0	0	0.150751512	0.218635394	0.153438412	0	0.115839418	0	0	0	0.590430222	0.188104346	0	0.303863193	0.143053257	0	0.512881301	0	0	0
MIR514B	1.057116334	0.986485413	2.448988828	0.185413235	1.053053288	1.387267539	0	0	2.223862719	1.37391177	1.960600094	2.377636494	0.429239308	0.769694275	1.209140074	0.273110376	0.194559173	1.530736911	4.008619746	2.065853762	0.717297133	2.860040635	0.565623989	0	0.403133196	0	0	1.286050543	0.241353664	1.111106189	1.049646238	0.866821193	0	3.529083477	1.468140198	1.165634148	0.780112888	1.289467993	0.496463679	0.848743445	0	0.780304941	0.436803339	4.729698317	0	2.396117329	4.494911311	1.896549017	0.824714716
MIR509-2	0	0.289079974	0.717652404	0	0.154293522	0.152446982	0	0	0.217227128	0.120783452	0.156691316	0	0	0.676654308	0.265745071	0	0.171041031	0.448567593	2.1450808	0	0	2.285746762	0.994503718	0	0	0	0	0.67835633	0	0.162799442	0	0.190510152	0.276297476	0.969528428	0.645336351	0.292780948	0	0.377866079	0	0.186537021	0	0.171495591	0.128000979	0.542344766	0	2.268513447	1.185471115	0.833647919	0.483349284
MIR509-3	0.281897689	1.052251107	0.870751583	0.197774118	0.187209473	0.554907016	0	0	0.263568915	0.146550589	0.760475188	0.23055869	0	1.094676302	0.967312059	0	0.207529784	1.451365368	2.04497703	0.489683855	0	1.386686369	0.402221504	0	0	0	0	0.548714898	0	0	0	0.924609273	0	0.941088927	0.783008106	0.532861325	0.208030103	0.458477509	0.794341887	0.905326341	0	0	0.155307854	1.97413495	0	1.179626993	1.198643016	2.022985618	0
MIR509-1	0	0	0.868435755	0.315596996	0	0.147581653	0	0	0	0	0.455071589	0	0	1.091764929	0	0	0.165582275	0.579002141	1.038310387	0.586057805	0	3.097916356	0.320921412	0	0	0	0	0	0	0.157603715	0.148885991	0.184430041	0	0.750868825	0.62474051	0.283436875	0	0.182903261	0.42252228	0.180583712	0	0	0.123915841	1.050071782	0	1.254922332	0.573818465	2.152112359	0
MIR4769	0	0	0	0	0	0	0	0	0	0	0	0	0	0	0	0	0	0	0.181078249	0	0	0	0	0	0	0	0	0	0	0	0	0	0	0	0	0	0	0	0	0	0	0	0	0	0	0	0	0	0
MIR1184-2	0	0	0	0	0	0	0	0	0	0	0	0	0	0	0	0	0	0	0	0	0	0	0	0	0	0	0	0	0	0	0	0	0	0	0	0	0	0	0	0	0	0	0	0	0	0	0	0	0
MIR1184-3	0	0	0	0	0	0	0	0	0	0	0	0	0	0	0	0	0	0	0	0	0	0	0	0	0	0	0	0	0	0	0	0	0	0	0	0	0	0	0	0	0	0	0	0	0	0	0	0	0
MIR6858	0	0	0	0	0	0	0	0	0	0	0	0	0	0	0	0	0	0	0	0	0	0	0	0	0	0	0	0	0	0	0	0	0	0	0	0	0	0	0	0	0	0	0	0	0	0	0	0	0
MIR766	0	0.234877479	0.145773145	0	0	0	0	0.153567062	0	0	0	0	0	0	0	0	0	0.485948226	0.124491296	0	0	0.185716924	0	0	0	0.17524561	0.303038194	0	0	0	0.124957885	0	0	0	0.131083946	0.11894226	0	0	0	0	0	0	0.104000795	0.734425204	0	0.131654798	0	0	0
MIR4768	0	2.843921911	4.412592483	5.612508742	1.328175318	0.187468586	0.229419558	5.57821977	2.137045256	5.347116077	9.634398497	1.869394787	15.31340233	9.707855723	22.22203379	0	7.572032677	8.82587048	4.710481487	34.74108429	1.550912719	6.464956719	7.541653192	0	1.089549179	1.326182997	1.146631003	0.556129965	0	1.601594507	6.997641585	1.874207985	0.679542442	11.44567614	5.158330425	2.700310767	0.632523963	10.22280932	2.146869964	0.22939012	0.876972966	0	0.787033044	26.67749932	3.830413576	3.985226326	5.345299937	11.61849848	5.349500863
MIR6895	0	0	0	0	0	0	0	0.441013101	0.253431649	0	0	0.221691048	0	0.526286684	0	0	0	1.395543623	0.357513467	0	0.367844683	0.266670456	0.773502891	0	0	0	0	0	0.24754222	0	0.358853415	0	0	0.2262233	0	0.341577772	0	0	0.254596759	6.964048777	0	0	0	0.421823707	0.181699106	0.378085575	0	0	0.563907498
MIR6894	0	0	0	0	0	0	0	0	0	0	0.250156312	0	0	0	0	0	0	0.238711409	0	0	0	0	0	0	0	0	0	0	0	0	0	0	0	0	0	0	0	0	0.348395564	0	0	0	0	0	0	0	0	0	0
MIR6857	0	0	0	0	0	0	0	0	0	0	0	0	0	0	0	0	0	0	0	0	0	0	0	0	0	0	0	0	0	0	0	0	0	0	0	0	0	0	0	0	0	0	0	0	0	0	0	0	0
MIR3202-1	0	0	0	0.183124183	0	0	0	0	0	0	0	0	0	0.253397292	0	0	0.192157208	0.167982103	0.172136114	0	0	0.256793772	0.186213659	0	0	0	0.209507887	0	0	0	0	0.214029924	0	0.435689318	0	0.164463372	0	0	0	0	0	0	0	0	0	0.182041203	0.443941858	0.312189139	0
MIR98	0	0	0	0	0.117989164	0	0	0	0	0	0	0.145310099	0	0	0	0	0	0.343022277	0.117168279	0.154312139	0	0	0	0	0	0.164937045	0.142606209	0.691657435	0.324509128	0.124493691	0.235214843	0	0	0	0.123373126	0.223891313	0	0	0	0	0	0.131143688	0.097883101	0	0	0.371731195	0.302178912	0	0
MIRLET7F2	0	0	0	0	0	0	0	0	0	0	0	0	0	0	0	0	0	0	0.167988255	0	0	0	0	0	0	0	0	0	0	0	0	0	0	0	0	0	0.187979009	0	0	0	0	0	0	0	0	0	0	0	0
MIR2114	0	0	0	0	0	0	0	0	0	0	0	0	0	0	0	0	0	0.123695912	0	0	0	0	0	0	0	0	0	0	0	0	0	0.157603853	0	0	0	0.121104847	0	0	0	0	0	0	0	0	0	0	0	0	0
MIR1468	0	0	0	0	0	0	0	0	0	0	0	0	0	0	0	0	0	0	0.1621282	0	0	0	0	0	0	0	0	0	0	0	0	0	0	0	0	0	0	0	0	0	0	0	0	0	0	0	0	0	0
MIR505	0	0	0	0	0	0	0	0	0	0	0	0	0	0	0	0	0	0.121487056	0.124491296	0	0	0	0	0	0	0	0	0	0	0	0	0	0	0.15754837	0.131083946	0	0	0	0	0	0	0	0	0	0	0	0	0	0
MIR652	0	0	0	0	0	0	0	0	0	0	0	0	0	0	0	0	0	0	0	0	0	0	0	0	0	0	0	0	0	0	0	0	0	0	0	0	0	0	0	0	0	0	0	0	0	0	0	0	0
MIR3978	0	0	0	0	0	0	0	0	0	0	0	0	0	0	0	0.21632505	0	0	0	0	0	0	0	0	0	0	0	0	0	0	0	0	0	0	0	0	0	0	0	0	0	0	0	0	0	0	0	0	0
MIR1587	0	0	0	0	0	0	0	0	0	0	0	0	0	0	0	0	0	0	0	0	0	0	0	0	0	0	0	0	0	0	0	0	0	0	0	0	0	0	0	0	0	0	0	0	0	0	0	0	0
MIR3915	0	0	0	0.458754396	0	0	0	0	0	0	0	0	0	0	0	0	0	0	0	0	0	0	0	0	0	0	0	0	0	0	0	0	0	0	0	0	0	0	0	0	0	0	0	0	0	0	0	0	0
MIR548F5	0	0	0	0	0	0	0	0	0	0	0	0	0	0	0	0	0	0	0	0	0	0	0	0	0	0	0	0	0	0	0	0	0	0	0	0	0	0	0	0	0	0	0	0	0	0	0	0	0
MIR1184-1	0	0	0	0	0	0	0	0	0	0	0	0	0	0	0	0	0	0	0	0	0	0	0	0	0	0	0	0	0	0	0	0	0	0	0	0	0	0	0	0	0	0	0	0	0	0	0	0	0
MIR6089	0	0	0	0	0	0	0	0	0	0	0	0	0	0	0.755712546	0	0	0	0	0	0	0	0	0	0	0	0	0	0	0	0	0	0	0	0	0	0	0	0	0	0	0	0	0	0	0	0	0	0
MIR4660	0	0	0	0	0	0	0	0	0	0	0.19268797	0	0	0	0	0	0	0	0	0	0	0	0.203828465	0	0	0	0	0	0	0	0	0	0	0	0	0	0	0	0.268358746	0	0	0	0	0	0.191520679	0	0	0	0
MIR4286	0	0.282863201	0	0	0.150975382	0	0	0	0	0	0	0	0	0	0	0	0	0	0	0	0	0	0	0	0	0	0	0	0	0	0	0	0	0	0	0	0	0	0	0	0	0	0	0	0	0	0	0	0
MIR5692A2	0	0	0	0	0	0	0	0	0	0	0	0	0	0	0	0	0	0	0	0	0	0	0	0	0	0	0	0	0	0	0	0	0	0	0	0	0	0	0	0	0	0	0	0	0	0	0	0	0
MIR3926-1	0.289620913	0	0.223651948	0.203192587	0.1923385	0.380073298	0	0.235609739	0.541579962	0	0.195327531	0	0	0.843500576	0	0	0	0.1863911	0.191000345	0.754649776	0.393039525	0.854806666	0.619861906	0	0	0	0.232467656	0.563748183	0.264497166	0	0	0.474970517	0	0	0	0	0	0.235519268	0	0.465064901	0	0	0.159562864	0	0.19414425	0.403981847	0.24629651	0	0
MIR597	0	0	0	0	0	0	0	0	0	0	0	0	0	0	0	0	0	0.140273715	0.431227584	0	0	0	0.155498004	0	0	0	0	0	0	0	0	0	0	0	0	0.412006179	0	0	0	0	0	0	0	0.169599222	0	0	0	0	0
MIR598	0	0	0	0	0.125363487	0	0	0.153567062	0	0	0.254623389	0	0	0	0	0	0.138970838	0.121487056	0	0	0	0	0.269344757	0	0	0	0	0.183721506	0	0	0	0	0	0	0	0	0	0	0.354616914	0	0	0.139340168	0	0	0.126540449	0.263309597	0	0.225779645	0
MIR548V	0	0	0	0	0.351017763	0.173408442	0	0	0	0.137391177	0	0	0	0.256564758	0	0	0	0.510245637	0.69715126	0	0	0	0	0	0	0	0	0.257210109	0	0	0.17494104	0.216705298	0	0.220567717	0.183517525	0	0	0	0	0.424371722	0	0.195076235	0.145601113	0.205639057	0	0	0	0	0
MIR383	0	0	0	0	0	0	0	0	0	0	0	0	0	0	0	0	0	0	0	0	0	0	0	0	0	0	0	0	0	0	0	0	0	0	0	0	0	0	0	0	0	0	0	0	0	0	0	0	0
MIR6876	0	0	0	0	0	0	0	0	0	0	0	0	0	0	0	0	0	0.1863911	0.191000345	0	0	0.284935555	0	0.177847843	0	0.268869978	0	0	0	0	0	0	0	0	0	0	0	0	0	0	0	0	0	0.225357871	0	0	0	0	0
MIR3148	0	0	0	0	0	0	0	0	0	0	0	0	0	0	0	0	0	0	0	0	0	0	0	0	0	0	0	0	0	0	0	0	0	0	0	0	0	0	0	0	0	0	0	0	0	0	0	0	0
MIR6842	0	0	0	0	0	0	0	0	0	0	0	0	0	0	0	0	0	0	0.21450808	0	0	0.640009093	0	0	0	0	0	0	0	0	0	0	0	0.27146796	0	0	0	0	0	0.261151829	0	0	0	0	0	0	0	0	0
MIR548H4	0	0	0	0	0	0	0	0	0	0	0	0	0	0	0	0	0	0	0	0	0	0	0	0	0	0	0	0	0	0	0	0	0	0	0	0	0	0	0	0	0	0	0	0	0	0	0	0	0
MIR486-1	0	0	0	0.132438025	0	0	0	0.153567062	0.352994082	0	0	0	0	0	0	0	0.138970838	0.121487056	0.248982593	0.163956648	0	0.185716924	0.404017135	0	0.287952283	0	0	0.183721506	0	0	0.374873656	0.464368496	0	0	0.131083946	0.95153808	0	0.153508094	0	1.667174623	0	0.418020504	0	0.293770082	0	0.263309597	0.160532547	0	0
MIR4287	0	0	0	0	0	0	0	0	0	0	0	0	0	0	0	0	0	0	0	0	0	0	0	0	0	0	0	0	0	0	0	0	0	0	0	0	0	0	0	0	0	0	0	0	0	0	0	0	0
MIR3622B	0	0	0	0	0	0	0	0	0	0	0	0	0	0	0	0	0	0	0	0	0	0	0	0	0	0	0	0	0	0	0	0	0	0	0	0	0	0	0	0	0	0	0	0	0	0	0	0	0
MIR548AO	0	0	0	0	0	0	0	0	0	0	0	0	0	0	0	0	0	0	0	0	0	0	0	0	0	0	0	0.214341757	0	0	0	0	0	0	0	0	0	0	0	0	0.225333332	0	0	0	0	0	0	0.526819171	0
MIR4470	0.293643426	0	0	0	0	0.192676047	0	0	0	0	0	0	0	0	0	0	0	0.377959731	0	0	0	0	0	0	0	0	0	0	0	0	0	0	0	0	0.203908361	0	0	0	0	0	0	0	0	0	0	0	0	0	0
MIR124-2	0	0	0	0	0	0	0	0	0	0	0	0	0	0	0	0	0	0	0	0	0	0	0	0	0	0	0	0	0	0	0	0	0	0	0	0	0	0	0	0	0	0	0	0	0	0	0	0	0
MIR8084	0	0	0	0	0	0	0	0	0	0	0	0	0	0	0	0	0	0	0	0	0	0	0	0	0	0	0	0	0	0	0	0	0	0	0	0	0	0	0	0	0	0	0	0	0	0	0	0	0
MIR5708	0	0	0	0	0	0	0	0	0	0	0	0	0	0	0	0	0	0	0	0	0	0	0	0	0	0	0	0	0	0	0	0	0	0	0	0.156723919	0	0	0	0	0	0	0	0	0	0	0	0	0
MIR4661	0	0	0	0	0	0	0	0	0	0	0	0	0	0	0	0	0	0	0	0	0	0	0	0	0	0	0	0	0	0	0	0	0	0	0	0	0	0	0	0	0	0	0	0	0	0	0	0	0
MIR3151	0	0.346135233	0.429647163	0	0	0	0	0.452618709	0.260100903	0.144622292	0.187617234	0.227525023	0	0	0	0	0	0	0	0	0	0.273688099	0	0.170827533	0.212175367	0.258256689	0	0	0.254056489	0.19493091	0.368296926	0.22811084	0	0	0	0.175283331	0.205292865	0	0	0	0	0.205343406	0	0	0	0	0	0	0
MIR5680	0	0	0	0	0	0	0	0	0	0	0	0	0	0	0	0	0	0	0	0	0	0.247622566	0	0	0	0	0	0	0	0	0	0	0	0	0	0	0	0	0	0.202081773	0	0	0	0	0	0.175539731	0	0	0
MIR4471	0	0	0	0	0	0	0	0	0	0	0	0	0	0	0	0	0	0.163934341	0	0	0	0	0	0	0	0	0	0	0	0	0	0	0	0	0	0	0	0	0	0	0	0	0	0	0	0	0	0	0
MIR4663	0	0	0	0	0	0	0	0	0	0	0	0	0	0	0	0	0	0	0.183460858	0	0	0	0	0	0	0	0	0	0	0	0	0	0	0	0	0	0	0	0	0	0	0	0	0	0	0	0	0	0
MIR2053	0	0	0	0	0	0	0	0	0	0	0	0	0	0	0	0	0	0	0	0	0	0	0	0	0	0	0	0	0	0	0	0	0	0	0	0	0	0	0	0	0	0	0	0	0	0	0	0	0
MIR548AZ	0	0	0	0	0	0	0	0	0	0	0	0	0	0	0	0	0	0	0	0	0	0	0	0	0	0	0	0	0.203245191	0	0	0	0	0	0	0	0	0	0	0	0	0	0	0	0	0	0	0	0
MIR30B	0	0	0	0	0	0.157644039	0	0	0	0	0	0	0	0	0	0	0	0.15461989	0	0	0	0	0	0	0	0	0.192842487	0	0	0	0.318074617	0	0	0	0	0	0	0	0.225665309	0	0	0	0	0	0	0	0	0	0
MIR548AA1	0	0	0.168315383	0	0	0	0.175021106	0	0	0	0.29399814	0	0.3540118	0	0	0.225245671	0	0.420821144	0.143742528	0	0	0	0	0.133844253	0	0	0.174949885	0	0	0.152729373	0	0	0	0	0.302709319	0.412006179	0	0.17724646	0.20472729	0.174998648	0	0	0	0	0.292217118	0.152013788	0	0	0
MIR30D	0	0	0	0	0	0	0	0	0	0	0	0	0	0	0	0	0	0.19437929	0	0	0	0	0	0	0	0	0	0	0	0	0	0	0	0	0	0	0	0	0	0	0	0	0	0	0	0	0	0	0
MIR4472-1	0	0	0	0	0	0	0	0	0	0	0.178236372	0	0	0	0	0	0	0	0	0	0	0	0	0	0	0	0	0	0	0	0	0	0	0	0	0	0	0	0	0	0	0	0	0	0.177156628	0	0	0	0
MIR7848	0.209329967	0.260458195	0.484948283	0.146861968	0.139016936	0.274706443	0	0	0	0	0.423531974	0.171206948	0.339991531	0.203219611	1.19716839	0.21632505	0.154106276	2.155493121	1.104398036	0	0	1.441604641	0.448019001	0	0	0.388663532	0.168021177	2.24103857	1.147027315	0.440042055	0.27713432	0.858238805	0.248941291	1.572363925	1.017522909	0.131896368	0.1544778	0.340453596	0.196619279	1.008408053	0	0.30903166	0.230655229	0.97729453	2.245153304	1.021954078	0.17801629	0	0
MIR3149	0	0.234877479	0.728865723	0.794628151	0.37609046	0.371589519	0	1.382103559	0.529491124	0.19627311	0.763870167	0.15439198	0.306599506	1.09956325	0	0.58523652	0.138970838	1.579331734	0.995930372	0.163956648	0	1.300018471	1.750740919	0	0.287952283	1.051473662	0.151519097	0	0.689581898	0.132274546	0.374873656	0.464368496	0.448983399	0.630193478	0.262167892	0.23788452	0.278611746	0.153508094	0.531925371	0.303122659	0.965714278	0.418020504	0.20800159	0.293770082	0	0.263309597	0.160532547	0.45155929	0.392721293
MIR1208	0	0	0	0	0	0	0	0	0	0	0.195327531	0	0	0	0	0	0	0.1863911	0	0.251549925	0	0	0	0	0	0	0	0	0	0.20294177	0	0.237485258	0	0	0.402230191	0	0	0	0	0	0	0	0	0.225357871	0	0	0.24629651	0.692803294	0
MIR5194	0	0	0	0	0	0	0	0	0	0	0	0	0.143079769	0	0	0	0	0.907103355	0	0.153026205	0.717297133	0.173335796	0	0	0	0	0	0	0.160902443	0	0.11662736	0	0	0.441135435	0	0.111012776	0	0	0	0.141457241	0	0	0	0	0	0	0.149830377	0.210727669	0
MIR151A	0	0	0	0	0.125363487	0	0	0	0	0	0	0	0	0	0	0	0	0	0	0	0	0.185716924	0	0	0	0	0	0	0	0	0	0	0	0	0	0	0	0	0	0	0	0	0	0	0	0	0	0	0
MIR1302-7	0	0	0	0	0	0	0	0	0	0	0	0	0	0	0	0	0	0	0	0	0	0	0	0	0	0	0	0	0	0	0	0	0	0	0	0	0	0	0	0	0	0	0	0	0	0	0	0	0
MIR6893	0	0	0	0	0	0	0	0	0	0	0	0	0	0	0	0	0	0	0	0	0	0.301453558	0	0	0	0	0	0	0	0	0	0	0	0	0	0	0	0	0	0	0	0	0	0	0	0	0	0	0
MIR1205	0	0	0	0.470890756	0	0.220201197	0	0	0	0	0	0	0	0	0	0	0	0.863907957	0.22131786	0	0	0	0.478835123	0	0	0.311547752	0	0	0	0	0	0.275181331	0	0	0	0.845811627	0	0.272903279	0	0.80832709	0	0	0	0.522257923	0.224960797	0	1.141564777	0	0
MIR1207	0	0	0.187661979	0	0	0	0	0	0	0	0	0	0	0	0	0	0	0.15639713	0.320529315	0	0	0	0	0	0	0	0.195059067	0	0	0	0.482595971	0	0	0.202820889	0	0.15312107	0	0.197619616	0	0.390226871	0	0	0	0.189093386	0	0	0	0	0
MIR5681A	0	0	0	0	0	0	0	0	0	0	0	0	0	0	0	0	0	0	0	0	0	0	0	0	0	0	0	0	0	0	0	0	0	0	0	0	0	0	0	0	0	0	0	0	0	0	0	0	0
MIR3686	0	0	0	0	0	0	0	0	0	0	0	0	0	0	0	0	0	0	0	0	0	0	0	0	0	0	0	0	0	0	0	0	0	0	0	0	0	0	0	0	0	0	0	0	0	0	0	0	0
MIR4664	8.933377469	3.705109532	1.839616021	1.044581607	2.373077832	2.73545712	0	4.360439397	4.733103753	4.953822719	6.22572117	5.601601984	7.496573826	1.156348207	0.340602838	1.538650006	1.753772827	1.149849323	4.12399337	1.293179194	0	0.878885727	6.798109919	5.302871593	6.13216693	6.634650714	2.868192482	1.738885241	6.798694768	3.755851908	4.730799945	7.081074536	1.062383254	2.236743049	7.650871454	3.564917314	3.735751858	2.179382524	5.314259102	7.889727795	9.444957675	5.714909427	1.968691107	2.54876578	1.996131019	7.891870725	3.545282161	3.561594397	0.619504012
MIR661	0	0	0.183444856	0.166663582	0	0	0	0	0	0	0.320424939	0	0.385833086	0	0	0.245492473	0	0.305765176	0	0	0	0	0.338950705	0.145875197	0	0	0	0.231200098	0.216947114	0.166457856	0	0.194791279	0	0.198263117	0	0.149680147	0	0	0	0	0	0	0	0	0	0.828389742	0	0	0
MIR6846	0	0	0	0	0	0	0	0	0	0	0	0	0	0	0	0	0	0	0	0	0	0	0	0	0	0	0	0	0	0	0	0	0	0	0	0	0	0	0	0	0	0	0	0	0	0	0	0	0
MIR4662B	0	0	0	0	0	0	0	0	0	0	0	0	0	0	0	0	0	0	0	0	0	0	0	0	0	0	0	0	0	0	0	0	0	0	0	0	0	0	0	0	0	0	0	0	0	0.182041203	0	0	0
MIR320A	0	0	0.199104783	0	0.171228177	0	0.414074324	0	0	0	0	0	0.209385028	0	0	0	0	0	0.170036893	0.223940787	0	0.507324281	0	0.474983873	0	0.239359858	0	0.250936691	0	0	1.02404511	0	0	0.215188017	0	0	0.190271436	0.209669592	0.484354809	0.414021193	0.263804876	0.190318278	0.142049866	0	0	0.179821188	0	0.308381954	0
MIR599	0	0	0	0	0	0	0	0	0	0	0	0	0	0	0	0	0	0	0	0	0	0.218950479	0	0	0	0	0	0	0	0	0.14731877	0	0	0	0	0	0	0	0	0	0	0	0	0.346339465	0	0	0	0	0
MIR875	0	0	0	0	0	0	0	0	0	0	0	0	0	0	0	0	0	0.358067114	0	0	0	0	0	0	0	0	0	0	0	0	0	0	0	0	0	0	0	0	0	0.223353538	0	0	0	0	0	0	0	0	0
MIR548I3	0	0	0	0	0	0	0	0	0	0	0	0	0	0	0	0	0	0	0	0	0	0	0	0	0	0	0	0	0	0	0	0	0	0	0	0.089406263	0	0	0.13327884	0	0	0	0	0	0	0	0	0	0
MIR4288	0	0	0	0	0	0	0	0	0	0	0	0	0	0	0	0	0	0	0.208104854	0	0	0	0	0	0	0.292947886	0	0	0	0	0	0	0	0	0	0	0	0	0	0	0	0	0	0	0	0	0	0	0
MIR596	0	0	0	0	0.18234689	0	1.763849067	0.446740544	0	0.57097632	0	0	0	0.533121576	0	0	0	0	0	0	0	0.270133708	0	0.505826981	0.209419842	0	0	0	0.250757054	0.769597361	0	0.450296724	0	0	0	0.173006924	0.810506897	0	0.51580642	0.220452843	0.280935063	0.405353216	0	0	0.184058834	0	0	0	0
MIR7160	0	0	0.313972927	0	0	0	0	0	0	0	0	0	0	0	0	0	0	0	0	0	0	0	0	0	0.310102459	0	0	0	0	0	0	0	0	0	0	0.256183329	0	0	0	0	0	0	0	0	0	0	0	0	0
MIR548A3	0	0	0	0	0	0	0	0	0	0	0	0.178267029	0	0	0	0	0	0.140273715	0	0	0	0	0.155498004	0.133844253	0	0.202345447	0	0	0	0	0.14428127	0	0	0.181911519	0.302709319	0.137335393	0	0	0	0	0.446020615	0	0	0	0	0	0	0	0
MIR8055	0	0.271198739	0	0.917508793	0.289499186	0.286034544	1.050126635	0.177314546	0	0.226624622	0.44099721	0.534801086	0.1770059	0	0.249307232	0.225245671	0	0.280547429	0.431227584	0.189310769	0	0.643308109	0.310996008	0	0	0.202345447	0.524849655	0.424264097	0.398109137	0	0.432843809	0.178726019	0	0.363823039	0.756773298	0.549341572	0	0	0	0.699994594	0.446020615	0	0.360250177	0.67839689	0.146108559	0	0	0.260694023	0
MIR4659A	0	0	0.201562867	0	0	0	0	0.212339641	0	0.13569499	0	0.213480269	0	0	0	0.269738643	0	0	0.344272227	0	0	0.513587544	0.186213659	0	0	0.242314918	0	0	0	0	0	0	0	0.217844659	0	0.164463372	0	0	0	0.419132565	0	0	0.143803569	0.203100303	0	0	0	0	0
MIR4665	0.267624388	0	0	0	0	0	0.214899333	0	0	0	0	0	0	0	0	0	0	0	0.35298798	0	0	0.26329488	0	0	0	0	0	0	0	0	0.177155483	0	0	0.223359714	0.371681063	0	0	0	0	0	0	0	0	0.208242083	0	0	0	0.320092661	0
MIR101-2	0	0	0	0	0	0	0	0	0	0	0	0.190020899	0	0	0	0	0	0.747612655	0.766100286	0	0	0.457149352	0	0	0	0.647060715	0	0	0	0	0.461382962	0.190510152	0	0	0	0	0	0	0	0.373074042	0	0	0	0	0	0	0	1.111530559	0
MIR31	0	0	0	0	0	0	0	0	0	0	0	0	0	0	0	0	0	0	0	0	0	0	0	0.182857641	0	0	0	0	0	0	0	0	0.708255503	0	0	0	0	0	0	0	0	0	0	0	0	0	0	0	0
MIR873	0	0	0	0	0	0	0	0	0	0	0	0	0	0	0	0	0	0	0	0	0	0	0	0	0	0	0	0	0	0	0	0	0	0	0	0	0	0	0	0	0	0	0	0	0	0	0	0	0
MIR876	0	0	0	0	0	0	0	0	0	0	0	0	0	0	0	0	0	0	0	0	0	0	0	0	0	0	0	0	0	0	0	0	0	0	0	0	0	0	0	0	0	0	0	0	0	0	0	0	0
MIR6851	0	0	0	0	0	0	0	0	0	0	0	0.258088086	0	0	0	0	0	0.203082841	0	0.274076784	0	0	0	0	0	0	0	0	0	0.22111566	0.208884823	0	0	0.263364439	0	0.198828853	0	0	0	0	0	0	0	0	0	0.220079663	0	0	0
MIR4475	0	0	0	0	0	0	0	0	0	0	0	0	0	0	0	0	0	0	0	0	0	0	0	0	0	0	0	0	0	0	0	0	0	0	0	0	0	0	0	0	0	0	0	0	0	0	0	0	0
MIR4540	0	0	0	0	0	0	0	0	0	0	0	0	0	0	0	0	0	0	0.253509549	0	0	0	0	0	0	0	0	0	0	0	0	0	0	0	0	0	0	0	0	0	0	0	0	0	0	0	0	0	0
MIR4476	0	0	0	0	0	0	0	0	0	0	0	0	0	0	0	0	0	0	0	0	0	0	0	0	0	0	0	0	0	0	0	0	0	0	0	0	0	0	0	0	0	0	0	0	0	0	0	0	0
MIR1299	0	0	0	0	0	0	0	0	0.238164682	0	0	0	0	0	0	0	0	0.327868683	0.167988255	0	0	0.25060597	0	0	0	0	0.204459504	0	0	0	0.505853609	0	0	0	0	0.160500399	0	0	0	0	0	0	0	0.19820632	0	0	0	1.218666035	0
MIR4477A	0	0	0	0	0	0	0	0	0	0	0	0	0	0.506794584	0	0	0	0	0	0	0	0	0	0	0	0	0	0	0	0	0	0	0	0	0	0	0	0	0	0	0	0	0	0.203100303	0	0	0	0	0
MIR4290	0	0	0	0	0	0	0	0	0	0	0	0	0	0	0	0	0	0	0	0	0	0	0	0	0	0	0	0	0	0.155944728	0	0	0	0	0	0	0	0	0	0.17868283	0	0	0	0	0	0	0	0	0
MIR3153	0	0	0	0	0	0	0	0	0	0.268080345	0.695556574	0.210876851	0	0.250307081	0	0.799347442	0.189813827	0.995601243	0.340073785	0	0	0.253662141	1.103656565	0	0	0.957439432	0	0.501873383	0.23546699	0.180667673	0.853370925	0	0.613245618	0.645564051	0.358082975	0.324915442	0	0	0.484354809	0.621031789	0	0	0.426149599	0	0.518507204	1.438569503	0	0	0.268199908
MIR3910-1	0	0	0.147086416	0	0	0	0	0	0	0	0	0	0	0	0	0	0	0	0	0	0	0	0	0	0	0	0	0	0	0	0	0	0	0	0	0.120013812	0	0	0	0	0	0	0	0	0	0	0	0	0
MIR4291	0	0	0	0	0	0	0	0	0	0	0	0	0	0	0	0	0	0	0	0	0	0	0	0	0	0	0	0	0	0	0	0	0	0	0	0	0	0	0	0	0	0	0	0	0	0	0	0	0
MIRLET7A1	0.459615797	0	0	0	0.152616419	0.15078995	0	0.373902412	0	0.238941177	0.15498815	0.187955454	0	0	0.262856538	0	0	0	0.303109244	0	0	0	0.327897965	0.705591985	0.175275303	0	0	0.223660964	0	0.322059765	0	0.18843939	0.273294243	0.191798015	0	0.144799273	0.169589758	0.560638258	0	0	0.235130433	0.339263018	0	0	0.154049242	0	0.58629278	0	0.239047744
MIRLET7F1	0	0.239147979	0.296847131	0	0.127642823	0	0	0	0	0.099920856	0.51850581	0	0	0	0	0	0	0	0.126754775	0	0	0.189093596	0.137120967	0	0	0	0.308547979	0	0	0.404038614	0	0	0	0	0.133467291	0	0	0.156299151	0.180532247	0	0	0.141873626	0	0	0	0.536194088	0.980707922	0.229884729	0
MIRLET7D	1.812199429	1.753751845	2.798844375	0.988870588	0.133721052	0.792724308	0.161686164	2.457072994	0.188263511	0.314036976	5.024568207	0.823423894	0	2.150257023	0	1.04042048	0.741177802	2.332551484	6.241163662	0.524661273	5.19186496	2.575274685	0.430951611	1.112819359	1.53574551	0.186928651	0.64648148	1.175817639	0	1.975299892	1.1995957	2.47663198	0.718373439	4.537393042	1.677874512	2.156819648	0.445778793	4.42103312	1.323903145	1.454988762	0.618057138	2.378072201	0.221868363	0.313354754	1.889670698	5.757703178	5.308276215	0.240831621	0
MIR4289	0	0	0	0	0	0	0	0	0	0	0	0	0	0	0	0	0	0	0	0	0	0	0	0	0	0	0	0	0	0	0	0	0	0	0	0	0	0	0	0	0	0	0	0	0	0	0	0	0
MIR1302-8	0	0	0	0	0	0	0	0.134371179	0	0.171738971	0.111397733	0.135092983	0	0	0	0	0	1.169312918	0.435719538	0.143462067	0.448310708	0.650009235	0.471353324	0	0	0	0	0.160756318	0	0	0.2186763	0.135440811	0.196430237	0.137854823	0.229396906	0.312223432	0	0	0.1551449	0.530464653	0	0.243845294	0.273002087	0.257048822	0	0.230395897	0.140465978	0.395114378	0
MIR6854	0	0	0	0	0	0	0	0	0	0	0	0	0	0	0	0	0	0	0	0	0	0	0	0	0	0	0	0	0	0	0	0	0	0	0	0	0	0	0	0	0	0	0	0	0	0	0	0	0
MIR7702	0	0	0	0	0	0	0	0	0	0	0	0	0	0	0	0	0	0	0	0	0	0	0	0	0	0	0	0	0	0	0	0	0	0	0	0.225788697	0	0	0	0	0	0	0	0.55766524	0	0	0	0	0
MIR3927	0	0	0	0	0	0	0	0	0	0	0	0	0.725474886	0	0	0	0	0	0	0	0	0	0	0	0	0	0	0	0	0	0	0	0	0	0	0	0	0	0	0	0	0	0	0	0	0	0	0	0
MIR147A	0	0	0	0	0	0	0	0	0.549101906	0	0	0	0	0	0	0	0	0.188979866	0	0	0	0	0	0	0	0	0	0	0	0	0	0	0	0	0	0.185021293	0	0	0	0	0	0	0	0	0	0	0	0	0
MIR601	0	0	0	0	0	0.175603486	0.214899333	0	0.500447307	0	0	0	0	0.519624827	0	0.276567469	0	0.861174071	0.17649399	0	0	0.78988464	0.190927929	0	0	0	0	0	0	0.187528471	0	0.219448403	0	0.223359714	0	0.168627002	0.197496934	0	0	0	0	0.197545555	0	0.208242083	0	0	0	0.320092661	0
MIR455	0.19220297	0	0	0	0	0	0	0	0.179706078	0	0	0	0	0	0	0.198625728	0	0.123695912	0	0.333875355	0	0.189093596	0	0	0	0	0	0.187061897	0	0	0	0.315207707	0	0	0.400401872	0.242209693	0	0	0	0	0	0.141873626	0	0.149555678	0.257682368	0.134048522	0	0	0
MIR7150	0	0	0	0	0	0	0	0	0	0	0	0	0	0	0	0	0	0	0.148330055	0	0	0	0	0	0	0	0	0	0	0	0	0	0	0	0	0.141718437	0	0	0	0	0	0	0	0	0	0	0	0	0
MIR181A2	0	0	0.148423565	0	0	0.378345693	0	0	0	0	0	0	0	0	0	0	0	0	0	0	0	0	0	0	0	0	0	0	0	0	0	0.157603853	0	0	0.133467291	0.36331454	0	0	0.180532247	0	0	0.283747251	0	0	0	0	0	0	0
MIR181B2	0	0	0	0	0	0	0	0	0	0	0	0	0	0.230620008	0	0	0	0.458647764	0	0	0	0	0	0	0	0	0	0	0	0	0	0	0	0	0.164959573	0	0.175306267	0	0.223129743	0	0	0	0	0.184844096	0.159241913	0	0.202018486	0	0
MIR6855	0	0	0	0	0	0	0	0	0	0	0	0	0	0	0	0.326101942	0	0	0	0	0	0.620904344	0.225123976	0	0	0	0	0	0	0	0	0.258752595	0	0	0	0.198828853	0	0	0	0.506712504	0	0	0.173852075	0	0	0.660238988	0	0	0
MIR3689F	0	0	0	0	0	0	0	0	0	0	0	0	0	0	0	0	0	0.206159853	0	0	0	0	0	0	0	0	0	0	0	0	0	0	0	0	0	0	0	0	0	0	0	0	0	0	0	0	0	0	0
MIR4669	0	0	0	0	0	0	0	0	0.318833365	0	0.229982416	0	0	0	0	0	0	0.438920978	0	0	0	0	0	0	0	0	0	0	0.311424083	0	0	0	0	0	0.236796806	0	0	0.277304945	0.320299148	0	0	0.251711271	0	0	0	0	0	0	0
MIR3689A	0	0	0	0	0	0	0	0	0	0	0	0	0	0	0	0	0	0	0	0	0	0	0	0	0	0	0	0	0	0	0	0	0	0	0	0	0	0	0	0	0	0	0	0	0	0	0	0	0
MIR3689C	0	0	0	0	0	0	0	0	0	0	0	0	0	0	0	0	0	0	0	0	0	0	0	0	0	0	0	0	0	0	0	0	0	0	0	0	0	0	0	0	0	0	0	0	0	0	0	0	0
MIR3689D1	0	0	0	0	0	0	0	0	0	0	0	0	0	0	0	0	0	0	0	0	0	0	0	0	0	0	0	0	0	0	0	0	0	0	0	0	0	0	0	0	0	0	0	0	0	0	0	0	0
MIR3689D2	0	0	0	0	0	0	0	0	0	0	0	0	0	0	0	0	0	0	0	0	0	0	0	0	0	0	0	0	0	0	0	0	0	0	0	0	0	0	0	0	0	0	0	0	0	0	0	0	0
MIR3689B	0	0	0	0	0	0	0	0	0	0	0	0	0	0	0	0	0	0	0	0	0	0	0	0	0	0	0	0	0	0	0	0	0	0	0	0	0	0	0	0	0	0	0	0	0	0	0	0	0
MIR3689E	0	0	0	0	0	0	0	0	0	0	0	0	0	0	0	0	0	0	0	0	0	0	0	0	0	0	0	0	0	0	0	0	0	0	0	0	0	0	0	0	0	0	0	0	0	0	0	0	0
MIR602	0	0	0.166597879	0	0.286545112	0	0.173235176	0	0	0	0.145499079	0	0	0	0	0.222947246	0	0	0	0	0	0.212247914	0	0.132478495	0	0	0	0	0	0	0	0	0	0	0.149810224	0	0	0	0	0.519638844	0	0	0	0	0	0	0	0	0
MIR199B	0	0	0	0	0	0	0	0	0	0	0	0	0	0	0	0	0	0	0	0	0	0	0.137120967	0	0	0	0	0.187061897	0	0	0	0	0	0	0	0.36331454	0	0	0	0.30863398	0	0	0	0	0	0	0	0	0
MIR3154	0	0	0	0	0	0	0	0	0	0	0	0	0	0	0	0	0	0	0	0	0	0	0.134672378	0	0	0	0	0	0	0	0	0	0	0	0	0	0	0	0	0	0	0	0	0	0	0	0	0	0
MIR3651	0	0	0	0	0	0	0	0.191105677	0	0.122125491	0	0	0	0	0	0	0	0.302367785	0	0	0	0.924457579	0	0	0	0	0	0	0	0	0	0	0	0	0.163126689	0	0	0	0	0	0	0	0	0	0	0	0	0.842910674	0
MIR4670	0	0	0	0	0	0	0	0	0	0	0	0	0	0	0	0.291317734	0	0	0	0	0	0	0	0	0	0	0	0	0	0	0	0	0	0	0	0	0	0	0	0	0	0	0	0	0	0	0	0	0
MIR4667	0	0	0	0	0	0	0	0	0	0	0	0	0	0	0	0	0	0	0	0	0	0	0	0	0	0	0	0	0	0.132274546	0	0	0	0	0.131083946	0	0	0	0	0	0	0	0	0	0	0	0	0	0
MIR6853	0	0	0	0	0	0	0	0	0	0	0	0	0	0	0	0	0	0	0	0	0	0	0	0	0	0	0	0	0	0	0	0	0	0	0	0	0	0	0	0	0	0	0	0	0	0	0	0	0
MIR4473	0	0	0	0	0.154293522	0.152446982	0	0	0	0.120783452	0	0	0	0	0	0	0	0.149522531	0	0	0	0	0	0	0	0	0	0.226118777	0	0	0	0	0	0	0	0	0	0	0	0	0	0	0	0	0	0	0	0	0.241674642
MIR4474	0	0	0	0	0	0	0	0	0	0	0	0	0	0	0	0	0	0.174442953	0	0	0	0	0	0	0	0	0	0	0	0	0.179426707	0	0	0.4524466	0	0	0	0	0	0	0	0	0	0	0	0	0.230508272	0	0
MIR491	0	0	0	0	0	0	0	0	0	0	0.129626453	0	0	0.186592552	0	0	0	0.371087736	0.507019098	0	0	0	0	0	0	0	0	0.561185692	0	0	0	0.157603853	0	0	0	0	0	0.156299151	0	0.15431699	0	0	0	0.149555678	0	0	0	0.229884729	0
MIR3621	0	0	0	0	0	0	0	0	0	0	0	0	0	0	0	0	0	0	0	0	0	0	0	0	0	0	0	0	0	0	0	0	0	0	0	0	0	0	0	0	0	0	0	0	0	0	0	0	0
MIR8081	0	0	0	0	0	0.146028162	0	0	0	0	0	0	0	0	0	0	0	0	0	0	0	0.218950479	0	0	0	0	0	0	0	0	0	0	0	0	0	0.140226664	0	0	0	0	0	0.164274724	0	0	0	0.155214078	0	0	0
MIR32	0	0	0.233237031	0.21190084	0	0	0	0	0.282395266	0	0	0	0	0.293216867	0	0	0	0.19437929	0.398372149	0	0	0.297147079	0	0	0	0	0	0	0	0	0.199932617	0.247663198	0	0	0	0.380615232	0	0	0	0.242498127	0	0	0	0	0.202464718	0.210647677	0.51370415	0	0
MIR6856	0.315557115	0	0	0.442777875	0	0	0	0	0	0.328098333	0.638458647	0	0	0	0	0	0	0.812331363	0.208104854	0	0	0.310452172	0	0	0	0	0	0.307116548	0	0	0	0	0	0	0.219125403	0.198828853	0	0.256610546	0.592792453	0.253356252	0	0	0	0.245539173	0	0	0.268352914	0	0
MIR4674	0	0	0	0	0	0	0	0	0	0	0	0	0	0	0	0.502271956	0	0	0	0	0	0	0	0	0	0	0	0	0	0	0.160865324	0	0	0	0	0.15312107	0	0	0	0	0	0	0	0	0	0	0.206662589	0.290658853	0
MIR126	0.248733255	0.618971239	0.192077555	1.047039446	0.991108977	0.489623837	0.199729968	0.404694375	0	0.129309343	5.368060151	0	0.605984905	3.139145279	0	0.25704506	2.014259673	3.681772441	5.577210081	1.080184974	21.60330188	11.50133988	1.242154643	0.305479824	0	0.230911863	1.197892154	0.484160204	0.22715639	1.568620503	2.140455073	2.039579278	0	2.90630404	2.245390891	2.664306624	0.367111947	0.809077957	0.467259933	9.785512656	0.508988231	2.019612788	0	1.935426421	2.334299097	5.204236732	10.15321143	0.297497885	0.258734029
MIR6722	0	0	0	0	0	0	0	0	0	0	0	0	0	0	0	0	0	0	0	0	0	0	0	0	0	0	0	0	0	0	0	0	0	0	0	0.170788886	0	0	0	0	0	0	0	0	0	0	0	0	0
MIR4292	0.631114229	0.39263101	2.436804804	0.442777875	1.676502747	1.035274283	4.307609009	2.05367295	1.77023898	1.148344166	3.405112782	3.355145121	1.281311366	1.838075881	1.082812006	3.587121357	0.464618921	6.09248522	3.32967766	2.192614275	1.284711282	10.55537385	5.177851445	0	0.240676535	2.636530974	0.759856964	4.606748214	0.576366959	0.442231319	3.968811645	2.07002076	1.876348534	2.633644386	3.944257248	5.766036723	0.698608556	0.513221092	1.481981132	4.053700034	1.291462677	1.863414784	0.173852075	3.928626766	1.05765151	5.50199157	2.415176227	3.774226899	0.328244663
MIR4479	0	0	0	0	0.197756486	0	0	0.242246633	0	0	0.200829715	0	0	0	0	0	0	0	0	0	0	0	0.637322805	0	0	0.552887559	0	0	0.271947791	0.208658439	0	0.244174984	0	0	0.20678031	0.187627227	0	0	0	0	0	0	0	0	0	0	0	0	0
MIR4673	0	0	0	0	0	0	0	0	0	0	0.241676437	0	0	0	0	0	0	0.230619497	0.236322461	0	0	0	0.255649261	0	0	0	0	0	0	0.251097444	0	0	0	0	0.248837322	0	0	0	0.336585545	0	0	0	0	0	0	0	0	0	0
MIR2278	0.22023257	0	0	0	0	0	0	0	0	0	0	0	0	0	0	0	0	0.141734899	0	0	0.298873805	0	0	0.135238464	0	0	0	0.428683514	0	0	0	0.180587749	0	0	0	0	0	0.179092777	0	0	0	0	0	0	0	0	0	0.263409586	0
MIR6081	0	0.271198739	0	0.611672529	0.144749593	0.143017272	0	0	0.203790398	0.226624622	0.29399814	0.178267029	0	0.211599801	0	0	0	0.280547429	0.143742528	0	0	0.214436036	0	0	0.166240493	0	0.174949885	0.212132048	0	0.152729373	0.14428127	0	0.259206911	0	0	0.549341572	0.160848018	0	0	0	0	0.160887617	0.120083392	0.169599222	0	0.304027575	0	0	0
MIR23B	0.435924261	0	0	0	0	0	0	0.531943638	0	0.226624622	1.322991629	0.178267029	0	0.211599801	0	0	0.160461174	0.280547429	1.581167806	0	0.591585264	0.428872073	0.466494012	0	0.166240493	0	0	0	0	0.916376239	0	0.714904077	0.259206911	0.545734558	0.15135466	0.137335393	0	2.481450434	0.20472729	0.349997297	0	0.160887617	0	0.339198445	0	2.128193028	4.077857684	0	0
MIR27B	1.95762284	0.243576645	0.3023443	0.824058823	0.260013158	0.128450698	0	2.229566235	0.366067937	0.305313727	2.376484963	0.160110202	0	0.570143908	0	0	0.576471624	0.503946308	2.96934796	0	0.265665605	0.577785987	0.418980733	0.480847871	0	0	0.157130915	0.190526006	0	1.371736036	0.129585955	1.123657102	0	0.980300966	0	0.616737644	0	2.069516533	0.183875437	0	0	0.57800366	0	0.304650455	0	1.638370823	9.822213605	1.17070927	0
MIR3074	0	0	0	0	0	0	0	0	0	0	0	0	0	0	0	0	0	0	0	0	0	0	0	0	0	0	0	0	0	0	0	0	0	0	0	0	0	0	0	0	0	0	0	0	0	0	0	0	0
MIR4672	0	0	0	0	0	0	0	0	0	0	0	0.426960538	0	0.253397292	0	0	0	0.335964206	0.172136114	0.226705488	0	0	0	0	0	0	0	0	0	0	0	0	0	0	0	0	0	0	0	0	0	0	0	0.203100303	0.174969509	0	0	0	0
MIR4478	0	0	0	0	0	0.161310179	0.197407526	0	0	0	0.165801276	0	0	0	0	0	0	0	0	0	0	0	0	0	0	0	0	0	0	0	0	0	0	0	0	0	0	0	0	0	0	0	0	0	0	0	0	0	0
MIR204	0	0	0	0.113229457	0	0	0	0	0	0	0	0.13199925	0	0	0.184601538	0	0	0	0	0	0	0	0	0	0	0	0	0.157074875	0	0	0.106834223	0	0	0	0.112071771	0	0	0	0	0	0	0	0	0.251162207	0	0.112559828	0	0	0
MIR3152	0	0	0	0	0	0	0	0	0	0	0	0	0	0	0	0	0	0	0	0	0	0	0	0	0	0	0.229326201	0	0	0	0	0	0	0	0	0	0	0	0	0	0	0	0	0	0	0	0	0	0
MIR6877	0	0	0	0	0	0	0	0	0	0	0	0	0	0	0	0	0	0.425204698	0	0	0	0	0	0	0	0	0	0	0	0	0.2186763	0	0	0	0	0	0	0	0	0	0	0	0	0	0	0	0	0	0
MIR548AW	0	0	0	0	0	0	0	0	0	0	0	0	0	0	0	0	0	0	0	0	0	0	0	0	0	0	0	0	0	0	0	0	0	0	0	0	0	0	0	0	0	0	0	0	0	0	0	0	0
MIR4477B	0.783049136	4.546764043	0.201562867	2.746862744	2.600131575	0.513802792	0.209593176	0.424679283	0.244045292	2.849594782	2.640538847	0.426960538	1.695760228	2.28057563	0	0.809215929	0.576471624	2.015785233	1.032816682	3.400582324	1.771104031	3.338319036	0.558640977	0.480847871	0	6.057872951	2.514094645	1.524208051	1.668617926	1.097388829	1.036687642	0.214029924	0.931224828	2.39629125	0.543755629	0.493390116	0.577861398	1.698064847	1.471003494	2.095662826	0.534123453	2.504682527	0.862821411	1.827902731	3.149451163	0.72816481	1.109854645	1.560945693	0.814533053
MIR4668	0.604066476	0	0.699711094	1.271405042	0.200581579	0	0.242529247	0.491414599	0.282395266	0.314036976	1.018493555	2.223244514	0	2.345734934	1.38187437	0.312126144	0.444706681	6.803275162	0.995930372	0	0.409884076	5.348647422	2.37023386	0.185469893	0.230361826	0	1.697013885	2.351635279	0.275832759	0	3.598787101	0.247663198	0.359186719	2.268696521	0.209734314	4.7576904	0.222889397	0.491225902	1.134774124	1.212490635	0.927085707	0.445888538	0.665605089	0.940064262	0.404929435	2.949067481	0	3.612474317	0
MIR483	0	0	0	0	0	0	0	0	0	0	0	0	0	0	0	0	0	0	0	0	0	0	0	0	0	5.607859532	0	0	0	0	0	0	0	0	0	0	0	0	0	0	0	0	0	0	0	0	0	0	0
MIR4686	0	0	0	0	0	0	0	0	0	0	0	0	0	0	0	0	0	0	0	0	0	0	0	0	0	0	0	0	0	0	0	0	0	0	0	0	0	0	0	0	0	0	0	0	0	0	0	0	0
MIR6744	0	0	0	0	0	0	0	0	0	0	0	0	0	0	0	0	0	0	0	0	0	0	0	0	0	0	0	0	0	0	0.212049745	0	0	0	0	0	0	0	0	0	0	0	0	0	0	0	0	0	0
MIR4299	0	0	0	0	0	0	0	0	0	0	0	0	0	0	0	0	0	0	0	0.510087349	0	0	0	0	0	0	0	0	0	0	0	0	0	0	0	0	0	0	0	0	0	0	0	0	0	0	0	0	0
MIR8070	0	0	0	0	0	0	0	0	0	0	0	0	0	0	0	0	0	0.15461989	0	0	0	0	0	0	0	0	0	0	0	0	0	0	0	0	0	0	0	0	0	0	0.24581818	0	0	0	0	0.167560652	0	0	0
MIR302E	0	0	0	0	0	0	0	0	0	0	0	0	0	0	0	0	0	0	0	0	0	0	0	0	0	0	0	0	0	0	0	0	0	0	0	0	0	0	0	0	0	0	0	0	0	0	0	0	0
MIR3159	0	0	0	0	0	0	0	0	0	0	0	0	0	0	0.653589229	0	0	0	0	0	0	0	0	0	0	0	0	0	0	0	0	0	0	0	0	0.180020718	0.210841321	0	0	0	0	0	0	0	0	0	0	0	0
MIR4486	0	0	0	0	0	0	0	0	0	0	0	0	0	0	0	0	0	0	0	0	0	0.330163421	0	0	0	0	0	0	0	0	0	0	0	0	0	0	0	0	0	0	0	0	0	0	0	0	0	0	0
MIR4694	0	0	0	0.185413235	0	0.173408442	0	0	0	0	0	0	0	0	0	0	0	0	0	0	0	0	0	0	0	0	0	0	0	0	0	0	0	0	0	0	0	0	0	0	0	0	0	0	0	0	0	0	0
MIR8087	0	0	0.209315284	0.380334841	0	0	0	0	0	0	0	0	0	0	0	0	0	0	0	0	0	0	0.193375723	0.33289468	0.206734972	0	0	0.26380524	0.24754222	0	0	0	0	0.2262233	0	0	0	0	0	0	0	0	0	0	0	0.189042787	0	2.593571305	0
MIR610	0	0	0	0	0	0	0	0	0	0	0	0	0	0	0	0	0	0.141734899	0	0	0	0	0	0	0	0	0	0	0	0	0	0	0	0	0	0	0	0	0	0	0	0	0	0	0	0	0	0.263409586	0
MIR8054	0	0	0	0	0	0	0	0	0	0	0	0	0.399292379	0	0	0	0	0	0	0	0	0	0	0	0	0	0	0	0	0	0	0	0	0	0	0	0	0	0	0	0	0	0	0	0	0	0	0	0
MIR3973	0	0	0	0	0	0	0	0	0	0	0	0	0	0	0	0	0	0	0	0	0	0	0	0	0	0	0	0	0	0	0	0	0	0	0	0	0	0	0	0	0	0	0	0	0	0	0	0	0
MIR8068	0	0	0	0	0	0	0	0	0	0	0	0	0	0	0	0	0	0.400192657	0	0	0	0	0	0	0	0	0	0	0	0	0	0	0	0	0	0	0	0	0	0	0	0	0	0	0	0	0	0	0
MIR670	0	0	0	0	0	0	0	0	0	0	0	0	0	0	0	0	0	0	0	0	0	0	0	0	0	0	0	0	0	0	0	0	0	0	0	0	0	0	0	0	0	0	0	0	0	0	0	0	0
MIR129-2	0	0	0	0	0	0	0	0	0	0	0	0	0	0	0	0	0	0	0	0	0	0	0	0	0	0	0	0	0	0	0	0	0	0	0	0	0	0	0	0	0	0	0	0	0	0	0	0	0
MIR3160-1	0	0	0	0	0	0	0	0	0	0	0	0	0.201994968	0	0	0	0	0	0	0	0	0	0	0	0	0	0	0	0	0	0	0	0	0	0	0	0	0	0	0	0	0	0	0	0	0	0	0	0
MIR6745	0	0	0	0	0	0	0	0	0	0	0	0.136156707	0	0	0	0	0	0.642829149	0.1097876	0.144591689	0.225920357	0.163781855	0	0	0	0	0	0	0	0.116651568	0.22039816	0	0.197976932	0.138940294	0.11560159	0.209787923	0	0	0.156366513	0.26732077	0	0	0	0	0.111594726	0	0	0	0
MIR5582	0	0	0	0.436266436	0	0.204009932	0.24966246	0.505867969	0	0	0	0	0.25249371	0	0	0	0	1.600770626	0	0	0	0.305886699	0.221813329	0	0	0	0	0	0	0	0.205812988	0.25494741	0	0	0	0.195904899	0	0	0	0.249630425	0	0	0	0	0.208419562	0	0	0	0
MIR3161	0	0	0	0	0	0	0	0.223370272	0	0	0	0.224570153	0	0	0	0	0	0	0	0	0	0	0.195887096	0	0	0	0	0.267231282	0	0.38479868	0	0	0	0	0.572002674	0.173006924	0.202626724	0	0	0.220452843	0	0	0	0.213650969	0.368117668	0.765991554	0	0	0
MIR3162	0	0	0	0	0	0	0	0	0	0	0.173889144	0	0	0.250307081	0	0.266449147	0	0	0	0	0	0	0	0	0	0	0	0	0	0	0.512022555	0	0	0	0	0	0	0	0	0.207010596	0	0	0	0	0	0	0.219263966	0	0
MIR4489	0	0	1.053328528	0	0	0.223752829	0	0.832234401	0	0.177278938	0.689947247	0.278901642	0.276928586	0.662102602	0.78009037	0	0	4.389209782	0.899550013	1.184719003	1.851089374	4.025863651	0.729837406	0.209401492	0	1.266290862	0.821135751	0.331884011	0.311424083	0.238947568	0.902921495	1.398098699	0	1.992224543	0.473593612	1.074317187	0	0.277304945	1.921794888	0.821364624	0	0.251711271	0	2.65340719	1.142945986	0.475656045	0.869982834	0.815720007	0.354716007
MIR4690	0	0	0	0	0	0	0	0	0	0	0	0	0	0	0	0	0	0.226775839	0	0	0	0.346671592	0.25138844	0	0	0	0	0	0	0	0	0	0	0	0	0.222025552	0	0	0	0	0	0	0	0	0	0	0	0	0
MIR3163	0	0	0	0	0	0	0	0	0	0	0	0	0	0	0	0	0	0	0	0	0	0	0	0	0	0	0	0	0	0	0	0	0	0	0	0.182486755	0	0	0.272034893	0	0	0	0	0	0	0	0	0	0
MIR4696	0	0	0	0	0	0	0	0	0	0	0	0	0	0	0	0	0	0.19437929	0	0	0	0	0.215475805	0	0	0	0	0	0	0	0	0	0	0	0	0	0	0	0	0.242498127	0	0	0	0	0	0	0	0	0
MIR6753	0	0	0	0	0	0	0	0.104875067	0	0.134040173	0.260833715	0.105438425	0.104692514	0.375460622	0	0.133224574	0	2.903836959	0.510110678	0.335911181	0.17495052	1.648803914	0.919713804	0	0	2.034558794	0.206952913	0.87827842	0.23546699	0.090333837	0.34134837	0.739969311	0	0.430376034	0.447603719	0.568602023	0.095135718	0	0.847620916	1.035052981	0	0.285477417	0	0.802493882	0.432089336	0.539463564	0	0.925145862	0
MIR548K	0	0	0	0	0	0	0	0.148271646	0	0	0	0	0	0	0	0	0	0.351893543	0.120198493	0.316605941	0.247343839	0	0	0	0	0	0	0	0	0	0	0	0	0	0	0.114840803	0	0	0	0	0	0	0	0	0	0	0	0	0
MIR708	0	1.494674868	0	0	0.159553528	0	0	0.781795953	0	0	0.486099197	0	0.195108776	0	0	0	0.176871975	0	0.950660809	0	0.652088302	0	0.171401209	0	0	0.223039868	0	0	0	0	0	0.197004817	0.285716709	0.60154832	0	0	0	1.562991507	0	0	0	0.532026096	0.132364648	0.373889195	0	0.167560652	0.817256602	0	0
MIR5579	0	0	0	0	0.484162431	0	0	0	0	0	0.245843272	0	0	0	0	0	0	0.234595695	0.480793972	0	0	0	0	0	0	0	0	0	0	0	0	0	0	0	0	0	0	0.296429424	0	0	0	0.269070669	0	0	0	0	0	0	0
MIR4300	0	0	0	0	0	0	0	0	0	0	0	0	0	0	0	0	0	0	0.145239846	0.191282756	0	0	0	0	0	0	0	0	0	0	0	0	0	0	0	0	0	0	0	0	0	0	0	0	0	0	0	0	0
MIR4692	0	0	0	0	0	0	0	0	0	0	0	0	0	0	0	0	0	0	0	0	0	0	0	0	0	0	0	0	0	0	0	0	0	0	0	0	0	0	0	0	0	0	0	0	0	0.234052975	0	0	0
MIR139	0	0	0	0	0	0	0	0	0	0	0	0	0	0	0	0	0	0.200096328	0	0	0	0	0	0	0	0	0	0	0	0	0	0	0	0	0	0.195904899	0	0	0	0	0	0	0	0	0	0	0.264406548	0	0
MIR548L	0	0.611773899	0	0	0	0	0	0	0	0	0	0	0	0	0	0.762168491	0	0.474647104	0	0	0.333626573	0.967455606	0	0	0	0	0	0.478530435	0.449030073	0.344529051	0	0	0.584722566	0	0	0.619606192	0	0	0.230913339	0	0	0	0	0.573876439	0	0.171457412	0.209065642	0	0
MIR3920	0	0	0	0	0	0	0	0	0	0	0	0	0	0	0	0	0	0	0	0	0	0	0	0	0	0	0	0	0	0	0	0	0	0	0	0	0	0	0	0	0	0	0	0	0	0	0	0	0
MIR4693	0	0	0	0	0	0	0	0	0	0	0	0	0	0	0	0	0	0	0	0	0	0	0	0	0	0	0	0.548714898	0	0.197529989	0	0	0	0	0	0	0	0	0	0	0	0.208081318	0	0	0	0	0	0	0
MIR4490	0	0	0	0	0	0	0	0	0	0	0	0	0	0	0	0	0	0	0	0	0	0	0	0	0	0	0	0	0	0	0	0	0	0	0	0	0	0	0	0	0	0	0	0	0	0	0	0	0
MIR1261	0	0	0	0	0	0	0	0	0	0	0	0	0	0	0	0	0	0	0	0	0	0	0	0	0	0	0	0	0	0	0	0	0	0	0	0	0	0	0	0	0	0	0	0	0	0	0	0	0
MIR34B	0	0	0	0	0	0	0	0	0	0	0	0	0	0	0	0	0	0	0	0	0	0	0	0	0	0.178431894	0	0	0	0	0	0	0	0	0	0	0	0	0	0	0	0	0	0	0	0	0	0	0
MIR34C	0	0	0	0	0	0	0	0	0	0	0	0	0	0	0	0	0	0	0	0	0	0	0	0	0	0.908680943	0	0.381052013	0	0	0	0	0	0	0	0	0	0	0	0	0	0	0	0	0	0	0	0	0
MIR4491	0	0	0	0	0	0	0	0	0	0	0	0	0	0	0	0	0	0	0	0	0	0	0	0	0	0	0	0	0	0	0	0	0	0	0	0	0	0	0	0	0	0	0	0	0	0	0	0	0
MIR4492	0	0	0	0	0	0	0	0	0	0	0	0	0	0	0	0	0	0	0	0	0	0	0	0	0	0	0	0	0	0	0	0	0	0	0	0	0	0	0	0	0	0	0	0	0	0	0	0	0
MIR4493	0	0	0	0	0	0	0	0	0	0	0	0	0	0	0	0	0	0	0	0	0	0	0	0	0	0	0	0	0	0	0	0	0	0	0	0	0	0	0	0	0	0	0	0	0	0	0	0	0
MIR8052	0	0	0	0	0	0	0	0	0	0	0	0	0	0	0	0	0	0	0	0	0	0	0	0	0	0	0	0	0	0	0	0	0	0	0	0	0	0	0	0	0	0	0	0	0	0	0	0	0
MIR125B1	0.240253712	0	0.742117827	0.168557487	0	0	0	0.195448988	0	0	0	0.196498884	0	0	0	0	0	0.77309945	0	0	0	0	0.514203627	0	0	0.223039868	0.192842487	0	0	0	0	0	0.285716709	0	0.166834113	0.151381058	0	0	0	0.192896237	0	0.532026096	0	0	0	0.167560652	0	0	0.24991355
MIRLET7A2	0	0	0	0	0	0	0	0	0	0	0	0	0	0	0	0	0	0	0	0	0	0	0	0	0	0	0	0	0	0	0	0	0	0	0	0	0	0	0	0	0	0	0	0	0	0	0	0	0
MIR100	0	0	0.204082402	0	0	0	0	0	0	0	0	0	0	0	0	0	0	0	0	0	0	0	0	0	0	0	0	0	0	0	0	0	0	0	0	0	0	0	0	0	0	0	0	0	0	0	0	0	0
MIR6090	0.352372111	0	0	0	0	0	0	0	0	0	0	0.288198363	0	0	0	0	0	0	0	0	0	0	0	0	0	0	0	0	0	0	0	0	0	0	0	0	0	0.286548443	0	0	0	0	0	0	0	0	0	0	0
MIR4301	0	0	0	0	0	0	0	0	0	0	0	0	0	0	0	0	0	0	0	0	0	0	0	0	0	0	0	0	0	0	0	0	0	0	0	0	0	0	0	0	0	0	0	0	0	0	0	0	0
MIR326	0	0	0	0	0	0	0	0	0	0	0.150093787	0	0.18073234	0.216054533	0.50911161	0	0	0	0	0	0	0	0	0	0	0	0	0	0	0	0	0	0	0	0.154541073	0.140226664	0	0	0	0.17868283	0	0	0	0.346339465	0	0.155214078	0	0	0
MIR7155	0	0	0	0	0	0	0	0	0	0	0	0	0	0	0	0	0	0	0	0	0	0	0	0	0	0	0	0	0	0	0	0	0	0	0	0	0	0	0	0.303122659	0	0	0	0	0	0	0	0	0
MIR1237	0	0	0	0	0	0	0	0	0	0	0	0	0	0	0	0	0	0	0	0	0	0	0	0	0	0	0	0	0	0	0	0	0	0	0	0	0	0	0	0	0	0	0	0	0	0	0	0	0
MIR6750	0	0	0	0	0	0	0	0	0	0	0	0	0	0.273669076	0	0	0	0.544262013	0.371814005	0.489683855	0	0.277337274	0.201110752	0	0	0	0	0	0.257443909	0	0.186603776	0	0	0.235272232	0	0	0	0	0.264780629	0.45266317	0	0.208081318	0	0	0.18896707	0.589813496	0.239728603	0	0
MIR6749	0	0	0	0	0	0.201053267	0	0	0	0	0	0	0	0	0.700950767	0	0	0	0	0	0	0	0	0	0	0	0	0	0	0	0	0	0	0	0	0.193065697	0	0	0	0	0	0	0	0	0	0	0	0	0
MIR6879	0	0	0	0	0	0	0	0	0	0	0	0	0	0	0	0	0	0	0	0	0	0	0	0	0	0	0	0	0	0	0	0	0	0	0	0	0	0	0	0	0	0	0	0	0	0	0	0	0
MIR4298	0	0	0	0.203192587	0	0	0	0	0	0	0	0	0	0.281166859	0	0	0	0.372782201	0	0	0	0.284935555	0	0	0	0	0	0	0	0	0	0	0	0.241718046	0.201115096	0	0	0	0.272034893	0	0	0.213782176	0	0	0	0	0	0	0
MIR1343	0	0	0	0	0	0	0	0	0	0	0	0	0	0	0	0	0	0	0.331976791	0	0	0	0	0.154558244	0	0	0	0	0	0	0	0	0	0	0	0	0	0.204677459	0	0.202081773	0	0	0	0	0	0	0	0	0
MIR3165	0	0	0	0	0	0	0	0	0	0	0.190118797	0	0	0	0	0	0	0	0	0	0	0	0.201110752	0	0	0	0	0.274357449	0	0	0	0	0	0	0	0	0.208030103	0	0	0	0	0	0	0.219348328	0	0	0	0.674328539	0
MIR7154	0	0	0	0	0	0	0	0	0	0	0	0	0	0	0	0	0	0	0	0	0	0	0	0	0	0	0	0	0	0	0	0	0	0	0	0	0	0	0	0	0	0	0	0	0	0	0	0	0
MIR4688	0	0	0	0	0	0	0	0	0	0	0	0	0.206862317	0	0	0	0	0.163934341	0	0	0	0.50121194	0	0	0	0	0	0	0	0	0.16861787	0	0	0.21259539	0	0.160500399	0	0	0	0.409032985	0	0	0	0.396412641	0	0	0	0	0
MIR6746	0	0.835119926	0.259152257	0.235445378	0	0	0	0	0	0	1.584323308	0.274474631	0	0.325796519	0.767707983	0	0.247059267	0.647930968	0.442635721	1.457392425	0	0	0.718252685	0	0	0.623095504	0	0	0	0.235154749	0.222147352	0	0	0.56017198	0.233038127	0.422905813	0	0.545806558	0	2.963865997	0.343365077	0	0	0.783386885	0.674882392	0	0.285391194	0	1.047256783
MIR6124	0.248733255	0	0.192077555	0.349013149	0	0	0	0.202347188	0	0	0	0.203434139	0	0.241472714	0	0	0	0.640308251	0	0	0	0	0.354901327	0	0	0	0.199648692	0.242080102	0	0	0	0	0	0.830372583	0	0	0.367111947	0.404538978	0	0	0	0	0	0	0	0	0	0.59499577	0
MIR3164	0.254726827	0.316943105	0.39341186	0.536134656	0	1.169984672	0.409085476	0	0	0.132425231	1.202558656	0.625008498	0	0.989165334	0	0	0.187526914	1.639343413	0.503964766	1.548698938	0.345685365	1.253029851	1.635539246	0	0.194281058	0.236476004	0.204459504	0.743740073	0.930520151	0	0.843089348	0.62661773	0.605857117	1.488167731	0.707537445	1.444503591	0	0.828573811	1.674817231	0.818065971	0.260626504	0.376050574	0	0.991031601	0.512260129	1.598892008	1.732977855	0.913999526	0.264968584
MIR6128	0	0	0	0	0	0	0	0	0	0	0	0	0	0	0	0	0	0	0	0	0	0	0	0	0	0	0	0	0	0	0	0	0	0	0	0	0	0	0	0	0	0	0	0	0	0	0	0	0
MIR210	2.306435637	3.587219683	1.781082784	5.528685559	2.169927987	1.51338277	4.475767007	4.690775715	0.179706078	1.598733696	7.518334246	0.471597321	4.68261063	11.00896054	2.198436497	0	2.405458866	6.803275162	7.732041248	4.340379621	6.781718344	8.698305404	5.210596751	0.590131478	1.172751117	3.925501672	0.617095958	4.676547429	0.877649688	1.346795381	2.290137246	7.407381105	0	5.454038101	6.806831827	5.691927787	0.283677414	2.031888959	4.152241681	4.629509698	0.393309088	0.425620877	0.317675156	6.281338476	2.061458943	1.876679306	17.6527426	2.298847293	1.199585042
MIR130A	0	0.295576154	0	0	0	0	0	0	0	0	0	0	0	0	0	0	0	0	0.313326409	0.206327467	0	0	0	0	0	0	0	0	0	0	0	0	0	0	0	0	0	0	0	0	0	0	0	0	0	0	0.202018486	0	0
MIR6514	0	0	0.233237031	0	0.200581579	0	0	0	0	0	0.203698711	0	0	0.8796506	0.690937185	0	0	0.388758581	0.796744297	0.524661273	0	0	0.215475805	0	0	0.280392977	0.242430555	0	0	0.634917822	0.199932617	0	0	1.008309565	0	0	0	0	0.283693531	0.727494381	0	0	0.332802544	1.175080327	0.404929435	0.210647677	0.256852075	0	0.314177035
MIR3166	0	0	0	0	0	0	0	0.186951206	0	0	0	0	0	0	0	0	0	0.147897286	0	0	0	0	0	0	0	0	0	0	0	0	0	0	0	0	0	0	0	0	0	0	0	0	0	0	0	0	0	0	0
MIR4487	0	0	0	0	0	0	0	0	0	0	0	0	0	0	0	0	0	0	0	0	0	0	0	0	0	0	0	0	0	0	0	0	0	0	0	0	0	0	0	0	0	0	0	0	0	0	0	0	0
MIR548AL	0	0	0	0	0	0	0	0	0	0	0	0	0	0	0	0	0	0	0	0	0	0	0	0	0	0	0	0	0	0	0	0	0	0	0	0	0	0	0	0	0	0	0	0	0	0	0	0	0
MIR6503	0.245841008	0.611773899	0.569532286	0.172477428	0.489792227	0	0.197407526	0.59998294	0.229856612	0.127805746	0.663205106	0	0	0.715994675	0	0.762168491	0.361970554	2.21501982	1.7834102	0	0	3.869822424	0.701549134	0	0.375007625	0.684680524	0.197327196	2.392652173	0.898060146	0.172264525	1.95283021	1.612690592	0	1.02589636	2.048567718	0.929409287	0.181421602	0.599752555	1.616393374	1.579057571	0	0	0.270885792	0.191292146	1.977562358	4.800807528	0.209065642	1.176154429	0
MIR3664	0	0	0	0	0	0.140128034	0	0	0	0	0	0	0	0	0	0	0	0.274879805	0.140838638	0	0	0	0.15235663	0	0	0	0	0	0	0.149643931	0	0	0	0	0	0.269121881	0	0	0.401182771	0	0	0	0	0	0	0	0	0	0
MIR1260B	0	0	0	0	0	0	0	0	0	0	0	0	0	0	0	0	0	0	0	0	0	0	0	0	0	0	0	0	0	0	0	0	0	0	0	0	0	0	0	0	0	0	0	0	0	0	0	0	0
MIR5691	0.310916569	0	0	0	0	0	0	0	0	0	0	0	0	0	0	0	0	0	0	0	0	0	0	0	0	0	0	0.302600128	0	0	0.411625976	0	0	0	0	0	0	0	0	0	0	0	0	0	0	0	0	0	0.323417536
MIR4488	0	0	0	0	0	0	0	0	0	0	0	0.278901642	0	0	0	0	0	0	0	0	0	0	0	0	0	0	0	0	0	0	0	0	0	0	0	0.214863437	0	0	0	0	0	0	0	0	0	0	0	0	0
MIR6747	0	0	0	0	0	0	0	0	0	0	0.233752619	0.2834738	0	0	0	0	0	0.446116404	0.685722551	0	0.470358775	0	0.247267318	0	0	0.321762432	0	0	0	0	0	0	0	0	0	0.436771578	0	0	0	0.834829618	0	0	0	0	0	0.241726843	0	0	0
MIR6752	0	0	0	0	0	0	0	0	0	0	0	0	0	0	0	0	0	0	0	0	0.404111061	0	0	0	0	0	0	0	0	0	0.197116664	0	0	0	0	0	0	0	0	0	0	0	0	0	0	0	0	0	0
MIR6754	0	0	0	0	0	0	0	0	0	0.16653476	0	0	0	0	0	0	0	0.206159853	0	0	0	0	0	0	0	0	0	0	0	0.224465897	0	0	0	0	0	0	0	0	0	0.257194983	0	0	0	0	0	0	0	0	0.333218067
MIR3167	0	0	0	0	0	0	0	0	0	0	0	0	0	0	0	0	0	0	0	0	0	0	0	0	0	0	0	0	0	0	0	0	0	0	0	0	0	0	0	0	0	0	0	0	0	0	0	0	0
MIR6078	0	0	0	0	0	0	0.509311418	0	0	0	0	0	0	0	0	0	0	0	0	0	0	0	0	0.129828925	0	0	0	0	0	0	0	0	0	0	0	0	0	0	0	0	0	0	0	0	0	0	0	0	0
MIR6072	0	0	0	0	0	0	0	0	0	0	0	0	0	0	0	0	0	0	0	0	0	0	0	0	0	0	0	0	0	0	0	0	0	0	0	0	0	0	0	0	0	0	0	0	0	0.207680809	0	0	0
MIR3155A	0	0	0.398209566	0.542672884	0.171228177	0	0	0.209750134	0	0	0	0.210876851	0	0	0	0	0	0	0.510110678	0	0	0	0	0.158327958	0	0	0	0.501873383	0	0	0	0	0	0	0	0	0	0	0.242177405	0.207010596	0	0.190318278	0	0	0	0	0	0	0
MIR548AK	0	0	0	0	0	0	0	0	0	0	0	0	0	0	0	0	0	0.238711409	0.489228954	0	0	0	0.26461941	0	0	0	0	0	0	0	0	0.304147787	0	0.309568726	0	0.233711107	0	0	0.348395564	0	0	0	0	0	0	0.25869013	0	0	0
MIR511	0	0	0	0	0	0	0	0	0	0	0	0	0	0	0	0	0	0.15639713	0	0	0	0	0	0	0	0	0	0	0	0	0	0	0	0	0	0	0.179336296	0	0	0	0	0	0	0	0	0	0	0	0
MIR4293	0	0	0	0	0	0	0	0	0	0	0	0	0	0	0	0	0	0	0	0	0	0	0	0	0	0	0	0	0	0	0.179426707	0	0	0	0	0	0	0	0	0	0	0	0	0	0	0	0	0.648392826	0
MIR1265	0	0	0	0	0	0	0	0	0	0	0	0	0.19964619	0	0	0	0	0	0	0	0	0	0	0	0	0	0	0	0	0	0	0	0	0.205179272	0	0.154901548	0	0	0	0	0	0	0	0	0	0	0	0	0
MIR4480	0	0	0	0	0	0.195389794	0	0.242246633	0	0	0	0	0.241824962	0	1.021808513	0	0.438443207	0	0.196380637	0	0	0.292961909	0	0	0	0	0.23901604	0.289814207	0	0	0	0	0	0.248527005	0.413560619	0	0.219750109	0	0	0	0	0	0	0	0	0	0.50646888	0.35615944	0
MIR548Q	0	0	0	0.148330588	0	0	0	0	0	0	0	0	0	0	0	0	0	0	0	0	0	0	0	0	0	0	0	0	0	0	0	0	0	0	0	0	0	0	0	0	0	0.156060988	0	0	0	0	0	0	0
MIR603	0	0	0	0	0	0.143017272	0	0	0	0	0	0	0	0	0	0	0	0.140273715	0.143742528	0	0	0	0	0	0	0	0	0	0	0	0	0	0	0	0	0.137335393	0	0	0	0	0	0	0	0.169599222	0	0	0	0	0
MIR604	0	0	0	0	0	0	0	0	0	0.116928661	0	0.367912804	0	0	0	0	0	0.579002141	0.296660111	0	0	0.442559479	0	0	0	0.417606561	0	0.21890222	0	0	0.744429956	0	0	0	0	0	0	0.182903261	0.21126114	0.361167423	0	0.498066984	0	0.350023927	0.150771598	0.156865292	0.191272822	0.807042135	0.233961622
MIR938	0	0	0.19670593	0	0	0	0	0.414446047	0	0	0	0	0	0	0	0	0	0.327868683	0	0	0.345685365	0	0	0	0	0	0	0	0	0	0.337235739	0	0.302928559	0	0	0.321000798	0.187979009	0	0	0	0	0	0.140338422	0	0.170753376	0	0.216622232	0	0
MIR3611	0	0	0	0	0	0	0	0	0	0	0	0	0.206862317	0	0	0	0	0	0	0.221242705	0	0	0	0	0	0	0	0	0	0	0	0	0	0	0	0.160500399	0	0	0	0	0	0	0	0	0	0	0	0	0
MIR3156-1	0	0	0	0	0	0	0	1.146634064	0	0	0	0	0	0	0	0	0	0	0	0	0	0	0	0	0	0	0	0	0	0	0	0	0	0	0	0	0	0	0	0	0	0	0	0	0	0	0	0	0
MIR605	0	0	0	0	0	0	0	0	0	0	0	0	0	0	0	0	0	0.327868683	0	0	0	0	0	0	0	0	0	0	0	0	0	0	0	0	0	0	0	0	0	0	0	0	0	0	0	0	0	0	0
MIR3924	0	0	0	0	0	0	0	0	0	0	0.176035923	0	0	0	0	0	0	0	0	0	0	0	0	0	0	0	0	0	0	0	0	0	0	0	0	0	0	0	0	0	0	0	0	0	0	0	0	0	0
MIR4294	0	0	0	0	0	0	0.223382201	0	0	0	0	0.227525023	0	0	0	0	0	0.179033557	0.366921716	0	0	0	0	0	0.212175367	0	0	0.270747483	0	0.19493091	0	0	0	0	0	0	0	0.226222455	0	0.223353538	0	0	0	0.216462166	0.186480661	0.194017597	0	0	0
MIR1296	0	0	0	0	0	0	0	0	0	0	0.127311694	0	0	0	0	0	0	0	0	0	0	0	0	0.115918683	0	0	0.151519097	0	0	0	0.124957885	0	0	0.15754837	0	0.11894226	0.139305873	0	0	0	0	0	0	0	0	0	0	0	0
MIR4676	0	0	0	0	0	0	0	0	0	0	0	0	0.238466282	0	1.343488971	0	0	0.377959731	0.193653128	0	0	0	0	0	0	0	0	0	0	0	0	0	0	0.245075241	0	0.370042587	0	0	0	0	0	0	0	0	0	0	0	0	0
MIR606	0	0	0	0	0	0	0	0.179161572	0	0	0	0	0	0.213803965	0	0	0	0.283469798	0	0.191282756	0	0.216669745	0	0	0	0	0	0	0	0	0	0.180587749	0	0	0.458793812	0.13876597	0	0.179092777	0	0	0	0.325127059	0	0.171365881	0	0.153597265	0	0.526819171	0
MIR346	0	0	0	0	0	0	0	0	0	0	0	0	0	0	0	0	0	0	0	0	0	0	0	0	0	0	0	0	0	0	0	0	0	0	0	0	0	0	0	0	0	0	0	0	0	0	0	0	0
MIR4679-2	0	0	0	0.192637128	0	0	0	0	0	0	0.185180646	0	0	0	0	0	0	0	0	0	0	0	0	0	0	0	0	0	0	0	0	0	0	0	0	0	0	0	0	0	0	0	0	0	0	0	0	0	0
MIR6507	0	0	0	0	0	0	0	0	0	0	0	0	0	0	0	0	0	0.19437929	0	0	0	0	0	0	0	0	0	0	0	0	0	0	0	0	0	0	0	0	0	0	0	0	0	0	0	0	0	0	0
MIR3157	0	0	0	0	0	0.163207946	0	0	0	0.129309343	0.16775188	0	0	0.241472714	0	0	0	0.320154125	0.328071181	0	0.675103184	0.244709359	0.177450663	0	0	0	0	0	0	0	0.16465039	0.611873783	0	0	0.172722376	0.313447838	0	0	0	0	0	0	0.137036342	0.387085284	0.16673565	0	0	0.297497885	0
MIR4482	0.302033238	1.879019834	0.233237031	0.21190084	0.401163157	0.198181077	1.45517548	4.422731389	0.282395266	0.157018488	7.333153599	0.741081505	0	0.586433733	0.345468592	3.433387585	0.444706681	1.749413613	0.199186074	0.262330636	0	0.891441237	1.077379027	2.225638718	0.230361826	0.560785953	0.48486111	1.763726459	0.275832759	0	0.59979785	0	0.359186719	0.756232174	1.04867157	0.380615232	0	0	0.851080593	0.484996254	0.309028569	0.445888538	0.832006361	0.705048196	0.607394153	6.319430317	0.256852075	0.361247432	0.62835407
MIR548E	0	0	0	0	0	0.157644039	0	0	0	0.12490107	0.324066131	0	0	0	0	0	0	0.15461989	0	0	0	0.472733989	0	0	0	0	0	0	0	0	0	0	0	0	0	0.302762116	0	0	0	0	0	0	0	0	0	0.167560652	0	0	0
MIR4295	0	0	0	0.174506574	0	0	0	0.202347188	0	0	0	0	0	0	0	0	0	0	0	0	0	0	0	0	0	0	0	0	0	0	0.16465039	0	0	0	0	0.156723919	0	0	0	0	0	0	0	0.193542642	0	0	0	0	0
MIR3663	0	0	0	0	0	0	0	0	0	0	0	0	0	0	0	0	0	0	0	0	0	0.214436036	0	0	0	0	0	0	0	0	0	0	0	0	0	0	0	0	0	0	0	0	0	0	0	0	0	0	0
MIR3158-1	0	0	0	0	0	0	0	0	0	0	0	0	0	0.253397292	0	0	0	0.167982103	0	0	0	0.256793772	0	0	0	0	0	0.254034675	0.238373989	0	0.172781274	0	0	0	0	0.164463372	0	0	0	0	0	0.192667887	0	0	0.174969509	0	0.221970929	0	0
MIR609	0	0	0.171858865	0	0	0	0	0	0	0	0	0	0.18073234	0	0	0	0	0.429680537	0	0	0	0	0.476314938	0	0	0	0	0	0	0	0	0	0	0	0.154541073	0	0	0	0.209037339	0	0	0	0	0	0	0	0	0	0
MIR4484	0	0	0	0	0	0	0	0	0	0	0	0	0	0	0	0	0	0.163934341	0	0	0	0	0	0	0	0.236476004	0	0	0.232630038	0	0	0	0	0	0	0	0	0	0	0	0	0	0	0	0	0	0	0.913999526	0
MIR4296	0.240253712	0.298934974	0.185529457	0	0	0.472932116	0	0	0.449265196	0.12490107	0	0	0.195108776	0.233240689	0	0	0	0.30923978	0.633773873	0.417344194	0.978132454	0.472733989	0.171401209	0	0.183242362	0.223039868	0	0.467654743	0	0	0.159037309	0	0.285716709	0	0	0.454143175	0	0	0.225665309	0.385792475	0	0.88671016	0	0.373889195	0	0	0	0	0
MIR4681	0	0	0	0	0	0	0	0	0	0	0	0	0.238466282	0	0	0	0	0	0	0	0	0.288892993	0.418980733	0	0	0	0.471392746	0	0	0	0	0	0	0	0.203908361	0.185021293	0	0	0	0	0	0	0	0	0.196840698	0	0	0	0
MIR378C	0	0	0	0	0	0	0	0	0	0	0	0	0	0	0	0	0	0	0.172136114	0	0	0	0	0	0	0	0	0	0	0	0.172781274	0	0	0	0	0	0	0	0	0	0	0	0	0	0	0	0	0	0
MIR3941	0	0	0	0.720051399	0.136317578	1.346861689	0.164825702	0.166985543	0.383838226	0.213423188	0.415308052	0.167882542	0	0.797094395	1.643491362	0.212124564	0.151113921	4.359380201	0.541476707	0.53484887	0.83568598	1.009723084	0.732199339	0	0	0.190558334	0	0.599324525	0.187459157	0	2.309901106	0	0.244107479	0	0.712689416	2.457370187	0.302956461	0.333842846	2.120815717	2.636872838	0	1.060608658	0.452352973	1.118037593	0.137597381	1.002110309	0.872798313	0.982031853	0
MIR146B	0.19220297	0	0	0.269691979	0	0.126115231	0	0.156359191	0	0	3.11103486	0.157199107	0	0.746370206	0	0.198625728	0	1.360655032	0	35.22385	0	0.378187191	1.234088704	0	0	0.356863788	0	0.561185692	0.175529938	0.404038614	1.017838776	0	0	0.320825771	1.334672907	3.390935703	0	1.250393206	1.083193482	1.08021893	0.196654544	0.141873626	0.105891719	0.149555678	0.128841184	0	0	0.919538917	0
MIR4297	0	0	0	0.195171827	0	0.182535203	0	0	0	0	0	0.227525023	0	0	0	0	0.204799129	0.358067114	0.91730429	0	0.755049613	0	0.198464558	0.170827533	0.212175367	0	0	0	0.254056489	0.389861821	0	0	0	0.232176545	0.193176342	0.175283331	0	0	0.261296673	0.670060614	0	0	0	0.649386497	0	0.77607039	0.23657428	0	0
MIR4675	0	0	0	0	0	0	0	0	0	0	0	0	0	0	0	0	0	0	0	0	0	0	0	0	0	0	0	0	0	0	0	0	0	0	0	0	0	0	0	0	0	0	0	0	0	0.191497888	0	0	0
MIR1915	0	0	0	0	0	0	0	0	0	0.137391177	0.178236372	0	0	0.256564758	0	0	0	0	0.174287815	0	0.717297133	0	0	0	0	0	0	0	0	0	0	0	0	0	0	0	0	0	0	0.212185861	0	0	0	0	0	0	0.449491131	0	0
MIR607	0	0	0	0	0	0	0	0	0	0	0	0	0	0	0	0	0	0	0	0	0	0	0	0.270476928	0	0	0	0	0	0	0	0	0	0	0	0	0	0	0	0	0	0	0	0	0	0	0	0	0
MIR548F1	0	0	0	0	0	0	0	0	0	0	0	0	0	0	0	0	0	0	0	0	0	0	0	0	0	0	0	0	0	0	0	0	0	0	0	0	0	0	0	0	0	0	0	0	0	0	0	0	0
MIR7152	0	0.974306581	0	0	0.520026315	2.055211169	7.230964578	0	0	0.203542484	0.792161654	0.320220403	0	0	0	0	0	0.755919462	0.25820417	0.680116465	0.531331209	1.92595329	0.279320489	0	0	2.180834262	0	0.381052013	0	0.823041622	0.259171911	0.321044886	0.931224828	0.326766989	1.087511258	2.713645635	0.288930699	0.955161477	0	0.628698848	0	0.28900183	0	0	0	0.273061804	0.665912787	3.277985955	0.407266527
MIR4685	0	0.381250401	0	0	0	0	0.246044163	0	0	0.159294118	0	0	0	0.297466387	0	0	0.676727558	0.985981908	0.202072829	0.798397589	0.415824425	1.507267792	0.874394573	0	0	0.853369929	0.245944041	0.596429237	0.279830335	0	1.419811336	0	0	0.255730687	0.212773942	0.579197092	0	0	0.575610063	0.738037778	0	0	0	0.238422095	1.026994944	0.854802168	0	0.366482902	0.63746065
MIR4682	0	0	0	0	0	0	0	0	0	0.137391177	0	0	0.214619654	0	0	0	0	0	0.34857563	0	0	0.520007388	0	0	0.201566598	0	0.212126736	0	0	0.185184365	0	0	0	0.220567717	0	0	0	0.214911332	0.24823184	0.636557584	0	0	0	0.411278115	0	0	0	0.632183006	0
MIR608	0	0	0.163265922	0	0	0	0.169770473	0	0	0	0	0	0	0	0	0	0	0.136065503	0.139430252	0	0	0.208002955	0	0	0	0	0	0	0	0	0	0	0	0.176454174	0	0	0	0	0	0	0	0	0	0	0	0	0	1.264366011	0
MIR8086	0	0	0	0	0	0	0	0	0	0	0	0	0	0	0	0.234933657	0	0	0	0	0	0	0	0	0	0	0	0	0	0	0	0	0	0	0	0	0	0	0	0	0	0	0	0	0	0	0	0	0
MIR3944	0	0	0.15117215	0	0.130006579	0	0	0	0	0	0	0	0	0	0	0	0.144117906	0	0	0.170029116	0	0	0.418980733	0	0.149308591	0.181736189	0	0	0	0.137173604	0.129585955	0.160522443	0	0.326766989	0.271877814	0.123347529	0	0	0	0.157174712	0	0	0	0.152325228	0.131227132	0.136530902	0	0	0
MIR6715A	0	0	0	0	0	0	0	0	0	0	0	0	0.217336358	0	0	0	0	0	0	0	0	0	0	0	0	0	0	0	0	0	0.177155483	0	0	0	0	0	0	0	0	0.214871758	0	0	0	0	0.179399117	0.373299681	0	0.960277983	0
MIR107	0	0	0.375323958	0	0	0.159456039	0	0	0.227214582	0	0	0	0	0	0	0.251135978	0	0	0	0	0.329791785	0.239083857	0	0	0	0	0	0	0	0	0	0	0.289000809	0	0.168751747	0	0	0	0	0	0	0	0	0.378186772	0	0	0	0	0
MIR5100	0	0	0	0	0	0	0	0	0	0	0	0	0	0	0	0	0	0	0	0	0	0	0	0	0	0	0	0	0	0	0	0	0	0	0	0	0	0	0	0	0	0	0	0	0	0	0	0	0
MIR5699	0	0.292291974	0	0.164811765	0.312015789	0	0	0	0	0.122125491	0	0	0	0	0	0	0	0	0.464767507	0.204034939	0	0.231114395	0	0	0	0	0	0	0	0.164608324	0	0.192626932	0	0	0.163126689	0.148017035	0	0	0.220650524	0	0	0	0	0	0.157472558	0	0.199773836	0.280970225	0
MIR7151	0	0	0	0	0	0	0	0	0	0	0	0	0	0	0	0	0	0	0	0	0	0	0	0	0	0	0	0	0	0	0	0	0	0	0	0	0	0	0	0	0	0	0	0	0	0	0	0	0
MIR920	0	0	0	0	0	0	0	0	0	0.146550589	0	0.23055869	0	0	0	0	0	0.362841342	0	0	0.382558471	0	0	0	0	0	0	0	0	0	0	0	0.335240938	0.235272232	0	0.177620442	0	0	0	0	0	0	0	0	0.18896707	0	0	0	0
MIR4698	0	0	0	0	0	0	0	0	0	0	0	0	0	0	0	0	0	0	0	0	0	0	0	0	0	0	0.212126736	0	0	0	0	0.433410597	0	0	0	0	0.195028222	0	0	0	0	0	0	0.411278115	0	0	0	0	0
MIR1293	0	0	0	0	0	0.195389794	0	0	0	0	0	0	0	0.289087052	0	0	0	0.574924662	0	0	0	0	0.42488187	0	0.227117294	0	0	0	0	0.208658439	0.394233329	0	0	0.248527005	0	0.375254454	0	0	0	0.23908266	0	0	0	0.23170598	0	0	0	0.35615944	0
MIR4494	0	0	0	0	0	0	0	0	0	0	0	0	0.20439967	0	0	0	0	0.161982742	0	0.437217727	0	0	0	0	0	0	0	0	0	0	0	0	0	0	0	0	0	0	0	0	0	0	0	0.195846721	0.168720598	0	0	0	0
MIR1291	0	0.234877479	0.583092578	0.26487605	0	0.247726346	0	0.153567062	0	0.19627311	0.254623389	0	0.459899258	0	0	0.19507884	0.277941676	0.242974113	0.622456482	0.491869943	0.256177547	0.185716924	0	0	0	0	0.454557291	0	0	0.132274546	1.124620969	0	0	0.15754837	0.393251839	0.23788452	0.139305873	0	0.354616914	0.454683988	0	0.418020504	0	0.734425204	0	0.263309597	0.160532547	0	0.196360647
MIR26A2	0	0.313169972	0.194364193	0	0.167151316	0.330301795	0.202107706	1.228536497	0.235329388	0	0.169748926	0	0.408799341	0	0.863671481	0	0.18529445	0.323965484	0.663953581	0	0.683140126	0	1.077379027	0.309116489	0.191968189	0.700982441	0.404050925	0	0.459721265	0	0.499831542	0	0.299322266	0.630193478	0.174778595	0.47576904	0.185741164	0	0.472822552	0.202081773	0	0.371573781	0	0	0	0.175539731	0.214043396	0.301039526	0
MIR1228	0	0	0	0	0	0	0	0	0	0	0	0	0	0	0	0	0	0	0	0	0	0	0	0	0	0	0	0	0	0	0	0	0	0	0	0	0	0	0	0	0	0	0	0	0	0	0	0	0
MIR6757	0.612821063	0.762500802	0.946469112	1.074859335	0.406977116	0	0.492088327	0	0	0.159294118	2.27315953	0.501214544	0.995337525	1.784798319	1.401901535	0.633299423	0	3.549534867	1.616582632	0.798397589	0	4.521803376	1.748789146	0	0	0.568913286	0.245944041	1.789287712	0	0.42941302	1.622641527	0.50250504	0.728784648	1.790114807	0.851095767	0.386131395	0.452239355	0.498345118	0.863415094	3.444176297	0	0.678526036	0	1.907376763	0.616196967	1.709604337	0.521149137	0	0
MIR1252	0	0	0	0	0	0	0	0	0	0	0	0	0	0	0	0	0	0	0	0	0	0	0.232050867	0	0	0	0	0	0	0	0	0	0	0	0	0	0	0	0	0	0	0	0	0	0	0	0	0	0
MIR3913-1	0	0	0	0	0	0	0	0	0	0	0	0	0.16832914	0	0	0	0	0	0	0	0	0	0	0	0	0	0	0	0	0	0	0	0	0	0.143935314	0	0	0	0	0	0	0	0	0	0	0	0	0	0
MIR196A2	0.174729973	0	0.134930514	0.122587263	0.11603893	0.11465021	0	0	0	0	0	0.142908279	0	0.169629592	0	0	0.257268328	0.112450829	0.230463226	0	0	0.171903269	0.249310849	0.107296632	0	0	0	0	0	0.122435944	0	0	0	0.145829896	0.242667801	0.110095315	0	0	0.164120225	0.140288173	0	0	0	0.135959707	0.117128349	0.121862293	0	0	0
MIR615	0	0	0.170068669	0	0	0	0	0	0	0	0.29706062	0	0	0.427607931	0	0.22759198	0.162132644	0	0	0.191282756	0.298873805	0.43333949	0.157117775	0	0.167972165	0	0	0	0	0	0	0.180587749	0	0.183806431	0.152931271	0	0	0	0	0	0	0	0	0	0.147630523	0	0	0	0.229087421
MIR617	0	0	0	0	0	0	0	0	0	0	0	0	0	0	0	0	0	0	0	0	0	0	0	0	0	0	0	0	0	0	0	0	0	0.181911519	0	0	0	0	0	0	0	0	0	0	0	0	0	0	0
MIR618	0	0	0	0	0	0	0	0	0	0	0	0	0	0	0	0	0	0	0	0	0	0	0	0	0	0	0	0	0	0	0	0	0	0	0	0	0	0	0	0	0	0	0	0.167868618	0	0	0	0	0.224412168
MIR4699	0.285707117	0	0	0	0	0	0	0	0	0	0	0	0	0	0	0	0	0	0	0	0	0	0	0	0	0	0	0	0	0	0	0	0	0	0	0	0	0	0	0.22939012	0	0	0	0	0	0	0	0	0
MIR331	0	0.94797397	0.441259248	0.935418124	0.379478662	0.874853403	0.917678231	2.634159336	0.534261314	0.198041336	2.183796993	1.090480292	0	1.109469225	0	0.984181535	0.420668482	3.30970143	1.884192595	1.323469878	2.067883625	3.935191046	1.76651336	0.350888987	0.871639343	0.353648799	0.305768268	2.039143203	1.739485869	0.400398627	1.639087218	0.780919994	0	1.589677242	1.190383944	1.320151931	0.281121761	0.464673151	1.967964134	2.293901202	0.779531526	1.687145818	1.25925287	0.741041648	0.766082715	1.195567898	1.457809074	0.683441087	0.594388985
MIR5700	0	0	0	0	0.197756486	0	0	0	0	0	0.200829715	0.243547912	0.483649924	0	0	0	0.219221603	0.191641554	0	0	0	0	0	0	0	0	0	0	0	0.417316879	0	0	0	0	0	0	0	0	0	0	0	0	0	0.23170598	0	0.207680809	0	0	0
MIR4495	0	0	0	0	0	0	0	0	0	0	0	0	0	0	0	0	0	0	0	0	0	0	0	0	0	0	0	0	0	0	0	0	0	0	0	0	0	0	0	0	0	0	0	0	0	0	0	0.383141215	0
MIR3685	1.364021076	1.272884404	3.686649849	1.435457305	1.132315363	2.237528289	2.464410088	7.49010961	2.231833553	1.418231504	6.209525225	4.183524623	1.384642928	4.965769517	1.56018074	3.171604367	3.01252913	15.36223424	8.770612627	5.035055764	17.58534906	11.74210232	6.08197838	1.047007461	0.260085933	3.482299871	1.642271502	8.297100278	4.671361244	2.628423244	4.740337848	3.914676356	2.83873375	4.269052593	4.735936122	5.156722498	1.258246593	2.495744503	5.765384663	4.654399535	1.744516116	3.523957798	1.127234424	1.592044314	3.428837959	2.853936272	4.059919894	17.13012015	1.064148021
MIR4303	0	0	0	0	0	0	0	0	0	0	0	0	0	0	0	0	0	0	0	0	0	0	0	0	0	0	0	0	0	0	0	0	0	0	0	0	0	0	0	0	0	0	0	0	0	0	0	0	0
MIR4472-2	0	0.39263101	0	0	0	0	0	0	0.29503983	0	0	0.258088086	0	0	0	0	0	0.203082841	0	0	0	0	0	0	0.240676535	0	0	0.307116548	0	0	0	0	0	0	0	0	0	0	0	0	0.322865669	0	0	0	0	0	0	0	0
MIR6761	0	0	0.226758225	0	0	0	0.471584646	0	0	0	0	0	0	0	0	0	0	0.944899328	0.193653128	0	0	0	0	0	0	0	0	0	0	0.205760405	0	0	0	0	0	0.370042587	0	0	0	0.707286204	0	0	0	0.913951366	0	0.204796353	0.249717295	0	0
MIR6760	0	0	0	0	0	0	0	0	0	0	0	0	0	0	0	0	0	0	0	0	0	0	0	0	0	0	0	0	0	0	0	0	0	0	0	0	0	0	0	0	0	0	0	0	0	0	0	0	0
MIR619	0	0	0.164915073	0	0.141825359	0	0	0	0.19967342	0.111023173	0.144029392	0.174665674	0	0.414650115	0	0	0	0.687199511	0.140838638	0	0	0	0	0	0	0	0.514246632	0	0.390066528	0	0	0.175115393	0	0	0.14829699	0.403682822	0	0	0	0	0	0	0.117657465	0	0	0	0	1.021709908	0
MIR1827	0	0	0	0	0	0	0	0	0	0	0	0	0	0	0	0	0	0	0	0.282509916	0	0.320004547	0.232050867	0	0	0.301961667	0.261079059	0	0	0	0.215312049	0	0	0	0.225867723	0	0	0.52901251	0	0	0	0	0	0	0	0	0	0	0
MIR620	0	0	0	0	0	0	0	0	0	0	0	0	0	0	0	0	0	0.143226846	0.146768686	0	0	0	0	0	0	0.206605351	0	0	0	0	0	0.364977344	0	0	0	0.140226664	0	0	0	0	0	0	0	0	0	0	0	0	0
MIR7106	0	0	0	0	0	0	0	0	0	0	0	0	0	0	0	0	0	0	0	0	0	0	0	0	0	0	0	0	0	0	0	0	0	0	0	0	0	0	0	0	0	0	0	0	0	0	0	0	0
MIR4498	0	0	0	0	0	0	0	0	0	0	0	0	0	0	0	0	0	0	0	0	0	0	0	0	0	0	0	0	0	0	0	0	0	0	0	0	0	0	0	0	0	0	0	0	0	0	0	0	0
MIR3612	0	0	0	0	0	0	0	0	0	0	0	0	0	0	0	0	0	0	0.160264657	0	0	0	0	0	0	0	0	0	0	0	0	0	0	0	0	0	0	0	0	0	0	0	0	0	0	0	0	0	0
MIR3922	0	0	0	0	0	0	0	0	0	0	0	0	0	0	0	0	0	0.161982742	0	0	0	0	0	0	0	0	0	0	0	0	0	0	0	0	0	0	0	0	0	0	0	0	0	0	0	0	0	0	0
MIR1251	0	0	0	0	0	0	0	0	0	0	0	0	0	0	0	0	0	0	0	0	0	0	0	0	0	0	0	0	0	0	0	0	0	0	0.174778595	0	0	0	0	0	0	0	0	0	0	0	0	0	0
MIR135A2	0	0	0	0	0	0	0	0	0	0	0	0	0	0	0	0	0	0	0	0	0	0	0	0	0	0	0	0	0	0	0	0	0	0	0	0	0	0	0	0	0	0	0	0	0	0	0	0	0
MIR6880	0	0	0	0	0	0	0	0	0	0	0	0	0	0	0	0	0	0.219460489	0.224887503	0	0	0	0.243279135	0	0	0.316572716	0	0	0.311424083	0.238947568	0.225730374	0	0	0.284603506	0	0.214863437	0	0	0	0.547576416	0	0	0	0	0	0	0	0	0.354716007
MIR3649	0	0	0	0	0	0	0.257227989	0	0	0	0	0	0	0	0	0	0	0	0	0	0	0	0.228534945	0	0	0	0	0	0	0	0.212049745	0	0	0	0	0	0	0	0	0.514389966	0	0	0	0	0	0	0	1.149423646	0
MIR616	1.089810653	0.542397478	0.168315383	0.305836264	0.289499186	0.286034544	0.350042212	0.88657273	0.407580796	0.226624622	1.322991629	0.178267029	0.1770059	0.634799402	0.249307232	4.50491342	0.160461174	1.543010861	1.006197695	0.757243074	1.183170528	2.144360364	1.865976047	0.267688506	0.99744296	0	0.34989977	0.212132048	0.199054568	1.069105612	2.308500317	0.357452038	0.518413822	0.909557597	0.605418638	2.060030895	0	0.708985838	1.842545614	5.599956748	0	0.160887617	0	0.67839689	0.876651355	1.672151665	1.668214507	1.82485816	0
MIR4497	0	0	0	0	0	0	0	0	0	0.123497687	0	0.194291031	0	0	0	0	0	0.152882588	0	0	0	0	0.169475353	0.145875197	0	0	0	0	0	0	0.157250373	0	0	0.198263117	0	0.299360295	0	0	0.223129743	0	0.243056178	0.175349425	0	0	0	0	0	0.284127194	0
MIRLET7I	0	0	0	0.137343137	0	0	1.414753939	0	0.366067937	0.101771242	0	0.160110202	0.158977521	0.190047969	0	0	0	0.125986577	0.25820417	0	0	0.385190658	0.139660244	0.360635903	0	0	0.157130915	0	0.357560984	0	0	0	0	0	0.543755629	0	0	0.159193579	0	0	0.40059259	0	0	0	0	0	0.166478197	0	0.203633263
MIR200C	0	0	0	0	0	0	0	0	0	0	0	0	0	0	0	0	0	0	0	0	0	0	0	0	0	0	0	0	0	0	0	0.15904976	0	0	0	0	0	0	0	0	0	0	0	0	0	0	0	0	0
MIR141	0	0	0	0	0	0	0	0	0	0	0	0	0	0	0	0	0	0	0	0	0	0	0	0	0	0	0	0	0	0	0	0	0	0	0	0	0	0	0	0	0	0	0	0	0	0	0	0	0
MIR6505	0	0	0	0.208916321	0	0	0.239113342	0	0	0	0.200829715	0	0	0	0	0	0	0.191641554	0	0	0	0	0	0	0	0.27644378	0	0	0	0	0	0.244174984	0	0	0	0.375254454	0	0	0	0	0	0.219804209	0	0	0	0.207680809	0	0	0.309752006
MIR3908	0	0	0	0	0	0	0.13473847	0	0	0.087232493	0	0	0.136266447	0	0	0	0	0	0	0	0	0	0	0	0.127978792	0	0	0	0	0	0	0	0	0.140042995	0	0	0	0	0	0	0	0	0	0	0	0	0	0	0
MIR6074	0	0	0	0	0	0	0	0	0	0	0	0	0	0	0	0	0	0	0	0.171618173	0	0	0	0	0	0	0	0	0	0	0	0	0	0	0	0	0	0	0	0	0	0	0	0	0	0	0	0	0
MIR4304	0	0	0	0	0	0	0	0	0	0	0	0	0	0	0.78009037	0	0	0	0	0	0	0	0	0	0	0	0	0.331884011	0	0	0	0	0	0	0	0.214863437	0	0	0	0	0	0	0	0	0	0	0	0.815720007	0
MIR148B	0	0	0	0.136083108	0	0	0	0.157793678	0	0	0.130815686	0	0.315038024	0	0	0	0	0.124830737	0.255835325	0	0	0.381656799	0	0	0.295877575	0	0	0.188778061	0	0	0.128397093	0	0	0.161884563	0	0.1222159	0.143139979	0.157733088	0.182188506	0	0.198458714	0	0	0.452783245	0.130023213	0	0	0.927975054	0
MIR7851	0.264279083	0	0.102041201	0.185413235	0	0.086704221	0	0.429987774	0.123547929	0.137391177	0.089118186	0	0	0.384847138	0	0.409665564	0	0.510245637	0.087143908	0.114769653	0	0.910012929	0.094270665	0	0.100783299	0.122671927	0.106063368	1.028840434	0.120676832	0.092592182	0.17494104	0.325057947	0	0.110283859	0.458793812	0	0.097514111	0	0.24823184	0.212185861	0.135199999	0	0	0.308458586	0.177156628	0	0	0.158045751	0
MIR548Z	0	0	0	0	0	0	0	0	0	0	0	0	0	0	0	0	0	0	0	0	0	0	0	0	0	0	0	0	0	0	0	0	0	0	0	0	0	0	0	0	0	0	0	0	0	0	0	0	0
MIR548C	0	0	0.168315383	0	0	0	0	0	0	0	0	0	0	0	0	0	0	0.140273715	0.287485056	0	0	0	0	0	0	0	0	0	0	0	0.14428127	0.178726019	0	0	0	0	0	0	0	0	0	0	0	0	0	0	0	0	0
MIR5188	0	0.232798918	0.288966233	0.525064029	0	0	0.751196782	0.304416123	0	0.09726809	0.126185042	0.153025679	0.607772471	0	0	1.160114872	0.275482015	1.083707548	0.246779207	0.487517112	0.253910489	0	1.334805875	0	0	0.521084293	0	0.910478261	0	0.26220795	0.123852063	0	0	0.624616545	0.519695645	0.353669021	0	0.152149616	1.054436133	1.051540551	0.191433627	0.276214138	0.721563039	0.145585173	0	0.521958846	0.636447619	0.223781595	0.194622942
MIR6763	0	0.404711964	0	0	0	0	0	0	0	0	0.438735685	0.266029258	0	0	0	0	0	0	0.21450808	0	0.44141362	0.96001364	0.232050867	0	0.248081967	0	0.261079059	0	0	0	0	0.533428427	0	0	0.225867723	0.204946663	0	0	0	0.261151829	0	0	0	0.253094224	0.218038927	0	0	0	0
MIR6762	0.491682016	0	0.37968819	0	0	0.161310179	0	0	0	0	0	0	0.19964619	0	0	0.508112328	0	0	0.1621282	0.213524937	0	0.241863902	0.175387284	0	0	0	0	0.478530435	0	0.172264525	0.162735851	0	0	0.205179272	0.682855906	0	0.181421602	0	0	0.197382196	0.251534882	0	0	0.573876439	0.164796863	0.171457412	0.209065642	0	0
MIR4701	0.335592487	0	0	0.706336134	0	0	0	0.27300811	0	0	2.715982814	0	0.272532894	1.303186074	0.767707983	0	0	5.83137871	1.549225022	0.58295697	0.455426751	3.301634211	0.957670247	0	0	0	0.538734567	0.979848033	0.306480844	0.705464247	2.221473519	0.825543993	0	0.28008599	0.932152507	0.63435872	0	0.272903279	1.260860138	2.42498127	0	0.495431709	0.184890302	1.305644808	0.449921595	2.106476772	0.856173583	0.401386035	0
MIR613	0	0	0	0	0	0	0	0	0	0	0	0	0	0.432109067	0	0	0	0.143226846	0.293537373	0	0	0.218950479	0	0	0	0	0	0	0	0	0	0	0	0	0	0	0	0	0	0	0	0	0.122611464	0	0	0	0.189259424	0	0
MIR3657	0	0	0	0	0	0	0.290205936	0.147004367	0.168954433	0	0.243742047	0	0	0.350857789	0	0.186742137	0.266063826	1.162953019	0.476684622	0.156949953	0	0.888901518	0.515668594	0	0	0	0.145043922	0.17587016	0.165028147	0.126621788	0.598089024	0.444523689	0.214898037	0.301631066	0.125482068	0.683155545	0.13335263	0	0.339462345	0.870506097	0.369777775	0	0.199112633	0.281215805	0.363398211	0.126028525	0.153672182	0	0
MIR4499	0	0	0.236617278	0	0.203488558	0	0	0	0.859463853	0.159294118	0	0	0	0	0.350475384	0	0	0.591589145	0.606218487	0	0	0.602907117	0.218598643	0	0	0	0	0	0	0	0.405660382	0	0	0	0.212773942	0.193065697	0	0	0	0	0	0	0	0.953688381	0.410797978	0.427401084	0	0.366482902	0
MIR2276	0	0	0	0	0	0	0	0	0	0	0	0	0	0	0	0	0	0.152882588	0.156663205	0	0	0	0	0	0	0	0	0	0	0	0	0	0	0	0	0.299360295	0	0	0	0	0	0	0	0.184844096	0	0.331355897	0.202018486	0	0
MIR320D1	0.440465139	0	0.340137337	0	0	0	0	0	0	0	0.29706062	0	0	0	0	0	0.324265288	0.566939597	0	0	0	0	0.31423555	0.270476928	1.343777321	0	0.353544559	0	0	0	0	0	0	0	0	0.83259582	0.325047037	0	0	0	0	0	0	0	0	0	0	1.580457514	0
MIR621	6.606977086	6.302545694	3.741510709	2.935709558	4.095207231	9.970985438	44.03421636	4.837362456	8.648355019	5.610139727	5.050030546	12.24843042	2.682745674	1.282823792	5.03808364	14.56588672	7.45810163	3.259902682	6.390553217	4.399503382	1.494369026	4.766734392	6.441828768	16.90480797	5.711053615	8.995941332	6.894118908	5.144202172	11.06204295	7.407374595	5.539799588	5.05645696	8.904837418	4.778967208	7.340700989	6.52200059	11.86421684	4.656412198	4.964636793	4.951003427	14.64666656	5.20203294	2.184016697	7.540098766	6.79100407	8.294252291	3.933047397	4.477962956	5.72718553
MIR4305	0	0	0	0.145422145	0	0	0	0	0	0	0	0	0	0	0	0	0	0.133397552	0	0	0	0	0	0	0	0	0	0	0	0	0	0	0	0	0	0	0	0	0	0	0	0	0	0	0.138946375	0	0	0	0
MIR8079	0	0	0	0	0	0	0	0	0	0	0	0	0	0	0	0	0	0	0	0	0	0	0	0	0	0	0	0	0	0	0	0	0	0	0	0	0	0	0	0	0	0	0	0	0	0	0	0	0
MIR759	0	0	0	0	0	0	0	0	0	0	0	0	0	0	0	0	0	0	0	0	0	0	0	0	0	0	0	0	0	0	0	0	0	0	0	0	0	0	0	0	0	0	0	0	0	0	0	0	0
MIR5007	0	0	0	0	0	0	0	0	0	0	0	0	0	0	0	0	0	0	0	0	0	0	0	0	0	0	0	0	0	0	0	0	0	0	0	0	0	0	0	0	0	0	0	0	0	0	0	0	0
MIR3169	0	0	0	0	0	0	0	0	0	0	0	0	0	0	0	0	0	0	0	0	0	0	0	0	0	0	0	0	0	0	0	0	0	0	0	0	0	0	0	0	0	0	0	0	0	0	0	0	0
MIR4704	0	0	0	0	0	0	0	0	0	0	0	0	0.228927631	0	0	0	0	0	0	0	0	0	0	0	0	0	0	0	0	0	0	0	0	0	0	0	0	0	0	0	0	0	0	0.219348328	0	0	0	0	0
MIR548X2	0	0	0	0	0	0	0	0	0	0	0	0	0	0.205251807	0	0	0	0	0	0	0	0	0.150833064	0	0	0	0	0	0	0	0	0	0	0	0	0	0	0	0	0	0	0	0	0	0	0	0	0	0
MIR3665	0	0	0	0	0	0	0	0	0	0	0	0	0	0	0	0	0	0	0	0	0	0	0	0	0	0	0	0	0	0	0	0	0	0	0	0	0	0	0	0	0	0	0	0	0	0	0	0	0
MIR4500	0	0	0	0	0	0	0	0	0	0	0	0	0	0	0	0	0	0.716134228	0	0	0	0	0	0	0	1.033026756	0	0	0	0	0	0	0	0	0	0	0	0	0	0	0	0	0	0	0	0	0	0	0
MIR548AS	0	0	0	0	0	0	0	0	0	0	0	0	0	0	0	0	0	0	0	0	0	0	0	0	0	0	0	0	0	0	0	0	0	0	0	0	0	0	0	0	0	0	0	0	0	0	0	0	0
MIR3170	0	0	0	0.385274255	0	0	0	0	0	0	0.185180646	0	0.222981459	0	0	0	0	0.706833783	0.181078249	0	0.745243774	0	0	0	0	0	0	0	0	0	0.363513849	0	0	0	0.190667558	0	0	0	0.25790321	0.220452843	0	0	0	0.213650969	0	0	0	0.328406756	0
MIR2681	0	0	0	0	0	0	0	0	0	0	0	0	0	0	0	0	0	0.129586194	0	0	0	0	0	0	0	0	0	0	0	0	0	0	0	0	0	0	0	0.163741967	0	0	0	0	0	0	0	0	0	0	0
MIR4705	0	0	0	0	0	0	0	0	0	0	0	0	0	0	0	0	0	0	0	0	0	0	0	0	0	0	0	0	0	0	0	0	0	0	0	0	0	0	0.279697847	0	0	0	0	0	0	0	0	0	0
MIR623	0	0	0	0	0	0.283115824	0	0	0	0.112156063	0.145499079	0	0	0.418881238	0.493526561	0	0	0.694211751	0	0	0	0	0.307822579	0	0	0.200280698	0	0.629902307	0	0	0.571236048	0.353804569	0	0.180055279	0	0.543736046	0.159206712	0	0.202638236	0.346425896	0	0	0	0	0.289235311	0.150462627	0	0	0
MIR1267	0	0	0	0	0	0	0	0	0	0	0	0	0	0	0	0	0	0	0	0	0	0	0	0	0	0	0	0	0	0	0	0	0	0	0	0	0	0	0	0	0	0	0	0	0	0	0	0	0
MIR4502	0	0	0	0	0	0	0	0	0	0	0	0.213480269	0	0.253397292	0.597106209	0	0	0	0.344272227	0	0	0.256793772	0	0	0	0	0	0	0	0	0.172781274	0	0	0	0	0.164463372	0	0	0	0.209566283	0	0	0	0	0	0.364082405	0.665912787	0	0.271511018
MIR4306	0	0	0	0	0	0.152446982	0	0	0	0	0	0.190020899	0	0	0	0	0	0.299045062	0	0	0	0	0	0	0	0	0.186485042	0.226118777	0	0	0	0.190510152	0	0	0	0.146390474	0	0	0	0	0	0.171495591	0	0.180781589	0	0.162036675	0.197578519	0	0
MIR8073	0	0	0	0	0	0	0	0	0	0	0	0	0	0	0	0	0	0	0	0	0	0	0	0	0	0	0	0	0	0	0	0	0	0	0	0.185021293	0	0	0	0	0	0	0	0	0	0	0	0	0
MIR8075	0	0	0	0	0	0	0	0	0	0	0	0	0	0	0	0	0	0	0	0	0	0	0	0	0	0	0	0	0	0	0	0	0	0	0	0	0	0	0	0	0	0	0	0	0	0	0	0	0
MIR548AR	0	0	0	0	0	0.24338027	0	0.301745806	0	0.192829722	0.250156312	0.303366698	0	1.080272667	1.272779025	0.383312809	0	0.716134228	0.244614477	0.322160431	2.013465635	0.729834931	0.26461941	0	0	0	0.595443468	0	0.338741985	0.519815761	0.491062567	0.608295574	0	0.928706178	0.515136912	0.467422215	0	0.30162994	0	0.595609435	0	0.273791207	0.20435244	0.288616221	1.243204406	1.03476052	0	0.443637197	0
MIR3613	0	0	0	0	0.161387477	0	0.195138474	0	0	0.379010143	0	0	0	0.235921617	0	0.251135978	0.357809973	0.46919139	0	0.633211881	0	0.956335427	0	0.298457299	0.741394384	0	0.195059067	0	0	0.170284473	0.160865324	0	0	0.405641779	0.168751747	0	0.179336296	0	0.228259163	0.195113436	0.248643676	0	0.133886081	0.189093386	0.162902646	0.508459911	0.206662589	0.290658853	0
MIR16-1	0	0	0	0	0	0	0	0	0	0	0	0	0	0	0	0	0	0	0	0	0	0	0	0	0	0	0	0	0	0	0	0	0	0	0	0	0	0	0	0	0	0	0	0	0	0.331355897	0.202018486	0	0
MIR5693	0	0	0	0	0	0.570109948	0	0	0	0.150565673	0	0	0	0	0	0	0	0.1863911	0	0	0	0	0	0	0	0.268869978	0	0	0.264497166	0	0.191716208	0	0	0	0	0.547460265	0.427459117	0	0	0.232532451	0	0.213782176	0	0	0	0.403981847	0	0	0
MIR3168	0	0	0.199104783	0	0	0.169178968	0	0.209750134	0	0	0.347778287	0.210876851	0	0	0	0	0	0	0	0	1.049703121	0	0	0	0	0	0	0	0	0	0	0	0	0	0	0	0	0	0	0	0	0.190318278	0.284099733	0	0	0	0	0.308381954	0
MIR4703	0	0	0	0	0	0	0	0	0	0	0	0	0	0	0	0	0	0	0	0	0	0	0	0	0	0	0	0	0	0	0	0	0	0	0	0.168627002	0	0	0	0	0	0	0	0	0	0	0	0	0
MIR548Y	0	0	0	0	0	0	0	0	0	0	0	0	0.156087021	0	0	0	0	0	0	0	0	0	0	0	0	0	0	0	0	0	0.127229847	0	0	0	0	0	0	0	0	0	0	0	0	0	0	0	0	0	0
MIR4307	0	0	0	0	0	0	0	0	0	0	0	0	0	0	0	0	0	0	0	0	0	0	0	0	0	0	0	0	0	0	0	0	0	0	0	0	0	0	0	0	0	0	0	0	0	0	0	0	0
MIR3171	0	0	0	0	0	0	0	0	0	0	0	0	0	0	0	0	0	0	0	0	0	0	0	0	0	0	0	0	0	0	0	0	0	0	0	0	0	0	0	0	0	0	0	0	0	0	0	0	0
MIR6076	0	0	0	0	0	0	0.300478713	0	0	0	0	0	0	0	0	0	0	0.12041195	0.123389604	0.162505704	0	0.552220235	0.266961175	0	0	0	0	0	0	0	0	0	0	0	0.129923911	0	0	0.152149616	0.175739355	0	0	0	0	0	0	0	0	0	0
MIR4503	0	0	0	0	0	0	0	0	0	0	0	0	0	0	0	0	0	0	0	0	0	0	0	0	0	0	0	0	0	0	0	0	0	0	0	0	0	0	0	0	0	0	0	0	0	0	0	0	0
MIR5580	0	0	0	0.511484787	0	0	0	0	0	0	0.245843272	0	0	0	0	0	0	0	0	0	0	0	0	0	0	0	0	0	0	0	0	0	0	0	0	0	0	0	0	0	0	0	0	0.283640079	0	0	0	0.871976559	0
MIR4708	0	0	0	0	0	0	0	0	0	0	0	0	0	0	0	0	0	0	0	0	0	0	0	0	0	0	0	0	0	0	0	0	0	0	0	0	0	0	0	0	0	0	0	0	0	0	0	0	0
MIR5586	0	0	0	0	0	0	0	0	0	0	0	0	0	0	0	0	0	0	0	0	0	0	0	0	0	0	0	0	0	0	0	0	0	0	0	0	0	0	0	0	0	0	0	0	0	0	0	0	0
MIR4505	0	0	0	0.406385173	0	0.190036649	0.232562291	0	0	0	0	0	0	0.281166859	0	0	0	0	0.191000345	0	0	0	0	0	0	0	0.232467656	0	0	0	0	0.237485258	0	0.241718046	0.201115096	0.547460265	0.213729558	0	0	0	0	0	0	0	0	0	0	0	0
MIR625	0	0	0	0	0	0	0	0	0	0	0	0	0	0.724418141	0	0	0	0	0	0	0	0	0	0	0	0	0	0	0	0	0	0	0	0	0	0	0	0	0	0	0	0	0	0.387085284	0	0	0	0	0
MIR4506	0	0	0	0	0	0	0	0	0	0	0	0	0	0.266560788	0	0	0.404278801	2.827335132	0	0	0.372621887	0.540267416	0.195887096	0	0	0	0	0.267231282	0.501514108	0	0	0	0	0.229161265	0	0.173006924	0	0	0.25790321	0	0	0	0	0.213650969	0.368117668	0	0	0.328406756	0
MIR345	0	0	0	0	0	0	0	0.175505214	0	0	0	0	0	0	0.24676328	0	0	0.13884235	0.142275767	0	0	0.212247914	0	0	0	0	0	0	0	0	0	0	0.256561942	0	0	0	0	0	0.405276473	0.173212948	0.220734692	0	0	0.167868618	0	0	0	0	0
MIR203A	0	0	0	0	0	0	0	0	0	0	0	0	0	0	0	0	0	0	0	0	0	0	0	0	0	0	0	0	0	0	0	0	0	0	0	0	0	0	0.180532247	0	0	0	0	0	0	0	0.16345132	0	0
MIR4309	0	0	0	0	0	0	0	0	0	0	0	0	0	0	0	0	0	0	0	0	0	0	0	0	0	0	0	0	0	0	0	0	0	0	0	0	0	0	0	0	0	0	0	0	0	0	0	0	0
MIR8071-1	0	0	0.502356683	0	0	0	0.522370685	0	0	0.338193666	0.219367843	0	2.905619929	0	0	0	0	1.046657717	0.42901616	0.565019832	0	0	0.92820347	0	0.248081967	0.603923334	1.566474356	0	0.297050664	0.911676873	0	0	0	0.27146796	0	0	0	0	0	0.261151829	0.998399992	0	0	0	1.96235034	0	0.276609927	0	0
MIR8071-2	0	0	0.753535024	0.45640181	0.216010931	0	0	0	0.608235957	0.5072905	0.438735685	0	3.169767196	0.631544021	0.3720431	0.336135847	0	0.418663087	0.21450808	2.542589246	0.88282724	0	1.624356072	0.399473616	0.496163934	1.207846668	2.871869652	0.949698863	6.238063938	1.823353747	1.076560244	0	0.386816467	0.27146796	0	0.204946663	0.48006947	0.264506255	0.916548331	2.611518291	4.659199965	0	0.17920137	0	4.796856386	0	0.276609927	1.167107087	0.338344499
MIR151B	0	0	0	0	0	0	0	0	0	0.114492647	0	0	0	0	0	0	0	0.141734899	0.435719538	0	0	0	0	0	0	0	0.353544559	0	0	0	0.1457842	0	0	0.367612862	0	0.41629791	0	0.179092777	0	0	0	0	0	0	0	0	0.187287971	0	0
MIR6765	0	0	0	0	0	0	0.195138474	0	0	0	0.163895515	0	0	0	0	0	0	0	0	0	0	0	0	0	0	0	0	0	0	0	0	0	0	0	0	0	0	0	0	0	0	0	0	0	0	0	0	0	0
MIR342	0	0.265719977	0	0	0.141825359	0	0	0	0	0	0.144029392	0	0.173430023	0.414650115	0	0	0	0.962079316	0.140838638	0.370972617	0.579634047	0.420207991	0.15235663	0	0.488646299	0.39651532	0	0	0.390066528	0.448931794	0.282732993	0	0	0.356473078	0	0	0	0.173665723	0.200591386	0.171463322	0.218505049	0.472912085	0.117657465	0.332345951	0.429470613	0.297885604	0.181612578	0	0
MIR208A	0	0	0	0	0	0	0	0	0	0	0	0	0	0	0	0	0	0	0	0	0	0	0	0	0	0	0	0	0	0	0	0	0	0	0	0	0	0	0	0	0	0	0	0	0	0	0	0	0
MIR208B	0	0	0	0	0	0	0	0	0	0	0	0	0	0	0	0	0	0	0	0	0	0	0	0	0	0	0	0	0	0	0	0	0	0	0	0	0	0.223284501	0	0	0	0	0	0	0	0	0	0	0
MIR4308	0	0	0	0	0	0	0	0	0	0	0	0	0	0	0	0	0	0	0	0	0	0	0	0	0	0	0	0	0	0.182898138	0	0	0	0	0	0	0	0	0	0	0	0	0	0	0	0.182041203	0	0	0
MIR3173	0	0	0	0	0	0	0	0	0	0.484910036	0.20968985	0	0	0.301840892	0	0	0	0.200096328	0	0	0	0	0	0	0	0	0	0	0	0	0	0	0	0.259491432	0	0	0	0	0.292037458	0	0	0.459002906	0	0	0	0	0.264406548	0	0
MIR4710	0	0	0	0	0	0	0	0	0	0.19627311	0	0	0	0	0	0	0	0.242974113	0	0	0	0	0	0	0	0	0	0	0	0	0	0	0	0	0	0	0	0.307016189	0.354616914	0	0	0	0	0	0	0	0.321065094	0	0
MIR548H1	0	0	0	0.145422145	0	0.136006621	0	0	0	0	0.139793233	0	0	0	0	0.214204217	0	0	0.136696326	0	0	0.407848932	0	0	0	0	0.16637391	0.201733419	0	0	0	0	0	0	0	0.130603266	0	0	0.194691639	0	0	0	0	0.32257107	0.138946375	0	0	0.247914904	0.215611691
MIR2392	0	0	0	0	0	0	0	0	0	0	0	0	0	0	0	0	0	0	0	0	0	0	0	0	0	0	0	0	0	0	0	0	0	0	0	0	0	0	0	0	0	0	0	0	0	0	0	0	0
MIR770	0	0	0	0.151357743	0	0	0.173235176	0	0	0	0.436497238	0.529343932	0	1.047203095	0	0	0	0.833054101	0.284551535	0	0	0	0	0.132478495	0.164544162	0	0	0	0	0.15117091	0.571236048	0	0	0.180055279	0.299620449	0.135934011	0	0	0	0.346425896	0	0	0	0	0	0.300925253	0	0	0
MIR493	0	0	0	0	0	0	0	0	0	0	0	0	0	0	0	0	0	0.123695912	0	0	0	0	0	0	0	0	0	0	0	0	0	0	0	0	0	0	0	0	0	0	0	0	0	0	0	0	0	0	0
MIR337	0	0	0	0	0	0	0	0	0	0	0	0	0	0	0	0	0	0	0	0	0	0	0	0	0	0	0	0	0	0	0	0	0	0	0	0	0	0	0	0	0	0	0	0	0	0	0	0	0
MIR431	0	0	0	0	0	0	0	0	0	0	0	0	0	0	0	0	0	0	0	0	0	0	0	0	0	0	0	0	0	0	0	0	0	0	0	0	0	0	0	0	0	0	0	0	0	0	0	0	0
MIR433	0	0	0	0	0	0	0	0	0	0	0	0	0	0	0	0	0	0	0	0	0	0	0	0	0	0	0	0	0	0	0	0	0	0	0	0	0	0	0	0	0	0	0	0	0	0	0	0	0
MIR127	0	0	0	0	0	0	0	0	0	0	0	0	0	0	0	0	0	0	0	0	0	0	0	0	0	0	0	0	0	0	0	0	0	0	0	0	0	0	0	0	0	0	0	0	0	0	0	0	0
MIR432	0	0	0	0	0	0	0	0	0	0	0	0	0	0	0	0	0	0	0	0	0	0	0	0	0	0	0	0	0	0	0	0	0	0	0	0	0	0	0	0	0	0	0	0	0	0	0	0	0
MIR136	0	0	0	0	0	0	0	0	0	0	0	0	0	0	0	0	0	0	0	0	0	0	0	0	0	0	0	0	0	0	0	0	0	0	0	0	0	0	0	0	0	0	0	0	0	0	0	0	0
MIR370	0	0	0	0	0	0	0	0.156359191	0	0	0	0	0	0	0	0	0	0	0	0	0	0	0	0	0	0	0	0	0	0	0	0	0	0	0	0	0	0	0	0	0	0	0	0	0	0	0	0	0
MIR379	0	0	0	0	0	0	0	0	0	0	0	0	0	0	0	0	0	0	0	0	0	0	0	0	0	0	0	0	0	0	0	0	0	0	0	0	0	0	0	0	0	0	0	0	0	0	0	0	0
MIR411	0	0	0	0	0	0	0	0	0	0	0	0	0	0	0	0	0	0	0	0	0	0	0	0	0	0	0	0	0	0	0	0	0	0	0	0	0	0	0	0	0	0	0	0	0	0	0	0	0
MIR299	0	0	0	0	0	0	0	0	0	0	0	0	0	0	0	0	0	0	0	0	0	0	0	0	0	0	0	0	0	0	0	0	0	0	0	0	0	0	0	0	0	0	0	0	0	0	0	0	0
MIR380	0	0	0	0	0	0	0	0	0	0	0.128458647	0	0	0	0	0	0	0	0	0	0	0	0	0	0	0	0	0	0	0	0	0	0	0	0	0	0	0	0	0	0	0	0	0	0	0	0	0	0
MIR1197	0	0	0	0	0	0	0	0	0	0	0	0	0	0	0	0	0	0	0	0	0	0	0	0	0	0	0	0	0	0	0	0	0	0	0	0	0	0	0	0	0	0	0	0	0	0	0	0	0
MIR323A	0	0	0	0	0	0	0	0	0	0	0	0	0	0	0	0	0	0	0	0	0	0	0	0	0	0	0	0	0	0	0	0	0	0	0	0	0	0	0	0	0	0	0	0	0	0	0	0	0
MIR758	0	0	0	0	0	0	0	0	0	0	0	0	0	0	0	0	0	0	0	0	0	0	0	0	0	0	0	0	0	0	0	0	0	0	0	0	0	0	0	0	0	0	0	0	0	0	0	0	0
MIR329-1	0	0	0	0	0	0	0	0	0	0	0	0	0	0	0	0	0	0	0	0	0	0	0	0	0	0	0	0	0	0	0	0	0	0	0	0	0	0	0	0	0	0	0	0	0	0	0	0	0
MIR329-2	0	0	0	0	0	0	0	0	0	0	0	0	0	0	0	0	0	0	0	0	0	0	0	0	0	0	0	0	0	0	0	0	0	0	0	0	0	0	0	0	0	0	0	0	0	0	0	0	0
MIR494	0	0	0	0	0	0	0	0	0	0	0	0	0	0	0	0	0	0	0	0	0	0	0	0	0	0	0	0	0	0	0	0	0	0	0	0	0	0	0	0	0	0	0	0	0	0	0	0	0
MIR1193	0	0	0	0	0	0	0	0	0	0	0	0.153025679	0	0	0	0	0	0	0	0	0	0	0	0	0	0	0	0	0	0	0	0	0	0	0	0	0	0	0	0	0	0	0	0	0	0	0	0	0
MIR543	0	0	0	0	0	0	0	0	0	0	0	0	0	0	0	0	0	0	0	0	0	0.962976645	0	0	0	0	0	0	0	0	0	0	0	0	0	0	0	0	0	0.314349424	0	0	0	0.152325228	0	0.136530902	0	0.936567416	0
MIR495	0	0	0	0	0	0	0	0	0	0	0	0	0	0	0	0	0	0	0	0	0	0	0	0	0	0	0	0	0	0	0	0	0	0	0	0	0	0	0	0	0	0	0	0	0	0	0	0	0
MIR654	0	0	0	0	0	0	0	0	0	0	0	0	0	0	0	0	0	0	0	0	0	0	0	0	0	0	0	0	0	0	0	0	0	0	0	0	0	0	0	0	0	0	0	0	0	0	0	0	0
MIR300	0	0	0	0	0	0	0	0	0	0	0	0	0	0	0	0	0	0	0	0	0	0	0	0	0	0	0	0	0	0	0	0	0	0	0	0	0	0	0	0	0	0	0	0	0	0	0	0	0
MIR1185-1	0	0	0	0	0	0	0	0	0	0	0	0	0	0	0	0	0	0	0	0	0	0	0	0	0	0.228226841	0	0	0	0	0	0	0	0	0	0	0	0	0	0	0	0	0	0	0	0	0	0	0
MIR1185-2	0	0	0	0	0	0	0	0	0	0	0	0	0	0	0	0	0	0	0	0	0	0	0	0	0	0	0	0	0	0	0	0	0	0	0	0	0	0	0	0	0	0	0	0	0	0	0	0	0
MIR381	0	0	0	0	0	0	0	0	0	0	0	0	0	0	0	0	0	0	0	0	0	0	0	0	0	0	0	0	0	0	0	0	0	0	0	0	0	0	0	0	0	0	0	0.152325228	0	0	0	0	0
MIR487B	0	0	0	0	0	0	0	0	0	0	0	0	0	0	0	0	0	0	0	0	0	0	0	0	0	0	0	0	0	0	0	0	0	0	0	0	0	0	0	0	0	0	0	0	0	0	0	0	0
MIR539	0	0	0	0	0	0	0	0	0	0	0	0	0	0	0	0	0	0	0	0	0	0	0	0	0	0	0	0	0	0	0	0	0	0	0	0	0	0	0	0	0	0	0	0	0	0	0	0	0
MIR889	0	0	0	0	0	0	0	0	0	0	0	0	0	0	0	0	0	0	0	0	0	0	0	0	0	0	0	0	0	0	0	0	0	0	0	0	0	0	0	0	0	0	0	0	0	0	0	0	0
MIR544A	0	0	0	0	0	0	0	0	0	0	0	0	0	0	0	0	0	0	0	0	0	0	0	0	0	0	0	0	0	0	0	0	0	0	0	0	0	0	0	0	0	0	0	0	0	0	0	0	0
MIR655	0	0	0	0	0	0	0	0	0	0	0	0	0	0	0	0	0	0	0	0	0	0	0	0	0	0	0	0	0	0	0	0	0	0	0	0	0	0	0	0	0	0	0	0	0	0	0	0	0
MIR487A	0	0	0	0	0	0	0	0	0	0	0	0	0	0	0	0	0	0	0	0	0	0	0	0	0	0	0	0	0	0	0	0	0	0	0	0	0	0	0	0	0	0	0	0	0	0	0	0	0
MIR134	0	0	0	0	0	0	0	0	0	0	0	0	0	0	0	0	0	0	0	0	0	0	0	0	0	0	0	0	0	0	0	0	0	0	0	0	0	0	0	0	0	0	0	0	0	0	0	0	0
MIR668	0	0	0	0	0	0	0	0	0	0	0	0	0	0	0	0	0	0	0	0	0	0	0	0	0	0	0	0	0	0	0	0	0	0	0	0	0	0	0	0	0	0	0	0	0	0	0	0	0
MIR485	0	0	0	0	0	0	0	0	0	0	0	0	0	0	0	0	0	0	0	0	0	0	0	0	0	0	0	0	0	0	0	0	0	0	0	0	0	0	0	0	0	0	0	0	0	0	0	0	0
MIR323B	0	0	0	0	0	0	0	0	0	0	0	0	0	0	0	0	0	0	0	0	0	0	0	0	0	0	0	0	0	0	0	0	0	0	0	0	0	0	0	0	0	0	0	0	0	0	0	0	0
MIR154	0	0	0	0	0	0	0	0	0	0	0	0	0	0	0	0	0	0	0	0	0	0	0	0	0	0	0	0	0	0	0	0	0	0	0	0	0	0	0	0	0	0	0	0	0	0	0	0	0
MIR496	0	0	0	0	0	0	0	0	0	0	0	0	0	0	0	0	0	0	0	0	0	0	0	0	0	0	0	0	0	0	0.127229847	0	0	0	0	0	0	0	0	0	0	0	0	0	0	0	0	0	0
MIR377	0	0	0	0	0	0	0	0	0	0	0	0	0	0	0	0	0	0	0	0	0	0	0	0	0	0	0	0	0	0	0	0	0	0	0	0	0	0	0	0	0	0	0	0	0	0	0	0	0
MIR541	0	0	0	0	0	0	0	0	0	0	0.169748926	0	0	0	0	0	0	0	0	0	0	0	0	0	0	0	0	0	0	0	0	0	0	0	0	0	0	0	0	0	0	0	0	0	0	0	0	0	0
MIR409	0	0	0	0	0	0	0	0	0	0	0	0	0	0	0	0	0	0	0	0	0	0	0	0	0	0	0	0	0	0	0	0	0	0	0	0	0	0	0	0	0	0	0	0	0	0	0	0	0
MIR412	0.23233326	0	0	0	0	0	0	0	0	0	0	0	0	0	0	0	0	0	0	0	0	0	0	0	0	0	0	0	0	0	0	0	0	0	0	0	0	0	0	0	0	0	0	0	0	0	0	0	0
MIR369	0	0	0	0	0	0	0	0	0	0	0	0	0	0	0	0	0	0	0	0	0	0	0	0	0	0	0	0	0	0	0	0	0	0	0	0	0	0	0	0	0	0	0	0	0	0	0	0	0
MIR410	0.195762284	0	0	0	0	0	0	0	0	0	0	0	0	0	0	0	0	0	0	0	0	0	0	0	0	0	0	0	0	0	0	0	0	0	0	0	0	0	0	0	0	0	0	0	0	0	0	0	0
MIR656	0	0	0	0	0	0	0	0	0	0	0	0	0	0	0	0	0	0.174442953	0	0	0	0	0	0	0	0	0	0	0	0	0	0	0	0	0.188223102	0	0	0	0	0	0	0	0	0	0	0.189042787	0	0	0
MIR5694	0	0	0	0	0	0	0	0	0	0	0	0	0	0	0	0	0	0	0	0	0	0	0	0	0	0	0	0	0	0	0	0	0	0	0	0	0	0	0	0	0	0	0	0	0	0	0	0	0
MIR4504	0	0	0	0	0	0	0	0	0	0	0	0	0	0	0	0	0	0	0	0	0	0	0	0	0	0	0	0	0	0	0.123852063	0	0	0	0	0.117889674	0.138073078	0	0	0	0	0	0	0.291170347	0	0.130489712	0	0	0
MIR4706	0	0	0	0.180890961	0.171228177	0	0	0.209750134	0	0	0	0	0.209385028	0.250307081	0	0	0	0.331867081	0	0	0.34990104	0.253662141	0	0	0	0	0	0	0.23546699	0.180667673	0.170674185	0	0	0.215188017	0	0.649830884	0	0	0	0.414021193	0	0	0	0.601870411	0	0	0.219263966	0.616763908	0
MIR1260A	0	0	0	0	0	0	0	0	0	0	0	0	0	0	0	0	0	0	0	0	0	0	0	0	0	0	0	0	0	0	0	0	0	0	0	0	0	0	0	0	0	0	0	0	0	0	0	0	0
MIR624	0	0	0	0	0	0	0	0	0	0	0.14699907	0	0	0.423199601	0	0	0	0	0.287485056	0	0	0	0	0	0	0	0.174949885	0	0	0	0	0	0	0	0.15135466	0.137335393	0	0	0	0	0	0	0	0.169599222	0	0	0	0	0
MIR7843	0	0	0	0	0	0	0	0	0	0	0	0	0	0	0	0	0	0	0	0	0	0	0	0	0	0	0	0	0	0	0	0	0	0	0	0	0	0	0	0.214871758	0	0	0	0.208242083	0	0	0	0	0
MIR4539	0	0	0	0	0	0	0	0.286658516	0	0	0	0	2.00311677	0	0	0	0	0.226775839	0	0	0	0.346671592	0.502776879	0	0.268755464	0.327125139	1.13134259	0	0.643609771	0.493824973	0	0.577880795	0	0.29409029	0.489380066	0	0	0.286548443	0	1.131657926	0.721066661	0	0	0.27418541	1.417253023	0	0.299660754	0	0
MIR4507	0	0	0	0	0	0	0	0	0	0.157018488	0	0	0.245279604	0	0	0	0	0	0	0	0	0	0	0	0	0.280392977	0	0	0	0	0	0	0	0	0	0	0	0	0	0.242498127	0	0	0	0	0	0	0	0	0
MIR4538	0.27105547	0	0	0.190167421	0	0	0	0.441013101	0.253431649	0	0.182806536	0	0.220122722	0	0	0	0	1.046657717	0.178756733	0	0	0	0	0	0	1.00653889	1.087829414	0.527610479	1.732795538	0.189932682	0.179426707	0.889047378	0.644694112	0.4524466	1.129338614	0	0	0	0	2.393891767	0	0	0	0.421823707	3.452283005	0	0	0	0
MIR4537	0	0	0.233237031	0	0	0	0.242529247	0.491414599	0	0	0	0	0.981118418	0.586433733	0	0	0	0.19437929	0.398372149	0	0	0	0.215475805	0	0	0.280392977	0.96972222	0.29395441	2.206662073	0.423278548	0.199932617	0	0	0.504154782	0.629202942	0	0	0	0	2.667479398	0	0	0	0.470032131	1.417253023	0.421295354	0.256852075	0.722494863	0.314177035
MIR5195	0.183846319	0.457500481	0.141970367	0.12898312	0.488372539	0.12063196	2.95252996	0	0.343785541	0.095576471	0.12399052	0.300728727	0	0.178479832	0.21028523	0.189989827	0.135345512	1.419813947	0.848705882	0	0.49898931	3.798314836	0.262318372	0	0	0.853369929	1.770797098	0.536786314	0.503694604	0.128823906	0	0.150751512	0.437270789	0	0	0.231678837	0.135671807	0.299007071	0.345366038	0.442822667	0.188104346	0	0.101287731	0.143053257	0.616196967	0.256440651	0.156344741	0.219889741	0.191238195
MIR3118-3	0	0	0	0	0	0	0	0	0	0	0	0	0	0	0	0	0	0	0	0	0	0	0	0	0	0	0	0	0	0	0	0	0	0	0	0	0	0	0	0	0	0	0	0	0	0	0	0	0
MIR3118-2	0	0	0	0	0	0	0	0	0	0	0	0	0	0	0	0	0	0	0	0	0	0	0	0	0	0	0	0	0	0	0	0	0	0	0	0	0	0	0	0	0	0	0	0	0	0	0	0	0
MIR5701-1	0	0	0	0	0	0	0	0	0	0	0	0	0	0	0	0	0	0	0	0	0	0	0	0	0	0	0	0	0	0	0	0	0	0	0	0	0	0	0	0	0	0	0	0	0	0	0	0	0
MIR5701-3	0	0	0	0	0	0	0	0	0	0	0	0	0	0	0	0	0	0	0	0	0	0	0	0	0	0	0	0	0	0	0	0	0	0	0	0	0	0	0	0	0	0	0	0	0	0	0	0	0
MIR5701-2	0	0	0	0	0	0	0	0	0	0	0	0	0	0	0	0	0	0	0	0	0	0	0	0	0	0	0	0	0	0	0	0	0	0	0	0	0	0	0	0	0	0	0	0	0	0	0	0	0
MIR1268A	0	0	0	0	0	0	0	0	0	0.211371042	0.548419607	0	0	0	0	0	0	0.261664429	0	0	0	0.800011367	0	0	0	0	0.326348824	0	0	0	1.345700305	0	0	0	0	0	0	0	0	0	0	0	0	0	0	0	0	2.917767718	0
MIR4715	0.267624388	0.332990857	0	0.563280715	0	0	0	0	0	0	0	0	0	0.259812414	0	0	0	0	0	0	0	0	0	0	0	0	0	0	0	0	0	0	0	0	0	0	0	0	0	0	0	0	0	0	0.179399117	0	0.227590446	0.320092661	0
MIR3118-4	0	0	0	0	0	0	0	0	0	0	0	0	0	0	0	0	0	0	0	0	0	0	0	0	0	0	0	0	0	0	0	0	0	0	0	0	0	0	0	0	0	0	0	0	0	0	0	0	0
MIR4509-2	0	0	0	0	0	0	0	0	0	0	0	0	0	0	0	0	0	0	0	0	0	0	0	0	0	0	0	0	0	0	0	0	0	0	0	0	0	0	0	0	0	0	0	0	0	0	0	0	0
MIR4509-1	0	0	0	0	0	0	0	0	0	0	0	0	0	0	0	0	0	0	0	0	0	0	0	0	0	0	0	0	0	0	0	0	0	0	0	0	0	0	0	0	0	0	0	0	0	0	0	0	0
MIR4509-3	0	0	0	0	0	0	0	0	0	0	0	0	0	0	0	0	0	0	0	0	0	0	0	0	0	0	0	0	0	0	0	0	0	0	0	0	0	0	0	0	0	0	0	0	0	0	0	0	0
MIR4510	0	0	0	0	0	0	0	0	0	0	0	0	0	0	0	0	0	0	0.12561284	0	0	0	0	0	0	0	0	0	0	0	0	0	0	0.158967724	0	0.120013812	0	0	0	0	0	0	0	0	0	0	0	0.227813696	0
MIR3942	0.3879326	0	0.149785249	0	0.128813858	0.254544503	0.311505454	0.315587357	0.544064274	0.100837561	0.392447058	0	0	0.564913229	0.443721128	0.601343947	0.142795723	0.748984422	0.51167065	0.336938432	1.052913222	3.625739588	0.830273746	0	0	0.540206652	0.155689347	0.943890307	0.177140304	0.13591513	0.77038256	0.15904976	0.23067037	0.323769126	0.673458806	0.488863601	0.143139979	0	0.364377012	0.778663711	0	0.286350437	0.106863202	0.754638742	0.910162492	0.811669949	0.329901748	0.463987527	0.201765068
MIR627	0	0	0	0	0	0	0	0	0	0	0	0	0	0	0	0	0	0	0	0	0	0	0	0	0	0	0	0.212132048	0	0	0.14428127	0	0	0	0	0	0	0	0	0.174998648	0	0	0	0	0.146108559	0	0	0	0
MIR4713	0	0	0	0	0	0	0	0	0	0	0	0	0	0	0	0	0	0	0	0	0	0	0	0	0	0	0	0	0	0	0	0	0	0	0	0	0	0	0	0	0	0	0	0	0	0	0	0	0
MIR4716	0	0	0	0	0	0	0	0	0	0	0	0	0	0	0	0	0	0.161982742	0	0	0	0	0	0	0	0	0	0	0	0	0	0	0	0	0	0	0	0	0	0	0	0	0	0	0	0	0	0	0
MIR1272	0	0	0	0	0	0	0	0	0	0	0.110534184	0.13404575	0	0.159109928	0	0	0	0.105477134	0	0	0	0.161242601	0	0	0	0	0	0	0	0	0.216981134	0	0	0	0	0	0	0	0	0.131588131	0	0	0	0	0	0	0	0	0
MIR2116	0.264279083	0.328828471	0	0.37082647	0	0	0	0	0	0	0	0	0	0	0	0.273110376	0	0.850409395	0	0.229539307	0	0.260003694	0.37708266	0	0	0.736031564	0	0.771630326	0	0.185184365	0.17494104	0	0	0	0	0.666076656	0	0.644733997	0	0.424371722	0	0	0	0	0.88578314	0.184316718	0	0.316091503	0
MIR8067	0	0	0	0	0	0	0	0	0	0	0	0	0	0	0	0	0	0	0	0	0	0	0	0	0	0	0	0	0	0	0	0	0	0	0	0	0	0	0	0	0	0	0	0	0	0	0	0.328406756	0
MIR6085	0	0	0.445270696	0	0	0.126115231	0	0	0.179706078	0	0.259252905	0.157199107	0.156087021	0	0	0	0	0.247391824	0.253509549	0.166937678	0	0.378187191	0.274241934	0	0.14659389	0	0	0	0	0	0.636149235	0	0	0	0	0.121104847	0	0	0.180532247	0	0.196654544	0	0.105891719	0	0	0	0	0.229884729	0
MIR190A	0	0.30948562	0	0	0.165184829	0	0	0	0.232560807	0	0.16775188	0	0	0.241472714	0	0	0	0	0.164035591	0	0	0	0	0.610959648	0	0	0	0	0	0	0	0	0.295800828	0	0.172722376	0.156723919	0	0	0	0	0	0	0	0.387085284	0	0.173474558	0	0	0
MIR4311	0	0	0	0.148330588	0	0	0	0.687980438	0	0	0	0.518757053	0	0	0	0	0	0	0	0	0	0	0.150833064	0	0.161253279	0	0.169701389	0	4.247824491	0	0	0	0	0	0	0.266430662	1.092158043	0.343858132	0	0	0	0.156060988	0.232961781	0	0.141725302	0	0	0	0
MIR629	0	0	0	0	0	0	0	0	0	0	0	0	0	0	0	0	0	0.140273715	0	0	0	0	0	0	0	0	0	0.212132048	0	0	0.14428127	0	0	0	0	0	0	0	0	0	0	0	0	0	0	0	0	0.521388046	0
MIR4312	0.278188509	0	0	0.195171827	0.184746191	0	0.223382201	0	0.520201806	0.289244583	0.750468936	0.227525023	0.225915425	0	0.636389512	0	0.204799129	1.790335569	0.183460858	0.483240646	0	0.273688099	0.396929115	0	0	0	0	0.541494966	0	0	0.552445388	0.456221681	0	0	0.579529025	1.051699983	0	0	0.522593347	0.446707076	0.284631577	0.616030217	0.15326433	0.649386497	0.186480661	1.358123182	0	0	0
MIR6881	0	0	0	0	0	0	0	0	0	0	0	0	0	0	0	0	0	0.358067114	0	0	0	0	0	0	0	0	0	0	0	0	0	0	0	0	0.193176342	0	0	0	0.261296673	0	0	0	0	0.216462166	0	0	0	0	0
MIR6882	0	0	0	0	0	0	0	0	0	0	0.216044088	0	0	0	0	0	0	0	0	0	0	0	0	0	0	0	0	0	0	0	0	0	0	0	0	0	0	0	0	0.514389966	0	0	0	0	0	0.446828406	0	0	0
MIR4512	0.274575671	0	0.42406733	0.192637128	0	0.180164615	0.220481133	0	0.513445938	0.42823224	0.740722586	0	0	0.533121576	0	0	0.404278801	0.530125337	0.905391247	0	0	1.350668541	0.783548384	0.337217988	0	0	0	0	0.250757054	0.38479868	0	0.225148362	0	0.458322529	0	0.173006924	0	0.223284501	0.51580642	0.661358528	0	0.202676608	0	0.854603874	1.104353005	0.957489442	0.467003773	0.328406756	0
MIR4513	0	0	0.189844095	0.172477428	0	0	0.197407526	0	0	0	0	0	0	0.238664892	0	0	0	0.158215701	0.3242564	0	0	0.241863902	0.175387284	0.150963867	0	0	0	0.239265217	0	0.172264525	0	0	0.292361283	0	0.170713976	0.154901548	0.181421602	0.199917518	0.461826678	0.197382196	0	0.362932531	0	0	0	0.685829647	0	0	0.255725493
MIR184	0	0	0	0	0	0	0	0	0	0	0	0	0	0	0	0	0	0	0	0	0	0	0	0	0	0	0	0	0	0	0	0	0	0	0	0	0	0	0	0	0	0	0	0	0	0	0	0	0
MIR3713	0	0	0	0	0	0	0	0	0	0	0	0	0	0	0	0	0	0.302367785	0	0	0	0	0	0	0	0	0	0	0	0	0	0	0	0	0	0	0	0	0	0	0	0	0	0.731161092	0	0	0	0	0
MIR1276	0.254726827	0	0	0	0	0	0	0	0	0	0	0	0	0	0	0	0	0.327868683	0	0	0	0	0.363453166	0	0	0	0	0	0	0	0	0	0.302928559	0.42519078	0	0.160500399	0	0.207143453	0	0	0	0	0	0.19820632	0	0	0	0	0
MIR1179	0	0	0	0	0	0	0	0	0	0	0	0	0	0	0	0	0	0	0	0	0	0	0	0	0	0	0	0	0	0	0	0	0	0	0	0	0	0	0	0	0	0	0	0	0	0.132840878	0	0	0
MIR7-2	0	0	0	0	0	0	0	0	0	0	0	0	0	0	0	0	0	0	0	0	0	0	0.137120967	0	0	0	0	0	0	0	0	0	0	0	0	0	0	0	0	0	0	0	0	0	0	0	0	0	0
MIR4714	0	0	0.42406733	0	0.364693779	0.180164615	0	0	0	0	0	0	0.222981459	0	0	0	0	0.176708446	0.543234748	0	0.372621887	0.270133708	0	0	0	0	0	0.267231282	0	0	0	0.225148362	0	0	0.190667558	0.519020771	0	0.223284501	0	0	0	0	0	0	0	0	0	0	0
MIR1282	0	0	0	0	0	0	0	0	0	0	0	0	0	0	0	0	0	0	0	0	0	0	0	0	0	0	0	0	0	0	0	0	0	0	0	0	0	0	0	0	0	0	0	0	0	0	0	0	0
MIR4511	0	0	0	0.170494929	0	0	0	0	0	0	0	0	0.394702812	0	0	0	0	0.31279426	0	0.211070627	0	0	0	0	0	0.225603544	0	0.236515042	0	0	0	0	0	0	0	0.15312107	0	0	0	0.195113436	0	0	0	0.189093386	0	0	0	0.290658853	0
MIR1233-1	0	0	0	0	0	0	0	0	0	0	0	0	0	0	0	0	0	0	0	0	0	0	0	0	0	0	0	0	0	0	0	0	0	0	0	0	0	0	0	0	0	0	0	0	0	0	0	0	0
MIR6766	0	0	0	0	0	0	0	0	0	0	0	0	0	0	0	0	0	0	0	0	0	0	0	0	0	0	0	0	0	0	0	0	0	0	0.203908361	0	0	0	0	0	0	0	0	0.456975683	0	0	0	0	0
MIR549A	0	0	0	0	0	0	0.176844242	0	0	0	0	0	0	0	0	0	0	0	0	0	0	0	0	0	0	0	0	0	0	0	0	0	0	0	0	0	0	0	0	0	0	0	0	0	0	0	0.187287971	0	0.229087421
MIR4514	0	0	0.286431442	0	0	0.24338027	0	0	0.346801204	0.192829722	0.250156312	0	0	0.360090889	0	0	0	0.716134228	0.489228954	0	0	0	0	0	0	0.344342252	0.297721734	0	0	0	0.491062567	0	0	0	0.257568456	0	0.27372382	0	0	0	0.379508769	0	0.20435244	0	0	0.25869013	0.315432373	0.443637197	0
MIR422A	0	0	0	0	0	0	0	0	0	0	0	0	0	0	0	0	0	0	0	0	0	0	0	0	0	0	0	0	0	0	0	0	0	0	0	0	0	0	0	0	0	0	0	0	0	0	0	0.280970225	0
MIR7973-1	0	0	0	0	0	0	0.223382201	0	0	0	0	0	0	0	0	0	0	0.179033557	0	0	0	0	0	0	0	0	0	0	0	0	0	0	0	0	0	0	0	0	0	0	0	0	0	0	0	0	0	0	0
MIR4310	0	0	0	0	0	0	0	0	0	0	0	0	0	0	0	0	0	0	0	0	0	0	0	0	0	0	0	0	0	0	0	0	0	0	0	0	0	0	0	0	0	0	0	0	0	0	0	0	0
MIR5094	0.248733255	0	0	0	0	0	0	0.202347188	0	0	0	0	0	0	0	0.25704506	0	0.160077063	0	0	0	0	0	0	0	0	0	0.726240307	0	0	0.32930078	0	0	0.622779437	0	0.313447838	0	0	0	0.39940868	0.254494116	0	0	0	0	0.173474558	0	0.892493655	0
MIR5009	0	0	0	0	0	0	0.169770473	0.17199511	0	0	0.142589098	0	0	0	0	0	0	0.136065503	0	0.183631446	0.286918853	0	0	0	0.161253279	0	0	0	0	0	0	0	0	0	0.14681402	0	0	0	0	0	0	0	0	0.164511246	0	0.147453374	0.179796452	0	0
MIR4508	0	0	0	0	0	0	0	0	0	0	0	0	0	0	0	0	0	0	0	0	0	0	0	0	0	0	0	0	0	0	0	0	0	0	0	0	0	0	0	0	0	0	0	0	0	0	0	0	0
MIR1266	0	0	0	0	0	0	0	0	0	0	0	0	0	0	0	0	0	0	0	0	0	0	0	0	0	0	0	0	0	0	0	0	0	0	0	0	0	0	0	0	0	0	0	0	0	0	0	0	0
MIR548AP	0	0	0	0	0	0	0	0	0	0	0	0	0	0	0	0	0	0	0	0	0	0	0	0	0	0	0	0	0	0	0	0	0	0	0	0	0	0	0	0	0	0	0	0	0	0	0	0	0
MIR8063	0	0	0	0	0	0	0	0	0	0	0	0	0	0	0	0	0	0.167982103	0	0	0	0	0	0	0	0	0	0	0	0	0	0.214029924	0	0	0	0.164463372	0	0	0	0	0	0	0	0	0	0	0	0.312189139	0
MIR4515	0	0	0	0	0	0	0	0	0	0	0	0	0.211970029	0	0	0	0	0	0	0.226705488	0	0	0	0	0	0	0	0	0	0	0	0	0	0	0	0	0	0	0	0	0	0	0	0	0	0.182041203	0	0	0
MIR626	0	0	0	0	0	0	0	0	0	0	0	0.183956402	0	0	0	0	0	0	0.296660111	0	0	0	0	0	0	0	0	0	0	0	0.148885991	0	0	0	0	0.141718437	0	0	0	0	0	0	0	0	0	0	0	0.807042135	0
MIR6859-3	0	0	0	0	0	0	0	0	0	0	0	0	0	0	0	0	0	0	0	0	0	0	0	0	0	0	0	0	0	0	0	0	0	0	0	0	0	0	0	0	0	0	0	0	0.208419562	0	0	0	0
MIR211	0	0	0	0	0	0	0	0	0	0	0	0	0	0	0	0	0	0	0	0	0	0	0	0	0	0	0	0.187061897	0	0	0	0	0	0	0	0.121104847	0	0	0	0	0	0	0	0	0	0	0.16345132	0.229884729	0
MIR3174	0.243015249	0	0	0	0.161387477	0	0.390276949	0.395391056	0.227214582	0	0.327791029	0.198757492	0	0	0.277963235	0	0	1.251177041	0.160264657	0.422141254	0	0.239083857	0.346742675	0	0	0	0	0	0	0	0.804326619	0.597807719	0	0.405641779	0.506255241	1.224968563	0.179336296	0.197619616	0.456518326	0.390226871	0	0.179380446	0	0.94546693	0.325805293	0.338973274	0.206662589	0	0
MIR1233-2	0	0	0	0	0	0	0	0	0	0	0	0	0	0	0	0	0	0	0	0	0	0	0	0	0	0	0	0	0	0	0	0	0	0	0	0	0	0	0	0	0	0	0	0	0	0	0	0	0
MIR5587	0.398911824	0	0.616097818	0.279869034	0.529838132	0.261748592	0	0.649038149	0.37297488	1.244297452	2.152288268	0.326262298	0	0.38726756	0	0.824484154	0	7.188366209	3.419987314	4.157693106	0	2.354750437	3.984269611	0	0.304251469	0.740660693	0.320191299	2.717691714	2.185844507	1.118094279	1.320309733	3.27102337	0.474397554	2.330526824	1.662045507	2.513496815	0	0.973183391	2.248137416	1.921683271	0	0.588909389	0.43955053	2.793587193	2.941468539	2.50392522	0.33923859	3.339834746	0
MIR3176	0.704744223	0	1.269846059	0.494435294	0	0	1.131803151	0.191105677	0	0.366376472	1.425890978	0.96066121	0.190773026	3.876978571	1.074791177	0	0.345882974	8.466297979	5.577210081	2.652454213	0.637597451	4.391173501	7.709245485	0	0.716681238	1.526583984	0.377114197	1.829049661	1.287219543	1.810691568	2.488050341	4.045165568	0.558734897	1.764541738	1.794393575	3.404391797	0.520075259	1.146193772	2.64780629	3.206364124	0.240355554	1.387208784	0.129423212	4.204176282	2.047143256	3.60441581	0.599321508	2.809702247	0
MIR6859-4	0	0	0.960387776	0	0	0	0	0.505867969	0	0	0.629069549	0	0.25249371	0	0	0	0	0.200096328	0.615133465	0	0	0	0.221813329	0	0	0	0	0.605200256	0	0	0.205812988	0.25494741	0	0.259491432	0.431805941	0	0.229444967	0.252836861	0.876112375	0.249630425	0	0.229501453	0	1.209641513	0	0.216843197	0.528813095	0.743744712	0
MIR3180-5	0	0	0	0	0	0	0	0	0	0	0	0	0	0	0	0	0	0	0	0	0	0	0	0	0	0	0	0	0	0	0	0	0	0	0	0	0	0	0	0	0	0	0	0	0	0	0	0	0
MIR4717	0	0	0	0	0	0	0	0	0	0	0	0	0	0	0	0	0	0	0	0	0	0	0	0	0	0	0	0	0	0	0	0	0	0	0	0	0	0	0	0	0	0	0	0	0	0	0	0	0
MIR6769A	0	0	0.223651948	0	0	0.570109948	0	0.235609739	0	0	0.390655062	0.473750734	0.235199621	0	0	0	0.426431064	2.050302104	0.38200069	0.251549925	0.393039525	0	0	0	0	0.806609933	0	0.845622275	0	0	0.575148623	0.237485258	0.344425621	0.483436093	0	2.372327816	0	0	0.272034893	2.325324506	0	0	0.159562864	0	0.3882885	0.60597277	0	0	0
MIR3677	0.352372111	0.438437961	0.54421974	0	0.234011842	0.69363377	0	0.573317032	0.658922287	0	0.950593985	0.576396726	0	1.026259034	0	0.728294336	0	1.360655032	0.464767507	0.306052409	0	2.426701145	0.502776879	0.649144626	0	0	0.282835648	1.371787246	0.643609771	0.493824973	0.466509439	0.577880795	0.419051173	1.470451449	1.223450165	0.222025552	0.260037629	0.573096886	0.330975786	0.848743445	1.442133322	0.520203294	0.582404453	0.548370819	0.472417674	0.73726687	0.299660754	0	0
MIR1225	0	0	0	0	0	0	0	0	0	0	0	0	0	0	0	0	0	0	0	0	0	0	0	0	0	0	0	0	0	0	0	0	0	0	0	0	0	0	0	0	0	0	0	0	0	0	0	0	0
MIR4516	0	0	0	0	0	0	0	0	0	0	0.165801276	0.201068625	0	0	0	0	0	0.316431403	0.6485128	0	0	0.241863902	0	0	0.187503812	0	0	0	0	0	0	0	0	0	0	0.154901548	0	0	0	0	0	0	0	0	0	0.342914823	0.209065642	0.588077214	0
MIR3180-4	0	0	0	0	0	0	0	0	0	0	0	0	0	0	0	0	0	0	0	0	0	0	0	0	0	0	0	0	0	0	0	0	0	0	0	0	0	0	0	0	0	0	0	0	0	0	0	0	0
MIR4718	0	0	0	0	0	0	0	0	0	0	0.279586466	0	0	0.402454523	0	0	0	0	0.273392651	0	0	0	0	0	0	0	0	0	0	0	0	0	0	0	0	0.261206532	0	0	0	0	0	0	0	0.32257107	0	0	0	0	0
MIR3180-1	0	0	0	0	0	0	0	0	0	0	0	0	0	0	0	0	0	0	0	0	0	0	0	0	0	0	0	0	0	0	0	0	0	0	0	0	0	0	0	0	0	0	0	0	0	0	0	0	0
MIR1972-1	0	0	0	0	0.18234689	0.180164615	0.440962267	0.223370272	0.256722969	0.28548816	0.185180646	0.224570153	0	0	0	0.28375104	0.2021394	1.943792903	0.724312997	0.476964794	0	0.810401125	0.195887096	0	0	0.509805412	0	0.267231282	0	0	0.545270773	0	0.653066762	0.458322529	0.572002674	0.692027695	0	0	0.25790321	0.661358528	0	0.405353216	0	0.427301937	0	0.574493665	0.233501886	0	0
MIR3179-3	0	0	0	0	0	0	0	0	0	0	0	0	0	0	0	0	0	0	0	0	0	0	0	0	0	0	0	0	0	0	0	0	0	0	0	0	0	0	0	0	0	0	0	0	0	0	0	0	0
MIR3670-3	0	0	0	0	0	0	0	0	0	0	0	0	0	0	0	0	0	0	0	0	0	0	0	0	0	0	0	0	0	0	0	0	0	0	0	0	0	0	0	0	0	0	0	0	0	0	0	0	0
MIR6511A4	0	0	0	0	0	0	0	0	0	0	0	0	0	0	0	0	0	0	0	0	0	0	0	0	0	0	0	0	0	0	0	0	0	0	0	0	0	0	0	0	0	0	0	0	0	0	0	0	0
MIR3180-3	0	0	0	0	0	0	0	0	0	0	0	0	0	0	0	0	0	0	0	0	0	0	0	0	0	0	0	0	0	0	0	0	0	0	0	0	0	0	0	0	0	0	0	0	0	0	0	0	0
MIR6511A1	0	0	0	0	0	0	0	0	0	0	0	0	0	0	0	0	0	0	0	0	0	0	0	0	0	0	0	0	0	0	0	0	0	0	0	0	0	0	0	0	0	0	0	0	0	0	0	0	0
MIR193B	0	0	0	0	0	0	0	0	0	0	0	0	0	0	0	0	0	0	0	0	0	0	0	0	0	0	0	0	0	0	0	0	0	0	0	0	0	0.207143453	0	0	0	0	0	0	0	0	0	0	0
MIR6770-1	0	0	0	0	0	0	0	0	0	0	0	0	0	0	0	0	0	0	0	0	0	0	0	0	0	0	0	0	0	0	0	0	0	0	0	0	0	0	0	0	0	0	0	0	0	0	0	0	0
MIR365A	0.190471411	0	0	0	0	0	0	0	0	0	0	0	0	0	0	0	0	0	0	0	0	0	0	0	0	0.1768244	0	0	0	0	0	0	0	0	0	0	0	0	0	0.152926747	0	0	0	0	0	0	0	0	0
MIR3680-1	0.729045747	0	0.187661979	0	0.161387477	0	0.195138474	0	0	0	0.327791029	0	0	0.471843234	0.277963235	0	0	0.31279426	0.480793972	0.211070627	0	0.478167713	0.173371338	0	0	0.225603544	0	0.473030085	0	0	0.321730648	0	0	0.202820889	0	0.306242141	0	0	0	0.780453742	0	0	0.133886081	0.378186772	0	0	0.206662589	0	0.25278612
MIR6770-3	0	0	0	0	0	0	0	0	0	0	0	0	0	0	0	0	0	0	0	0	0	0	0	0	0	0	0	0	0	0	0	0	0	0	0	0	0	0	0	0	0	0	0	0	0	0	0	0	0
MIR3670-1	0	0	0	0	0	0	0	0	0	0	0	0	0	0	0	0	0	0	0	0	0	0	0	0	0	0	0	0	0	0	0	0	0	0	0	0	0	0	0	0	0	0	0	0	0	0	0	0	0
MIR548W	0	0	0	0	0	0	0	0	0	0	0	0	0	0	0	0	0	0	0	0	0	0	0	0	0	0	0	0	0	0	0	0	0	0	0	0	0	0	0	0	0	0	0	0	0	0	0	0	0
MIR3670-4	0	0	0	0	0	0	0	0	0	0	0	0	0	0	0	0	0	0	0	0	0	0	0	0	0	0	0	0	0	0	0	0	0	0	0	0	0	0	0	0	0	0	0	0	0	0	0	0	0
MIR3179-4	0	0	0	0	0	0	0	0	0	0	0	0	0	0	0	0	0	0	0	0	0	0	0	0	0	0	0	0	0	0	0	0	0	0	0	0	0	0	0	0	0	0	0	0	0	0	0	0	0
MIR4719	0	0	0	0	0	0	0	0	0	0	0	0	0	0	0	0	0	0	0	0	0	0	0	0	0	0	0	0	0	0	0	0	0	0	0	0	0	0	0	0	0	0	0	0	0	0	0	0	0
MIR8058	0.475108465	0	0	5.166571049	0.315521584	0	0	0	0.222108636	0.123497687	0.160212469	0	0	0.461240015	0	0	0.17488465	1.223060703	0	0	0.322380734	0.701133557	0	0	0	0	0.572027152	0	0	0	1.258002982	0	0	0.198263117	0.494878718	0.299360295	0	0.193178726	0.223129743	0.381457728	0	0	0	1.293908675	0.159241913	0	0.202018486	0	0
MIR6774	0	0	0	0	0.200581579	0	0	0.245707299	0	0.942110928	0.203698711	0	0	0.293216867	0	0.312126144	0.889413362	2.721310065	0.597558223	0.524661273	0	3.268617869	1.292854833	0	0	0.560785953	0	3.233498508	0.551665518	0.423278548	0.799730467	0.495326396	0	1.260386956	1.04867157	0.380615232	0	0.245612951	0.851080593	1.939985016	0	0	0	0	0.202464718	1.263886063	0	0	0
MIR3182	0	0	0	0	0	0	0	0	0	0	0	0	0.272532894	0	0	0	0	0	0	0	0	0	0	0	0	0	0	0	0	0	0	0	0	0	0	0	0	0	0	0	0	0	0	0	0	0	0	0	0
MIR140	6.150495033	0.956591916	7.272754701	4.045379678	13.78542486	15.00771247	21.14414069	1.563591905	5.211476271	7.593985055	8.166466508	0.628796428	0.312174042	8.210072269	4.836560294	3.773888833	7.923864499	12.61698303	18.50619709	9.682385309	4.695035777	9.454679787	0.548483868	0	9.528602823	0	0.925643937	10.10134245	0	7.003335981	1.908447705	4.570511746	4.800040704	2.085367509	4.404420594	41.05454298	3.404128966	1.562991507	4.693838422	9.721970366	0	11.34989005	14.50716546	16.45112458	0.773047104	2.815018959	8.989822622	20.45974091	0
MIR5189	0	0	0	0	0	0	0.148921467	0	0	0	0	0	0	0	0	0	0	0	0	0	0	0	0	0	0	0	0	0	0	0	0	0	0	0	0	0.116855554	0	0	0	0	0	0	0	0	0	0	0	0	0
MIR6775	0	0	0	0.214971867	0	0.804213066	0	0	0	0	0	0	0	0	0	0	0	0.985981908	0	0.532265059	0	0	0.437197286	0	0	1.706739858	0	0	0	0	0	0	0	0.255730687	0.212773942	1.158394184	0	0	0.287805031	0.984050371	0	0	0	0	0.410797978	0	0	0	0
MIR5093	0	0	0	0.148330588	0	0	0.169770473	0	0	0	0	0	0	0	0	0	0	0.136065503	0	0	0	0	0	0	0	0	0	0	0	0	0	0	0	0	0	0	0	0	0	0	0	0	0	0	0.141725302	0	0	0	0
MIR6126	0	0	0	0	0	0	0	0	0	0	0	0	0	0	0	0	0	0	0	0	0	0	0	0	0	0	0	0	0	0	0	0	0	0	0	0	0	0	0	0	0	0	0	0	0	0	0	0	0
MIR4519	0	0	0	0	0	0	0	0	0	0	0	0	0	0	0	0	0	0	0	0	0	0	0	0	0	0	0	0	0	0	0	0	0	0	0	0	0	0	0	0	0	0	0	0	0	0	0	0	0
MIR762	0	0	0	0	0	0	0	0	0	0	0	0	0	0	0	0	0	0	0	0	0	0	0	0	0	0	0	0	0	0	0	0	0	0	0	0	0	0	0	0	0	0	0	0	0	0	0	0	0
MIR8065	0	0	0	0	0	0	0	0	0	0	0	0	0	0	0	0	0	0	0	0	0	0	0	0	0	0	0	0	0	0	0	0	0	0	0	0	0	0	0	0	0	0	0	0	0	0.147453374	0	0.252873202	0
MIR6862-1	0	0	0	0	0	0	0	0	0	0	0	0	0	0	0	0	0	0	0	0	0	0	0	0	0	0	0	0	0	0	0	0	0	0	0	0	0	0	0	0	0	0	0	0	0	0	0	0	0
MIR6862-2	0	0	0	0	0	0	0	0	0	0	0	0	0	0	0	0	0	0	0	0	0	0	0	0	0	0	0	0	0	0	0	0	0	0	0	0	0	0	0	0	0	0	0	0	0	0	0	0	0
MIR3680-2	0	0	0	0	0	0	0	0	0	0	0.163895515	0	0	0	1.111852941	0.251135978	0	0.46919139	0	0	0	0.956335427	0.173371338	0	0	0	0	0	0	0.170284473	0	0	0	0.202820889	0	0	0	0	0.228259163	0.195113436	0	0	0	0	0.325805293	0	0.206662589	0.581317706	0
MIR548H2	0	0	0	0	0	0	0	0	0	0	0	0	0	0	0	0	0	0	0	0	0	0	0	0	0	0	0	0	0	0	0	0	0	0	0	0	0	0	0	0	0	0	0	0	0	0	0	0	0
MIR7854	0.325266564	0.404711964	0	0	0	0	1.305926713	0	0	0	0	0.532058516	0.528294533	0	0	0	0	0.418663087	0.21450808	0	0.44141362	0	0	0	0	0	0	0.316566288	0	0	0	0	0	0	0	0.409893327	0	0.52901251	0	0.261151829	0	0	0	0	0	0	0	0	0
MIR6504	0	0	0	0	0	0	0	0	0	0	0	0	0	0	0	0	0	0	0.228574184	0	0	0	0.247267318	0	0	0	0	0	0	0.242864741	0.229430872	0	0	0	0	0.436771578	0.255774717	0	0	0	0	0	0	0	0	0	0	0	0
MIR1972-2	0	0	0.212033665	0	0	0.180164615	0	0	0.256722969	0	0	0	0	0	0.314062357	0	0	0.530125337	0.181078249	0	0	0	0	0	0	0	0	0.267231282	0	0	0.181756924	0	0	0	0.190667558	0.173006924	0	0	0	0.440905686	0	0.202676608	0	0	0	0.191497888	0.233501886	0	0
MIR3935	0	0	0	0	0	0	0.163240839	0	0	0	0	0	0	0	0	0	0	0	0	0	0	0	0	0	0	0	0	0	0	0	0	0	0	0	0	0	0	0	0	0	0	0	0	0	0	0	0	0	0
MIR3177	0	0	0	0	0	0	0	0	0	0	0.173889144	0	0	0	0	0	0	1.161534784	0.850184464	0.223940787	0.34990104	0	0.551828282	0	0	0	0	1.254683457	0	0	0	0	0	0.215188017	0.179041488	0	0.190271436	0	0.968709618	0.207010596	0	0.190318278	0	0	0.172835735	0	0.219263966	0.925145862	0
MIR6768	0	0	0	0	0	0	0	0	0	0	0.198040414	0	0.476932564	0	0	0	0	0	0	0	0	0	0	0	0	0	0	0	0	0	0	0	0	0.245075241	0	0.185021293	0	0.238790369	0	0	0	0	0	0	0	0	0	0	0
MIR3178	0	0	0	0.353168067	0	0.165150898	0	0.204756083	0	0.13084874	0	0.205855974	0.613199011	0.488694778	0	0.26010512	0.18529445	0.323965484	0.663953581	0	0	0	0.179563171	0.154558244	0	0	0	0.489924016	0	0	0.166610514	0.206385998	0	0	0	0.31717936	0	0	0.472822552	0	0	0	0	0.587540164	0	0.526619193	0.214043396	0	0
MIR662	0	0	0	0	0	0	0	0	0	0	0	0	0	0	0	0	0	0	0	0	0	0	0	0	0	0	0	0	0	0	0	0	0	0	0	0	0	0	0	0	0	0	0	0	0	0	0	0	0
MIR3181	0	0	0	0.203192587	0	0	0	0	0	0	0.195327531	0.236875367	0	0	0	0	0	0	0.191000345	0.251549925	0	0	0	0	0	0	0	0	0.264497166	0	0	0	0	0.241718046	0.402230191	0.182486755	0	0	0.272034893	0	0	0	0	0	0	0	0	0	0
MIR6772	1.321395417	0.411035589	2.551030029	0.463533088	0.877544407	1.083802765	1.591598182	0.268742359	1.853218933	1.545650741	5.792682097	3.512417548	0.268274567	2.886353532	1.889281365	0.34138797	0.243198966	15.09476677	5.882213757	1.147696534	2.241553539	4.875069265	2.356766622	1.014288478	0.503916495	0.306679818	0.26515842	0.643025272	1.810152482	1.388882737	4.81087859	2.167052983	0.392860474	4.1356447	1.835175247	4.371128055	0.487570555	3.223669983	0.620579599	5.039414203	0	1.706917058	0	3.598683502	2.657349419	2.764750764	3.933047397	0.790228757	1.374524527
MIR138-2	0	0	0	0	0.127642823	0	0	0.156359191	0	0	0	0	0	0	0	0	0	0	0.126754775	0	0	0	0	0	0	0	0	0	0	0	0.127229847	0	0	0	0	0	0	0	0	0	0	0	0	0	0	0	0	0	0
MIR328	0	0	0	0	0	0	0	0	0	0	0	0	0	0	0	0	0	0	0	0	0	0	0	0	0	0	0	0	0	0	0	0	0	0	0	0.120013812	0	0	0	0	0	0	0	0.14820833	0	0	0	0	0
MIR3179-2	0	0	0	0	0	0	0	0	0	0	0	0	0	0	0	0	0	0	0	0	0	0	0	0	0	0	0	0	0	0	0	0	0	0	0	0	0	0	0	0	0	0	0	0	0	0	0	0	0
MIR3670-2	0	0	0	0	0	0	0	0	0	0	0	0	0	0	0	0	0	0	0	0	0	0	0	0	0	0	0	0	0	0	0	0	0	0	0	0	0	0	0	0	0	0	0	0	0	0	0	0	0
MIR3180-2	0	0	0	0	0	0	0	0	0	0	0	0	0	0	0	0	0	0	0	0	0	0	0	0	0	0	0	0	0	0	0	0	0	0	0	0	0	0	0	0	0	0	0	0	0	0	0	0	0
MIR6511A2	0	0	0	0	0	0	0	0	0	0	0	0	0	0	0	0	0	0	0	0	0	0	0	0	0	0	0	0	0	0	0	0	0	0	0	0	0	0	0	0	0	0	0	0	0	0	0	0	0
MIR6770-2	0	0	0	0	0	0	0	0	0	0	0	0	0	0	0	0	0	0	0	0	0	0	0	0	0	0	0	0	0	0	0	0	0	0	0	0	0	0	0	0	0	0	0	0	0	0	0	0	0
MIR6511A3	0	0	0	0	0	0	0	0	0	0	0	0	0	0	0	0	0	0	0	0	0	0	0	0	0	0	0	0	0	0	0	0	0	0	0	0	0	0	0	0	0	0	0	0	0	0	0	0	0
MIR1538	0	0	0	0	0	0	0	0	0	0	0	0	0	0	0	0	0	0	0	0	0	0	0	0	0	0	0	0	0	0	0	0	0	0	0	0	0	0	0	0	0	0	0	0	0	0	0	0	0
MIR4518	0	0	0	0	0	0	0	0	0	0	0	0	0	0.494582667	0	0	0	0.327868683	0.335976511	0.221242705	0	0.50121194	0	0	0	0	0	0	0	0.178490954	0.337235739	0	0	0	0.353768722	0.160500399	0	0	0	0	0	0	0	0	0.170753376	0.177654668	0	0	0
MIR6771	0	0	0.27210987	0	0	0	0	0	0	0	0	0	0	0	0	0	0	0	0	0	0	0	0	0	0	0	0	0	0	0	0	0	0	0	0	0	0	0	0	0	0	0	0	0	0	0	0	0	0
MIR1273H	0	0	0.140746484	0	0	0	0.146353856	0	0	0	0	0	0	0.176941213	0	0.188351983	0	0.586489238	0	0	0	0	0	0	0	0	0	0.354772564	0.166450803	0.127713355	0	0	0	0	0.25312762	0.114840803	0	0	0	0	0	0	0	0.141820039	0.122176985	0	0	0	0
MIR6864	0.302033238	0	0	0.21190084	0	0	0	0.245707299	0	0	1.8332884	0.494054336	0	0.586433733	0	0	0	0.388758581	0.199186074	0.524661273	0.409884076	0.594294158	0.430951611	0	0	0	0	0	0	0.423278548	0	0.247663198	0	0.252077391	0	0	0	0	0.283693531	1.454988762	0	0	0	0.235016065	0	0.631943032	0.256852075	0	0
MIR6865	0	0	0	0.228200905	0	0.213425775	0	0	0	0.169096833	0.219367843	0	0.528294533	0.31577201	1.116129299	0	0	0.209331543	0.21450808	0	0	0	0.232050867	0	0.248081967	0.301961667	0.522158119	0	0.297050664	0.227919218	0	0.266714213	0	0.54293592	0.451735446	0.204946663	0	0	0.30551611	0.783455487	0.332799997	0	0	0.253094224	0	0	0	0	0
MIR6777	0	0	0	0	0	0.210192051	0	0	0	0	0	0	0	0	0	0	0	0	0	0	0	0	0	0	0	0	0	0	0	0	0	0	0	0	0	0	0	0	0	0.257194983	0	0	0	0.249259463	0	0	0	0	0
MIR33B	0	0	0	0	0	0	0	0	0	0	0.29706062	0	0	0	0	0	0	0	0	0	0	0.216669745	0	0	0	0	0	0.214341757	0	0	0	0	0	0.183806431	0	1.24889373	0	0	0	0.707286204	0	0	0	0	0	0	0.561863914	0	0
MIR4520-1	0.302033238	0.375803967	0.932948125	0.21190084	0.401163157	0.396362154	0.485058493	0	0.282395266	0.157018488	0.814794844	0	0.245279604	1.172867467	0	0.624252288	0.667060022	0.971896452	0.398372149	0.786991909	0	0.594294158	0.215475805	0.185469893	0.230361826	0	0	0.58790882	0.551665518	0.211639274	0.399865233	0	0	0.252077391	0.209734314	0	0.222889397	1.228064756	0.283693531	0.484996254	0.309028569	0	0.166401272	0.235016065	0.80985887	0	0.51370415	0	0
MIR1288	0	0	0	0	0	0	0.452721261	0	0	0	0	0.23055869	0	0	0	0	0	0	0.185907003	0	0	0.554674547	0	0	0	0	0	0	0	0	0	0	0	0	0.195752026	0.177620442	0	0.229238754	0	0.226331585	0	0	0	0	0	0	0	0	0
MIR4522	0	0	0	0	0	0	0	0	0	0	0	0	0	0	0	0	0	0	0	0	0	0	0.173371338	0	0	0	0	0	0	0	0	0	0	0	0	0	0	0	0	0	0	0	0	0	0	0	0	0	0
MIR4725	0	0	0	0	0	0	0	0	0	0.122125491	0	0	0	0	0	0	0	0.151183892	0	0	0	0	0	0	0	0	0	0	0	0	0	0	0	0	0	0	0.17335842	0	0	0	0	0.173401098	0	0	0	0	0	0	0
MIR4733	0	0	0	0	0	0	0	0	0	0	0.187617234	0	0	0	0	0	0	0.358067114	0.183460858	0	0	0.273688099	0	0	0	0	0	0	0	0	0	0.22811084	0	0	0	0	0	0	0	0	0	0	0	0	0	0	0.23657428	0	0
MIR193A	0.480507424	0.597869947	0	0.168557487	0.797767642	0.472932116	0	0.390897976	0	0	0.162033066	0.392997768	0.195108776	1.399444137	0.274804562	0	0.353743951	0	0.158443468	0.834688389	0.978132454	0.236366995	0	0.737664348	0.183242362	0.223039868	0.192842487	0.233827371	0.219412422	0.336698845	0.318074617	0	0	0.60154832	0.166834113	0	0.354596767	0.390747877	0.225665309	0.385792475	0.49163636	0.177342032	0.132364648	0	0	0	0.20431415	0	0.24991355
MIR4727	0	0	0	0	0	0	0	0	0	0	0	0	0	0	0	0	0	0.247391824	0	0	0	0	0	0	0	0	0	0	0	0	0	0	0	0	0.533869163	0	0	0	0	0	0	0	0	0	0	0	0	0	0
MIR6867	0	0	0	0	0	0	0.253388765	0	0	0	0.212819549	0	0	0.30634598	0	0.326101942	0	0.609248522	0.208104854	0	0	0	0.225123976	0	0	0	0	0	0.28818348	0	0.62665447	0	0.375269707	0.263364439	0	0.198828853	0	0.256610546	0	0.506712504	0	0	0.173852075	0	0.211530302	0	0	0.37742269	0
MIR4728	0.315557115	0	0.487360961	0.221388938	0	0	0	0.256709119	0	0.164049167	0.212819549	0	0	2.144421861	0	0	0	1.624662725	0.208104854	0.274076784	0.856474188	0.620904344	0	0.193774515	0	0	0	0	0	0.22111566	0	0.776257785	0	0	0.657376208	1.192973115	0	0	0	0.253356252	0	0.232926848	0	0.491078346	0.211530302	0.220079663	0	2.264536139	0
MIR4734	0	0	0	0	0	0	0	0	0.282395266	0	0	0	0	0	0	0	0	0	0	0	0	0	0	0	0	0	0	0	0	0	0	0	0	0	0	0	0	0	0	0	0	0	0	0	0	0.210647677	0	0	0
MIR4726	0	0	0	0	0	0	0	0	0	0	0	0	0	0	0	0	0	0	0	0	0	0.358625785	0.260057007	0	0	0	0	0	0	0	0	0	0	0	0	0	0	0	0	0	0	0	0	0	0	0	0	0	0
MIR6781	0	0.411035589	0.255103003	0	0.438772203	0	0.265266364	0	0	0	0	0	0	0	0	0	0	0.212602349	0.217859769	0	0.448310708	0	0	0	0	0	0.26515842	0	0	0	0.2186763	0	0	0.275709647	0	0.208148955	0	0.268639165	0.3102898	0.795696979	0.337999997	0.243845294	0	0	0	0	0.280931957	0	0.343631132
MIR5089	0	0	0.194364193	0	0	0	0	0	0	0	0	0	0.20439967	0	0	0	0	0	0	0	0	0	0	0	0	0	0	0	0	0	0	0	0	0	0.174778595	0	0	0	0	0.202081773	0	0	0	0.195846721	0.168720598	0.175539731	0	0.301039526	0
MIR1203	0	0	0.192077555	0	0	0	0	0	0	0	0	0	0	0.241472714	0	0	0	0.480231188	0	0.216036995	0	0	0.177450663	0	0	0	0	0	0	0	0.16465039	0	0	0	0.172722376	0.156723919	0	0	0	0	0	0	0	0.387085284	0	0.346949115	0.211525238	0	0
MIR3185	0	0	0	0	0	0	0	0	0	0	0	0	0	0	0	0	0	0	0	0	0	0	0	0	0	0	0	0	0	0	0	0	0	0	0	0	0	0	0	0	0	0	0	0	0	0	0	0	0
MIR196A1	0	3.006431735	0	0	0.401163157	0	0	0	0	0.314036976	0.814794844	0.494054336	3.924473671	0	0	0	0	0.583137871	1.39430252	3.410298274	0	0	3.016661277	2.040168825	0	5.607859532	0.727291665	0	6.895818979	0.211639274	0	0.247663198	0.718373439	0	0.209734314	0.190307616	0	1.964903609	3.120628841	0.727494381	0.927085707	0	0	0	6.073941528	0.421295354	0	0.361247432	0.942531104
MIR6779	0	0	0	0	0	0	0	0	0	0	0	0	0	0	0	0	0	0	0.435719538	0	0	0	0.235676662	0	0	0	0	0	0	0	0.437352599	0	0	0	0	0.208148955	0	0	0	0	0	0	0	0	0.221445785	0	0	0	0.343631132
MIR152	0	0	0.149785249	0	0	0	0.155752727	0.157793678	0	0	0.130815686	0.158641301	0.315038024	0	0	0	0	0.249661474	0.127917662	0.168469216	0	0	0	0	0	0	0	0.188778061	0	0	0.513588373	0.15904976	0.46134074	0	0	0.1222159	0	0	0	0.311465484	0	0	0	0	0	0	0.164950874	0	0
MIR8059	0	0	0	0	0	0	0	0	0	0	0	0	0	0	0	0	0	0.167982103	0.172136114	0	0	0.513587544	0	0	0	0	0	0	0	0	0	0	0	0	0	0	0	0	0	0	0	0	0	0.60930091	0	0	0	0.624378277	0
MIR633	0	0	0	0	0	0	0	0	0	0	0	0	0	0	0	0	0	0	0	0	0	0	0	0	0	0	0	0	0	0	0	0	0	0	0	0	0	0	0.202638236	0	0	0	0	0	0	0	0	0	0
MIR4737	1.566098272	0.974306581	0.6046886	0.915620915	0.69336842	1.027605585	3.353490819	0.637018924	0.488090583	0.13569499	0.880179616	1.067401344	2.119700285	1.520383753	0.298553105	0.269738643	1.345100455	0.839910514	0.516408341	0.226705488	0.354220806	0.513587544	1.117281954	1.763108861	0.796312487	1.21157459	1.676063096	0	1.191869947	0.731592553	0.518343821	2.996418939	0.620816552	0.653533977	1.087511258	0.986780231	0.192620466	1.06129053	2.206505241	1.466963978	0.801185179	0.963339433	0	0.812401214	0.174969509	0.546123608	2.441680218	0.312189139	2.172088142
MIR6129	0	0	0	0	0	0	0	0	0	0	0	0	0	0	0	0	0	0	0	0	0	0	0.276757915	0	0	0.180068884	0.155689347	0	0.177140304	0	0	0	0	0.323769126	0	0	0	0	0	0	0	0	0.106863202	0.150927748	0.260046426	0	0	0	0.201765068
MIR6080	0	0	0	0	0	0	0	0	0	0	0	0	0	0	0	0	0	0	0	0	0	0	0	0	0	0	0	0	0	0	0	0	0	0	0	0	0	0	0	0	0	0	0	0	0	0	0	0	0
MIR634	0	0	0	0	0.144749593	0	0	0	0	0	0	0	0	0	0	0	0	0.140273715	0	0	0	0	0	0	0	0	0	0	0	0	0	0	0	0	0	0	0	0	0	0	0	0	0	0	0	0	0	0	0
MIR4524B	0	0	0	0	0	0	0.147626498	0	0	0	0	0	0	0	0	0	0	0.354953487	0	0.159679518	0	0	0	0	0	0	0	0	0	0	0.121698115	0	0	0	0	0	0	0	0	0.295215111	0	0	0	0	0.123239393	0	0	0	0
MIR4736	0	0	0	0.315596996	0	0	0	0	0	0	0	0	0	0	0	0	0.662329099	0	0	0	0	0	0	0	0	0	0	0	0	0	0	0	0	0	0	0.283436875	0	0	0	0	0	0	0	0	0.301543196	0.313730583	0	0	0
MIR4739	0	0	0	0	0	0	0	0	0	0	0	0	0	0	0	0	0	0.183872302	0	0	0	0.281085075	0.203828465	0	0	0	0	0	0	0	0	0	0	0	0.198397324	0.180020718	0	0.232336575	0	0	0	0	0	0	0	0	0	0	0
MIR4730	0	0	0	0	0	0.182535203	1.563675406	0	0.260100903	0	0	0	0	0.540136333	0	0	0	1.074201341	0.183460858	0.483240646	0.377524807	1.368440495	0.198464558	0.170827533	0	0.774770067	0	1.624484897	0.254056489	0	0.552445388	0	0.330829873	0	1.738587076	1.051699983	0.410585731	0.45244491	1.56778004	1.11676769	0.284631577	0	0	1.298772993	0.372961322	0.388035195	0.23657428	0.665455795	0
MIR548D2	0	0	0	0	0	0	0	0	0	0	0	0	0	0	0	0	0	0	0	0	0	0	0	0	0	0	0	0	0	0	0	0	0	0	0	0	0	0	0	0	0	0	0	0	0	0.169486637	0	0	0
MIR548AA2	0.435924261	0	0.336630767	23.70231048	0.289499186	0	0.175021106	0.177314546	0.203790398	0.906498487	2.645983257	0.178267029	0.3540118	3.173997011	0.997228927	0	1.444150562	1.262463432	0.143742528	3.218283066	1.774755792	2.573232437	0.310996008	0	0.166240493	0.607036341	1.399599081	1.484924338	0.398109137	0	2.308500317	0.178726019	0	2.364849753	1.664901255	0.412006179	0.160848018	0.354492919	0.614181871	0.874993242	0.223010308	1.126213317	0.240166785	3.222385227	1.899411268	2.128193028	0.370714335	3.128328275	0
MIR1268B	0	0	0	0.296661176	0	0	0.339540945	0	0	0	0	0.345838036	0	0	0	0	0	0.272131006	0	0.367262891	0	0.416005911	0	0	0	0	0	0	0	0	0	0	0	0	0	0	0	0.343858132	0	0	0	0	0	0.658044983	0	0	0	0.505746404	0
MIR635	4.746236601	4.294902478	10.99546004	2.270366146	2.292360899	4.529853189	25.11910055	3.334599063	8.068436169	4.710554639	7.129454888	4.940543364	2.277596327	3.560490525	3.948212485	23.40946081	3.970595367	10.69086097	9.959303716	6.933023963	4.098840758	8.27766863	8.465120929	3.179483883	6.746310633	8.2115086	3.463293643	5.669120761	4.531538186	9.070254607	6.997641585	7.78370051	5.131238848	8.642653413	11.38557704	5.165492434	3.50254766	6.3157616	4.458041202	7.794582655	3.311020383	4.299639471	2.496019083	9.400642618	9.255529948	12.93978589	5.503973034	5.676745356	4.263831186
MIR6165	0	0	0	0	0	0	0	0.204756083	0	0.13084874	0.169748926	0	0	0.244347389	0	0	0	0.485948226	0	0	0.341570063	0.247622566	0.538689514	0	0	0	0	0	0	0	0.333221028	0	0	0	0	0	0	0	0	0.202081773	0	0	0	0.587540164	0	0	0	0	0
MIR4740	0.335592487	1.252679889	1.036609028	0.235445378	0.222868421	0.880804787	0	1.365040552	0.627545035	0.872324933	0.678995704	0.274474631	1.090131575	2.606372149	1.919269958	1.387227307	1.235296336	3.455631828	1.327907162	3.789220304	2.277133754	4.292124475	0.957670247	1.648621272	1.02383034	1.246191007	2.42430555	1.633080055	1.225923374	0.705464247	0.444294704	1.651087987	0	2.240687922	0.233038127	1.26871744	0.247654885	2.456129511	0.630430069	1.077769454	0.686730154	0.743147563	0.554670907	2.611289616	2.024647176	1.404317848	2.283129555	2.408316212	1.745427971
MIR3186	0.49746651	0	0	0.174506574	0	0.816039729	0	0.202347188	0.232560807	0.129309343	0.671007519	0.203434139	0	0.965890855	0	0	0.183114516	1.920924752	1.312284725	2.592443937	0.337551592	2.93651231	0.887253317	0	0	1.616383042	0.598946077	0.968320409	0.68146917	0.697164668	0.32930078	0.203957928	0	0.207593146	0.172722376	0.940343514	0	0.606808467	0.467259933	1.19822604	0	0.550803488	0	0.580627926	0.500206949	1.387796462	0.211525238	0.297497885	0
MIR4314	0	0	0	0	0	0.15078995	0	0	0	0	0.15498815	0	0	0	0	0	0	0.147897286	0	0.199599397	0	0	0.163948982	0	0	0	0	0	0	0	0.304245286	0	0	0.191798015	0	0.144799273	0	0	0	0	0	0	0	0.178816572	0	0	0	0	0
MIR744	0.431476055	0	0	0	0	0.283115824	0	0	0	0.112156063	0.145499079	0.176447977	0.175199717	0	0	0.445894492	0	0.2776847	0	0.187379026	0	0.212247914	0	0.132478495	0	0	0	0	0.197023399	0	0	0.176902284	0	0	0	0.271868023	0.159206712	0.175437822	0	0	0	0	0	0.167868618	0	0.150462627	0	0	0
MIR1269B	0	0	0	0	0	0	0	0	0	0	0	0	0	0	0	0	0	0	0.185907003	0	0	0	0	0	0	0	0	0	0	0	0	0	0	0	0	0	0	0	0	0	0	0	0	0	0	0	0	0	0
MIR548H3	0	0.222934557	0	0	0	0	0	0	0	0	0	0	0	0	0	0	0	0	0	0	0	0	0	0	0	0	0	0	0	0	0	0	0	0	0	0	0	0	0.336585545	0	0	0	0	0	0	0	0	0	0
MIR4316	0	0	0	0	0	0.195389794	0	0	0	0	0	0	0	0	0	0	0	0	0	0.258635839	0	0	0	0	0	0	0	0	0	0	0	0	0	0	0	0.375254454	0.219750109	0	0	0	0	0	0	0	0	0	0	0	0
MIR6783	0	0	0	0	0	0	0	0	0	0	0	0	0	0	0	0	0	0	0	0.286924134	0	0	0	0	0	0	0	0	0	0	0	0	0	0	0	0	0	0	0	0.265232326	0	0	0	0	0	0	0	0	0
MIR4731	0	0	0	0	0	0	0	0	0	0	0	0	0	0	0	0	0	0.777517161	0	0	0	0	0.215475805	0	0	0	0	0	0.275832759	0	0	0	0	0	0	0	0	0.491225902	0.283693531	0	0	0	0	0	0	0	0	0	0
MIR1180	0	0	0	0	0	0.402106533	0	0.249268275	0	0	0.206650866	0	0.497668763	0.594932773	0	0	0.225575853	0.788785526	1.010364145	0.798397589	0	0.602907117	0.437197286	0.188157863	0	0.284456643	0	0	0	0	0	1.005010079	0	0	0.425547883	0.579197092	0	0	0.287805031	0.246012593	0.313507244	0	0	0.238422095	0.205398989	0.213700542	0	0	0
MIR6786	0	0	0	0	0	0	0	0	0	0	0	0	0	0	0	0	0	0	0	0	0	0	0	0	0	0	0	0	0	0	0	0	0	0	0	0	0	0	0	0	0	0	0	0	0	0	0	0	0
MIR6776	0.71668904	0	0	0	0	0	0	0	0	0	0.966705748	0	0	0	0	0	0	1.153097485	0.236322461	0	0	0.705094764	1.022597043	0	0	0.332669633	0	0	0	0	0.711624568	0.293837693	0	0.299074871	0.248837322	0.225788697	0	0	0	0.287709642	0	0	0	0.55766524	0.240212377	0.249920973	0	0	0
MIR1253	0	0	0	0	0	0	0	0	0	0	0	0	0	0	0	0	0	0	0	0	0	0	0	0	0	0	0	0	0	0	0	0	0	0	0	0	0	0	0	0	0	0	0	0	0	0	0	0	0
MIR6868	0	0	0	0	0	0	0	0	0	0	0	0	0	0	0	0	0	0.234595695	0	0	0	0	0	0	0	0	0	0	0	0	0	0	0	0	0	0	0	0	0	0	0	0	0	0	0	0	0	0	0
MIR454	0	0	0	0.25796624	0	0	0	0	0	0.095576471	0	0	0	0	0	0.189989827	0	0.118317829	0.242487395	0	0	0	0	0	0	0.170673986	0	0	0	0	0	0	0	0	0	0.231678837	0	0	0.172683019	0.295215111	0	0	0	0.286106514	0.123239393	0	0	0.659669223	0
MIR301A	0	0	0	0	0	0	0	0.199994313	0	0	0.165801276	0	0	0	0	0	0	0.158215701	0	0.213524937	0	0	0	0	0	0	0	0	0	0	0	0	0	0.205179272	0	0	0	0	0	0	0	0	0	0	0	0	0	0	0
MIR132	0	0	0	0	0	0	0	0	0	0	0	0	0	0	0	0	0	0	0	0.181813312	0	0	0.597358669	0	0	0	0	0	0	0	0	0	0	0	0	0	0	0	0.196619279	0	0	0	0	0.162882422	0	0	0	0	0
MIR212	0	0	0	0	0	0	0	0	0	0	0	0	0	0	0	0	0	0	0	0	0	0	0	0	0	0	0	0	0	0	0.127229847	0	0	0	0	0	0	0	0	0	0	0	0	0	0	0	0	0	0
MIR6784	0	0	0	0	0	0	0	0.770127356	0	0.164049167	0	0	1.025049093	0.30634598	2.165624012	0.326101942	0	2.640076929	0.624314561	0.822230353	0.856474188	1.241808688	0	0	0	0	0.253285655	0	0.28818348	0.22111566	0	0	0.750539414	0.526728877	0	0	0	0	0	0.506712504	0	0.232926848	0	0	0	0	0	0	0.328244663
MIR3678	0	0	0	0	0	0	0	0	0	0	0	0	0	0.218352986	0	0	0	0	0	0	0	0	0	0	0	0	0	0	0	0	0	0	0	0	0	0	0	0	0.21126114	0	0	0	0	0	0	0	0	0	0
MIR548AT	0	0	0	0.76722718	0	0	0	0	0	0	0.245843272	0.596272475	0	0.707764851	0	0	0.26835748	0.46919139	0.240396986	0.949817822	0	1.075877355	0.260057007	0	0	0.338405317	0	1.064317691	0.332901606	0	0	0	0	1.521156671	0.506255241	0	0.269004444	0.296429424	0.684777489	0.292670153	0	0.538141339	0	0.567280158	0.488707939	0.508459911	0.619987767	0.871976559	0
MIR6782	0	0	0	0	0	0	0	0	0	0	0	0	0	0	0	0.316649711	0	0	0	0	0	0.301453558	0	0	0	0	0	0	0	0	0	0	0	0	0	0	0	0	0	0	0	0	0	0	0	0.213700542	0	0.366482902	0
MIR2909	0	0	0	0	0	0.201053267	0	0	0.286487951	0	0	0	0	0	0	0	0	0.197196382	0	0	0.415824425	0	0	0	0	0.284456643	0	0	0	0.21470651	0.202830191	0	0	0	0	0.193065697	0	0	0	0	0	0	0	0	0.205398989	0	0	0	0
MIR6780A	0	0	0	0	0	0	0	0	0	0.323273358	0	0	0	0	0	0	0	0	0.205044488	0	0	0.305886699	0	0	0	0	0	0.302600128	0	0	0	0	0	0	0	0.391809798	0	0	0	0	0	0	0	0.483856605	0	0.433686394	0.264406548	0	0
MIR657	0	0	0	0	0	0	0.173235176	0	0.201710904	0	0.727495397	0.176447977	0	0	0	0	0	0.13884235	0.284551535	0	0.29277434	0.212247914	0.15391129	0	0	0.200280698	0.173164682	0.209967436	0.197023399	0	0.142809012	0	0	0	0	0.135934011	0	0	0.202638236	0.519638844	0	0.159245906	0	0	0	0.300925253	0	0	0.448824335
MIR3065	0	0	0	0	0	0	0	0	0	0	0	0	0	0	0	0	0	0	0	0.168469216	0	0	0	0	0	0	0.155689347	0.188778061	0	0	0	0	0.23067037	0	0.134691761	0.2444318	0	0	0	0	0	0	0	0	0	0	0	0	0
MIR1250	0	0	0	0	0	0.245534078	0	0	0	0.09726809	0.126185042	0	0	0	0	0	0	0.361235849	0	0	0	0	0.133480587	0	0	0	0.15017822	0	0	0.131103975	0	0	0.222505047	0.156154136	0.129923911	0	0	0.152149616	0	0.300440157	0.191433627	0.276214138	0	0	0	0.130489712	0	0	0
MIR3183	0	0	0	0	0	0	0	0.204756083	0	0	0.339497852	0.205855974	0	0.488694778	0	0	0	0.323965484	1.327907162	0.218608864	0	0.247622566	0	0	0	0	0	0	0	0	0.499831542	0.206385998	0	0	0.34955719	0.15858968	0	0	0.236411276	0.202081773	0	0.185786891	0	0	0	0	0.428086792	0	0
MIR4525	0	0	0	0.197774118	0	0	0.22636063	0.229326813	0	0	0	0	0	0	0	0	0	0.362841342	0.185907003	0	0	0.277337274	0	0	0.215004371	0	0	0	0	0	0.186603776	0	0	0	0	0.177620442	0	0	0	0.226331585	0	0	0	0.877393311	0.37793414	0.196604499	0	0.33716427	0
MIR378J	0.1939663	0.241341997	0.599140998	0.408249325	0.128813858	0.381816754	0.467258182	0.315587357	0.181354758	0.201675122	1.831419604	0.634565203	0.157519012	0.18830441	1.331163384	0.80179193	0.142795723	3.24559916	0.639588312	1.179284513	0.789684917	1.335798796	1.383789576	0	0	0.180068884	0.778446736	0.943890307	0.177140304	0.407745391	1.283970933	0.636199041	0.23067037	1.456961068	1.750992897	1.955454403	0	0.630932351	1.093131037	1.868792906	0	0.143175219	0	1.509277484	1.040185705	2.029174872	1.484557864	1.391962581	0.605295205
MIR324	0	0.234877479	0	0.662190126	0	0	0	0	0.352994082	0.19627311	1.400428639	0.46317594	0.613199011	0.549781625	0.431835741	0.39015768	1.94559173	3.280150525	0.248982593	1.639566478	1.793242831	2.042886168	2.020085676	0	0	0.17524561	0	2.020936568	0.172395474	0.396823639	1.624452511	0.154789499	0.673475099	2.363225543	1.835175247	1.07048034	0	0	0.886542284	6.062453176	0	0.418020504	0	0.881310245	0.253080897	0.78992879	0.642130187	1.128898224	0.196360647
MIR4729	0	0	0	0	0	0	0	0	0.274550953	0	0	0	0	0.570143908	0	0	0	1.133879194	0.387306256	0	0	1.155571974	0	0	0	0	0	0	0	0	0.194378933	0	0	0	0	0.55506388	0	0	0	0.471524136	0	0	0	0.685463524	0	0	0	0	0
MIR8078	0	0	0	0.176584034	0	0	0	0	0	0	0.169748926	0.411711947	0	0.244347389	0	0	0	0	0	0	0	0	0.179563171	0	0	0	0	0.244962008	0	0	0	0	0.299322266	0	0.34955719	0	0.185741164	0.204677459	0.472822552	0.202081773	0	0	0	0	0	0.175539731	0.428086792	0	0
MIR3976	0	0	0	0	0	0	0	0	0	0	0	0	0	0	0	0	0	0	0	0	0	0	0	0	0	0	0	0	0	0	0	0	0	0	0	0	0	0	0	0	0	0	0	0	0	0	0	0	0
MIR6718	0	0	0	0	0	0	0	0	0	0	0	0	0.214619654	0	0	0	0	0	0	0	0	0	0	0	0	0	0	0	0	0	0	0	0	0	0	0	0	0	0	0	0	0	0	0	0	0	0	0	0
MIR3156-2	0	0	0	0	0	0	0	0	0	0	0	0	0	0	0	0	0	0	0	0	0	0	0	0	0	0	0	0	0	0	0	0	0	0	0	0	0	0	0	0	0	0	0	0	0	0	0	0	0
MIR8057	0	0	0	0	0	0	0	0	0	0	0	0	0	0	0	0	0	0	0	0	0	0	0	0.188157863	0	0	0	0	0	0	0	0	0	0	0	0	0	0	0	0	0	0	0	0.238422095	0	0	0	0	0
MIR320C2	0	0	0.326531844	0	0	0	0	0	0	0	0	0	0	0	0	0	0	0	0.278860504	0	0	0	0	0	0	0	0	0	0	0	0	0	0	0	0	0	0	0	0	0	0	0	0	0	0	0.294906748	0	0	0
MIR3929	0	0	0	0	0	0	0.308673587	0	0	0	0	0	0	0	0	0	0	0	0	0	0	0	0	0	0	0	0	0	0	0	0	0	0	0	0	0	0	0	0	0	0	0	0	0	0	0	0	0	0
MIR4318	0	0	0	0	0	0	0	0	0	0	0	0	0	0	0	0	0	0	0	0	0	0	0	0	0	0	0	0	0	0	0	0	0	0	0	0	0	0	0	0	0	0	0	0.203100303	0	0	0	0	0
MIR5583-1	0	0	0	0	0	0	0	0	0	0	0	0	0	0	0	0	0	0	0	0	0	0	0	0	0	0	0	0	0	0	0	0	0	0	0	0	0	0	0	0	0	0	0	0	0	0	0	0	0
MIR187	0	0	0	0	0	0	0	0	0	0	0	0	0	0	0	0	0	0.124830737	0	0	0	0	0	0	0	0	0	0	0	0	0	0	0	0	0	0	0	0	0	0	0	0	0	0	0	0	0	0	0
MIR4743	0	0	0	0	0	0	0	0	0	0	0	0	0	0	0	0	0	0	0	0	0	0	0	0	0	0	0	0	0	0	0	0	0	0	0	0.11894226	0	0	0	0	0	0	0	0	0	0	0	0	0
MIR4527	0	0	0	0	0	0	0	0	0	0	0	0	0	0	0	0	0	0	0	0	0	0	0	0	0	0	0	0	0	0	0	0	0	0	0	0	0	0	0	0	0	0	0	0	0	0	0	0	0
MIR4528	0	0	0	0	0	0	0	0	0	0	0	0	0	0	0	0	0	0	0	0	0	0	0	0	0	0	0	0	0	0	0	0	0	0	0	0	0	0	0	0	0	0	0	0	0	0	0	0	0
MIR5011	0	0	0	0	0	0	0	0	0	0	0	0	0	0	0	0	0	0	0	0	0	0	0	0	0	0	0	0	0	0	0	0	0	0	0	0	0	0	0	0	0	0	0	0	0	0	0	0	0
MIR548AV	0	0	0	0	0	0	0	0	0	0	0	0	0	0	0	0	0	0	0	0	0	0	0	0	0	0	0	0	0	0	0	0	0	0	0	0	0	0	0	0	0	0	0	0	0	0	0	0	0
MIR4744	0	0.320808264	0.199104783	0	0.171228177	0	0	0	0	0.134040173	0.347778287	0	0	0	0	0	0	0	0	0	0	0.760986422	0	0	0	0.239359858	0	0	0	0	0.170674185	0.422839606	0	0	0.358082975	0	0.190271436	0	0.242177405	0	0	0	0	0.601870411	0	0	0.219263966	0	0
MIR4529	0	0	0	1.331171945	0	0	0	0	0	0	0	0	0.220122722	0	0	0	0	0	0	0	0	0.266670456	0	0	0	0	0	0	0	0	0	0	0	0	0	0	0	0	0	0	0	0	0	0	0	0	0	0	0
MIR3591	0	0	0	0	0	0	0	0	0	0	0	0	0	0	0	0	0	0	0	0	0	0	0	0	0	0	0	0	0	0	0	0	0	0	0	0	0	0	0	0	0	0	0	0	0	0	0	0	0
MIR6788	0	0	0	0	0	0	0	0	0	0	0	0	0	0	0	0	0	0	0	0	0	0	0	0	0	0	0	0	0	0	0	0	0	0	0	0	0	0	0	0	0	0	0	0	0	0	0	0	0
MIR320C1	0	0	0.185529457	0.168557487	0	0	0	0	0	0	0.162033066	0	0	0.233240689	0	0	0	0.46385967	0.158443468	0	0	0	0	0	0	0	0	0	0	0.168349423	0	0.394009633	0	0	0.166834113	0.151381058	0	0.195373938	0	0.192896237	0.24581818	0.354684064	0	0.186944598	0.32210296	0	0	0.862067735	0
MIR4319	0	0	0	0	0	0	0.199729968	0	0	0	0	0	0	0	0	0	0	0	0.164035591	0	0.337551592	0	0	0	0	0	0	0.242080102	0	0	0.16465039	0	0	0	0	0.313447838	0	0	0	0.39940868	0	0	0	0.387085284	0	0	0	0	0
MIR5190	0	0	0	3.152024999	0.175508881	0	0	0	0	0.274782354	0.356472744	0	0	0	0	0	0	0.340163758	0.69715126	0	0	0.260003694	0.18854133	0	0	0	0	0.514420217	0	0	0	0.216705298	0	0	0	0.999114984	0	0	0	0	0	0.195076235	0.145601113	0.205639057	0	0	0	0	0
MIR4526	0	0	0	0	0.161387477	0.159456039	0	0.197695528	0.227214582	0	0.327791029	0	0	0	0.277963235	0.502271956	0	0.31279426	0.320529315	0	0	0	0	0	0	0	0	0	0	0	0	0.39853848	0.289000809	0	0	0	0	0	0	0.780453742	0	0	0.133886081	0.189093386	0	0.169486637	0	0	0.25278612
MIR8062	0	0	0.192077555	0	0.165184829	0	0	0	0	0	0	0	0	0	0.284503547	0	0	0	0.164035591	0	0	0	0.177450663	0	0	0	0	0	0	0	0	0	0.295800828	0	0	0.156723919	0	0	0.233629967	0	0	0.367202325	0.274072684	0	0	0.346949115	0.211525238	0	0
MIR3192	0	0	0	0	0	0	0	0	0.176497041	0.098136555	0.381935083	0.15439198	0	0	0	0.19507884	0.277941676	0.607435282	0.248982593	0.327913296	0	0.742867698	0.673361892	0	0	0	0	0.734886025	0	0.264549093	0.249915771	0.154789499	0	0	0.262167892	0.35682678	0	0	0.531925371	0.303122659	0	0.139340168	0	0.587540164	0.126540449	0.263309597	0.48159764	0	0
MIR6870	0	0	0.27210987	0	0.468023684	0	0	0.859975548	0.329461144	0	0.237648496	0	0	0	0	0	0	2.494534226	0.232383753	0	0.478198088	0.346671592	0.502776879	0	0.268755464	0	0.282835648	0	0	0.246912487	1.166273597	0.288940398	1.257153518	0	0.489380066	0	0.260037629	0.286548443	0.330975786	1.414572408	0.360533331	1.040406588	0.388269635	0.27418541	0.708626512	0.491511247	0	0	0.366539874
MIR4755	0	0	0	0	0.195009868	0.385352094	0	0.238882097	0.274550953	0.152656863	0	0.240165302	0	0.285071954	0	0	0	0.566939597	0.193653128	0.255043674	0.398498407	0.577785987	0	0	0.447925774	0	0.235696373	0	0	0	0	0	0	0	0.203908361	0	0	0.238790369	0.275813155	0.471524136	0	0.216751372	0	0.456975683	0	0.204796353	0	0.351212781	0
MIR499A	0.17329776	0	0.267649052	0	0	0	0	0.281959196	0.162030071	0	0.350628929	0.1417369	0.703670996	1.009435115	0.198219684	0.537266314	0.255159571	2.119052919	0.228574184	0.752587891	0.705538163	0.852471128	0.370900977	0	0.264349637	0.643524864	0.139099499	0.674649465	0	0.364297111	0.344146307	0	0.412181481	0.289269137	0.12033936	0.436771578	0.127887359	0	0.325549954	0.695691348	0	0	0.09547614	0.40453585	0	0.241726843	0.589496565	0.829092466	0.180265512
MIR644A	0	0	0	0	0	0	0	0	0	0	0	0	0	0	0	0	0	0.289501071	0.296660111	0	0	0	0.160460706	0	0	0	0	0.21890222	0	0	0.297771982	0	0	0	0	0.425155312	0	0	0.21126114	0	0	0	0	0	0.150771598	0.313730583	0	0	0.233961622
MIR3616	0	0	0	0	0	0	0	0.186951206	0	0	0.15498815	0	0	0	0	0	0	0	0	0.598798192	0	0	0.163948982	0	0	0	0	0.223660964	0	0	0.152122643	0.18843939	0	0	0	0	0	0	0	0.369018889	0	0	0	0.178816572	0	0.160275407	0	0	0
MIR548O2	0	0	0	0	0	0	0	0	0	0	0	0	0.154680832	0	0	0	0	0.122581534	0	0	0	0	0	0	0	0	0	0	0	0	0	0.156183999	0	0	0	0	0	0	0	0	0	0	0	0	0	0	0	0	0
MIR3194	0	0	0	0	0	0	0	0	0	0	0	0	0	0.281166859	0	0	0	0	0	0	0	0	0	0	0	0	0.232467656	0	0	0	0	0	0	0	0	0	0	0	0	0	0	0	0	0	0.19414425	0	0	0	0
MIR4325	0	0	0	0	0	0	0	0	0	0	0	0	0	0	0	0	0	0	0	0	0	0	0	0	0	0	0	0	0	0	0.155503146	0	0	0	0	0	0	0	0	0	0	0	0	0	0	0	0	0	0
MIR3195	0	0	0	0	0	0	0	0	0	0	0	0	0	0	0	0	0	0	0	0	0	0	0	0	0	0	0	0	0	0	0	0	0	0	0	0	0	0	0	0	0	0	0	0	0	0	0	0	0
MIR646	0	0	0.173687151	0	0	0.147581653	0	0	0	0	0.15169053	0.183956402	0	0	0	0	0	0.289501071	0	0	0	0	0	0	0	0.417606561	0	0	0	0	0	0.368860082	0	0	0	0	0	0.182903261	0	0.180583712	0	0	0	0.175011964	0	0	0	0	0
MIR4533	0	0	0	0	0	0	0	0	0	0	0	0	0	0	0	0	0	0	0	0	0	0.292961909	0	0	0	0	0	0	0	0	0.197116664	0.244174984	0	0	0	0	0	0	0	0.23908266	0	0	0	0	0	0	0	0.712318879	0
MIR548AG2	0	0	0	0.231766544	0	0	0	0	0	0	0	0	0	0	0	0	0	0	0	0	0	0	0	0	0	0.306679818	0	0	0	0	0	0	0	0	0	0	0	0	0	0.265232326	0	0	0	0	0	0.460791794	0	0	0
MIR1302-5	0	0	0	0.098887059	0	0	0.113180315	0.114663406	0.263568915	0.146550589	0	0	0	0	0	0	0	0.181420671	0.185907003	0	0	0.277337274	0.100555376	0	0.215004371	0	0	0.137178725	0	0	0.279905663	0.115576159	0	0	0	0.355240883	0	0	0	0.678994756	0	0	0	0.109674164	0	0.098302249	0	0	0
MIR1-1	0	0	0	0	0	0	0	0	0	0	0	0	0	0	0	0	0	0	0	0	0	0	0	0	0	0	0	0	0	0	0	0	0	0	0	0	0	0	0	0	0	0	0	0	0	0	0	0	0
MIR4756	0	0	0	0	0	0	0	0	0	0	0	0	0	0	0	0	0	0	0	0	0	0	0	0	0	0	0	0	0	0	0	0	0	0	0	0	0	0	0	0	0	0	0	0	0	0	0	0	0
MIR647	0.880930278	1.644142355	3.741510709	4.017286763	0.438772203	1.445070353	0.884221212	3.404069877	1.647305718	1.259419122	9.505939851	2.341611699	0.894248558	14.96627757	10.32807146	2.731103761	2.75625495	27.35483555	11.90966736	8.607724009	5.977476105	26.00036941	16.49736636	0	0.167972165	2.657891757	3.181901035	5.787227444	2.011280536	1.234562433	9.475972979	5.959395703	0.785720949	7.352257244	5.199663201	12.21140536	1.462711665	2.507298876	11.99787225	9.902006854	1.577333321	1.625635294	0.121334261	11.65287991	5.46232936	6.143890586	5.618639139	16.5948039	1.145437106
MIR6813	0.377541548	0	0.291546289	0	0	0	0	0.614268248	0	0	0.763870167	0	0	0.366521083	0	0	0	0.242974113	0	0.327913296	0	0.371433849	0.269344757	0	0	0	0	0	0.689581898	0	0	0	0	0	0.262167892	0	0	0.307016189	0	0.303122659	0	0.278680336	0.20800159	0	0	0.263309597	0.321065094	0.903118579	0
MIR645	0	3.358248214	0.347374302	0	0.149369261	0	0.541820658	0.182973521	0.420588694	0.116928661	1.213524236	0.551869206	0.182655025	0.436705972	0	0	0.33116455	0.434251606	0.741650277	0.781410406	0.305232822	0.885118959	0.802303531	0.690579389	0.514638123	0	0	1.094511101	0	0.472811144	0.297771982	0	0.267479472	0.187717206	0.156185127	0.708592187	0.497944397	0.182903261	0.21126114	1.805837116	0	0.498066984	0.371747523	0.700047855	0.603086393	0.784326458	0.765091287	0	0.233961622
MIR941-4	0	0	0	0	0	0	0	0	0	0	0	0	0	0	0	0	0	0	0	0	0	0	0	0	0	0	0	0	0	0	0	0	0	0	0.203908361	0	0	0	0	0	0	0	0	0	0	0	0	0	0
MIR941-5	0	0	0	0	0	0	0	0	0	0	0	0	0	0	0	0	0	0	0	0	0	0	0	0	0	0	0	0	0	0	0	0.240783665	0	0	0	0	0	0	0	0	0	0	0	0	0	0	0	0	0
MIR941-2	0	0	0	0	0	0	0	0	0	0	0	0	0	0	0	0	0	0	0	0	0	0	0	0	0	0	0	0	0	0	0	0	0	0	0	0	0	0	0	0	0	0	0	0	0	0	0	0	0
MIR6812	0	0	0	0.231766544	0.219386102	0.216760553	0	0.268742359	0	0	0.668386396	0	0	0.320705948	0	0	0	0.425204698	0.435719538	0	0	0.650009235	0.707029987	0	0	0.306679818	0.26515842	0	0.30169208	0.925921824	0.656028899	0	0	0.275709647	0.458793812	0.208148955	0	0.537278331	0.3102898	0	0	0	0	0.514097643	0	0	0.842795871	0	0
MIR298	0	0	0	0	0	0	0	0.390897976	0	0.12490107	0	0.392997768	0.195108776	0	0	0	0	0	0.316886936	0	0	0	0.171401209	0	0	0	0.192842487	0	0	0	0	0	0	0	0	0	0	0	0	0.192896237	0	0	0	0	0	0.167560652	0	0	0
MIR1289-1	0	0	0	0.206014706	0	0	0	0	0.137275476	0	0	0	0	0.142535977	0	0	0	0.283469798	0	0	0	0	0	0	0	0	0	0	0	0	0.097189466	0.120391832	0	0	0	0.27753194	0	0	0.413719733	0.117881034	0	0	0	0.114243921	0.098420349	0	0.124858648	0	0
MIR3646	1.006777461	1.879019834	2.13800612	0	0.501453947	0.495452693	0.404215411	1.023780414	1.41197633	1.3084874	0.339497852	0.205855974	1.021998352	0.733042167	2.591014443	0.26010512	1.667650054	0.161982742	2.323837534	2.623306365	0	1.733357961	4.668642452	0	2.111650076	0	0.202025463	1.224810041	0	0.529098185	0	0.825543993	0.299322266	2.730838405	0.524335785	1.90307616	0.185741164	1.023387296	1.418467655	0	0.257523808	0	1.248009541	3.133547539	0.337441196	0	0.428086792	4.515592897	0.261814196
MIR124-3	0	0	0	0	0	0	0	0	0	0	0	0	0	0	0	0	0	0	0	0	0	0	0	0	0	0	0	0	0	0	0	0	0	0	0	0	0	0	0	0	0	0	0	0	0	0.169486637	0	0	0
MIR3196	0	0	0	0	0	0	1.326331818	0	0	0	0	0	0.268274567	0	0.755712546	0	0	7.653684557	0.653579306	0	0	4.550064647	0	0	0.503916495	0	0	0	0	1.157402281	0	0	0.785720949	0	0	4.787425965	0	0	0	0	0	0	0.182001391	0	0	0	0.280931957	0	0
MIR4326	0	0	0	0	0	0.235130091	0	0	0	0.372586243	0.241676437	0.586166162	0.5820194	0.347884418	0	0	0.263809048	3.689911952	0.236322461	0.933719215	0	1.057642146	1.278246304	0	0	0.9980089	0	0	0	0	0.237208189	0.587675385	0.426153735	0.897224613	0.497674643	1.128943485	0	0	1.009756636	0.575419285	0	0	0	0	0.72063713	0.249920973	0	0	0
MIR3193	0	0	0	0.269691979	0	0	0	0	0.359412157	0.199841712	0.777758715	0	0	0.746370206	0	0	0.282995161	0	0	0.333875355	0	0	0.274241934	0	0.293187779	0	0	0	0.351059875	0.538718152	0	1.576038533	0	0	0	0	0.567354828	0.312598301	0	0.30863398	0	0.283747251	0	0.299111356	0	0	0	0	0
MIR6871	0	0	0	0	0	0.247726346	0	0	0	0	0.254623389	0	0	0.366521083	0	0	0	0.971896452	0	0	0	0	0.269344757	0	0	0	0	0.734886025	0	0.264549093	0	0	0	0	0	0	0	0	0	0.606245318	0	0	0	0.293770082	0.506161794	0	0	0	0
MIR103A2	1.084221881	3.372599702	1.255891707	0.760669683	0.900045545	1.778548127	1.741235617	2.866585159	1.520589893	0.845484166	2.010871891	1.551837339	0.880490888	1.31571671	3.100359163	2.24090565	0.598643609	1.22110067	1.6088106	3.531373952	4.046291517	2.666704555	1.160254337	7.4901303	0.82693989	2.767981948	2.175658827	3.429468115	2.475422198	1.709394137	1.255986951	1.111309222	2.256429391	1.357339799	1.882231023	1.024733317	1.800260511	3.306328188	1.018387034	0.652879573	3.050666644	2.0007819	1.642679225	1.476382975	2.180389266	0.756171149	1.383049634	1.945178479	0.563907498
MIR3617	0	0	0	0	0	0	0	0.217715329	0	0	0	0	0	0	0	0	0	0.172234814	0	0	0	0	0	0	0	0	0	0	0	0	0	0	0	0	0	0	0	0	0.754122044	0	0	0	0	0	0	0	0	0	0
MIR7850	0	0	0	0	0	0	0	0	0	0	0	0	0	0	0	0	0	0.172234814	0	0	0	0	0	0	0	0	0.214811884	0	0	0	0	0	0	0	0	0.168627002	0	0	0	0	0.273822783	0	0	0	0	0	0	0	0
MIR1227	0	0	0	0	0	0	0	0	0	0	0	0	0	0	0	0	0	0	0	0	0	0	0	0	0	0	0	0	0	0	0	0	0	0	0	0	0	0	0	0	0	0	0	0	0	0	0	0	0
MIR4747	0	0	0	0	0	0	0	0	0	0	0	0	0	0	0	0	0	0	0	0	0	0	0	0	0	0	0	0	0	0	0	0	0	0	0	0	0	0	0	0	0	0	0	0	0	0	0	0	0
MIR7-3	0	0	0	0	0	0	0	0	0	0	0	0	0	0	0	0	0	0	0	0.166937678	0	0	0	0	0	0	0	0	0	0	0	0	0	0	0	0	0	0	0	0	0	0	0	0	0	0	0	0	0
MIR1470	0	0	0	0	0	0	0	0	0	0	0	0	0	0	0	0	0	0	0	0	0	0	0	0	0	0	0	0	0	0	0	0	0	0	0	0	0	0	0	0	0	0	0	0	0	0	0	0	0
MIR640	0	0	0	0	0	0	0	0	0	0	0	0	0	0	0	0	0	0.283469798	0	0	0	0	0	0	0	0	0	0	0	0	0	0	0	0	0	0.13876597	0	0	0	0	0	0.162563529	0	0	0	0	0	0	0
MIR1270	0.509453655	1.584715523	9.835296498	5.182635009	1.353321495	0.835703337	0	1.865007212	3.096140867	1.721528001	1.030764562	1.250016996	1.448036219	4.698535334	14.56795269	0.78971675	0.750107655	23.27867646	19.48663763	2.212427054	2.419797556	11.02666269	2.725898744	0.312840784	2.331372702	0.709428013	0.613378513	3.718700366	1.163150189	0.713963816	3.035121651	2.50647092	0.605857117	24.23587448	2.122612334	1.284003192	0.375958018	2.692864886	1.914076836	3.681296868	0.260626504	0.376050574	0	36.66816925	5.634861418	2.309510678	8.881511506	4.874664139	6.889183173
MIR6719	0	0.604742016	0.562985937	0.170494929	0.161387477	0	0	0	0	0.252673429	0.163895515	0	0.197351406	0.235921617	0.555926471	0	0.357809973	1.563971302	0.801323287	0.211070627	0.65958357	0.478167713	0	0	0	0.225603544	0	0	0	0.51085342	0.160865324	0	0	0.405641779	0.337503494	1.378089633	0.358672592	0	0.456518326	0.975567178	0	0.358760892	0	0.189093386	0.651610585	0.338973274	0.206662589	0.871976559	0.75835836
MIR641	0	0.79715993	0.329830145	0.449486631	0.283650717	0.140128034	1.028911956	0.173732434	0.998367102	0.222046347	0.720146958	0.174665674	0	0	0	0.220695253	0.314439067	1.511838925	1.690063661	0.741945234	0	0.630311986	0.15235663	0.262280657	0.325764199	0	0.342831088	0	0.195033264	0.448931794	0.565465987	0.875576963	0.253970408	0.178236539	0.593187959	0.941926584	0.630394253	0	1.604731085	1.028779933	0.655515147	0.157637362	0.23531493	0.498518927	0.143156871	0.595771208	0	1.277137385	0.222145378
MIR6797	0	0.365364968	0	0.206014706	0.585029604	0.192676047	0	0.238882097	0.274550953	0.152656863	0.594121241	0.240165302	0	1.425359769	1.007616728	0	1.729414871	2.078778522	0.580959383	0.765131023	0.796996814	2.311143948	1.675922931	0	0.671888661	0.817812848	0	0.571578019	1.609024428	0.205760405	1.943789329	0.240783665	1.047627932	0.245075241	0.407816722	0.370042587	0.216698024	0.477580738	0.55162631	4.007955155	0	0.650254117	0.485337044	2.513366255	1.181044186	1.43357447	0	1.404851123	0
MIR6088	0	0	0	0	0	0	0.33288328	0	0	0	0	0	0	0	0	0	0	0	0	0	0	0	0	0	0	0	0	0	0	0	0	0	0	0	0	0	0.305926623	0	0	0	0	0.306001938	0	0.32257107	0	0	0	0	0
MIR3190	0	0	0	0	0	0	0	0	0	0	0	0	0	0	0	0	0	0	0	0	0	0	0	0	0	0	0	0	0	0	0	0	0	0	0	0	0	0	0	0	0	0	0	0	0	0	0	0	0
MIR4324	0	0.730729935	0.226758225	0.206014706	0.390019736	0	1.178961616	0.238882097	0.274550953	0.305313727	0.198040414	0.240165302	0	1.140287815	0	0.303455973	0	1.322859059	0.387306256	0	0.398498407	0.86667898	0.837961466	0.180317952	0.223962887	0.545208566	0	0.571578019	0.268170738	0.617281216	0.194378933	0.240783665	0	0.490150483	0.407816722	0.740085173	0.433396049	0	1.930692086	0.943048272	0.300444442	0.216751372	0	0.685463524	0.196840698	0.409592706	0	0	0
MIR8074	0	0	0	0	0	0	0	0	0	0	0	0	0	0	0	0	0	0	0	0	0	0	0	0	0	0	0	0	0	0	0	0	0	0	0	0	0	0	0	0	0	0	0	0	0	0	0	0.624378277	0
MIR643	0.435924261	0	0.168315383	0	0	0.143017272	0	0	0.203790398	0	0.14699907	0	0	0.423199601	0.249307232	0.225245671	0	0.981916003	0.287485056	0.378621537	0	0.214436036	0.466494012	0	0.332480987	0	0.174949885	0	0.199054568	0.305458746	0.28856254	0.178726019	0.259206911	0.727646078	0	0.412006179	0.160848018	0	0.409454581	0.524995945	0.223010308	0	0	0.339198445	0.584434236	0.456041363	0.370714335	0.782082069	0
MIR6801	0	0	0	0	0	0.175603486	0.214899333	0	0	0.139130306	0	0	0	0	0	0	0	0.344469628	0	0	0	0	0.190927929	0	0	0	0	0	0	0	0.354310966	0	0.318266713	0	0	0.168627002	0	0	0.251374015	0.644615274	0.273822783	0	0	0.416484167	0	0.373299681	0	0	0
MIR8061	0	0	0	0	0	0	0	0	0	0	0	0	0	0	0	0	0	0	0	0	0	0	0	0	0	0	0	0	0	0	0	0	0	0	0	0	0	0	0	0.226331585	0	0	0	0	0	0	0	0	0
MIR7975	0	0	0	0	0	0	0	0	0	0	0	0	0	0	0	0	0	0	0	0	0	0	0.443626658	0	0	0	0	0	0	0	0	0	0	0	0	0	0	0	0	0	0	0	0	0	0	0	0	0	0
MIR6804	0	0	0	0.218133218	0	0	0	0	0	0.161636679	0	0	0	0.301840892	0	0.321306325	0	1.000481641	0.410088977	0	0.84387898	0	0.221813329	0	0	0	0	0.907800383	0.283945487	0	0	0	0	0.259491432	0	0.195904899	0	0	0	0.49926085	0	0	0.171295427	0.241928303	0	0.216843197	0	0	0
MIR6802	0	0	0	0	0	0	0	0	0	0	0	0	0	0	0	0	0	0	0	0	0	0	0	0	0	0	0	0	0	0	0	0	0	0	0	0	0	0	0	0	0	0	0	0	0	0	0	0	0
MIR4754	0	0	0.366889712	0.333327164	0	0	0.19075334	0	0	0	0	0	0.192916543	0	0	0.981969891	0.17488465	0.152882588	0.156663205	0.206327467	0	0	0.508426058	0.437625591	0	0.220533802	0.190675717	0	0	0	0	0	0	0	0.329919146	0.149680147	0	0	0.446259487	0.190728864	0	0	0	0	0.318483825	0.165677948	0.202018486	0.284127194	0
MIR6803	0	0	0	0	0	0	0	0	0	0	0	0	0	0	0	0	0	0	0	0	0	0	0	0	0	0	0	0	0	0	0.215312049	0	0	0	0	0	0	0	0	0	0	0	0	0	0	0	0	0	0
MIR6807	0	0.285937801	0	0	0	0	0	0	0	0	0.15498815	0.187955454	0	0	0	0	0	0.443691858	0	0	0	0.226090169	0	0	0	0	0	0	0	0	0	0	0	0	0	0	0	0	0.215853774	0.184509444	0	0	0	0	0	0	0	0	0
MIR6806	0	0	0	0	0	0	0	0	0	0	0	0.270185965	0	0	0	0	0	0.212602349	0.217859769	0.286924134	0	0	0	0	0	0.306679818	0	0	0	0	0	0	0	0	0	0	0	0	0.3102898	0	0.337999997	0	0	0	0.221445785	0	0	0	0
MIR4530	0	0.939509917	0	0	0	0.247726346	0.909484675	0.307134124	0	0	1.527740333	0.926351881	0	0.733042167	0	0.39015768	0	0.242974113	0.248982593	0.327913296	1.537065284	0	0	0.231837366	0.287952283	0	0	0	0	0.793647278	0	0.619157995	0	0	0	0.23788452	0.278611746	0.307016189	0	1.212490635	0.386285711	0.278680336	0.20800159	0.293770082	0	1.053238386	0.642130187	0.903118579	0
MIR320E	0	0.469754959	0.583092578	1.456818277	0.250726973	0.619315866	0.151580779	2.764207118	0.705988165	0.39254622	1.782363722	0.46317594	3.219294808	3.665210834	0.647753611	0.19507884	0.277941676	3.037176412	2.365334632	2.623306365	1.280887737	4.271489261	1.616068541	0	0.431928425	0.525736831	0.757595484	1.653493555	0.689581898	0.396823639	1.37453674	1.547894988	0	2.993419021	0.786503677	3.44932554	0	0.767540472	1.418467655	3.637471906	0	1.114721344	0.104000795	3.525240982	1.012323588	2.896405562	0.321065094	6.773389345	0.785442587
MIR3187	0	0	0	0	0	0	0	0	0	0	0	0	0	0	0	0	0	0	0	0	0	0	0	0	0	0	0	0	0	0	0	0	0	0	0	0	0	0	0	0	0	0	0	0	0	0	0	0	0
MIR769	0	0	0	0	0	0	0	0	0	0	0	0	0	0	0	0	0	0	0.236322461	0	0	0	0	0	0	0	0	0	0	0	0	0	0.213076867	0	0	0.225788697	0	0	0	0	0	0.264510149	0	0	0	0	0	0	0
MIR6796	0	0	0	0	0	0	0	0	0	0	0	0	0	0	0	0	0	0	0	0	0	0	0	0	0	0	0	0	0	0	0.451460747	0	0	0	0	0.214863437	0	0	0	0	0	0	0	0	0	0	0	0	0
MIR5695	0	0	0.38415511	0	0	0	0.199729968	0.202347188	0	0	0.671007519	0.406868277	0.201994968	0	0	0	0	0.160077063	0.164035591	0	0	0.734128078	0.177450663	0	0	0	0.199648692	0.242080102	0	0.348582334	0.16465039	0	0	0.207593146	0.172722376	0.313447838	0	0	0	1.397930379	0	0.183601163	0	0.387085284	0	1.040847346	0.423050476	2.082485195	0
MIR6515	0	0	0	0	0	0	0	0	0	0	0	0	0	0	0	0	0	0	0	0	0	0	0	0	0	0	0	0	0	0	0	0	0	0	0	0	0	0	0	0	0	0	0	0	0	0	0	0	0
MIR5589	0	0	0	0	0	0	0	0	0	0	0	0	0	0	0	0	0	0	0	0	0	0	0	0	0	0	0	0	0	0	0	0	0	0	0	0	0	0	0	0	0	0	0	0	0	0	0	0	0
MIR4322	0	0	0	0	0.1923385	0	0	0	0	0	0	0.473750734	0	0	0	0	0	0.372782201	0	0.251549925	0	0	0	0.533543528	0	0	0.232467656	0	0	0.20294177	0	0	0	0	0	0	0	0	0	0	0.296328765	0	0.319125727	0	0.19414425	0.201990923	0	0	0
MIR99B	0	0	0	0.423801681	0	0	0	0	0	0	0	0	0	0.293216867	0	0	0	0	0	0	0	0	0	0	0	0	0	0.29395441	0	0	0.59979785	0	0	0	0	0.190307616	0	0.245612951	0	0	0	0	0	0.235016065	0	0.421295354	0	0	0.314177035
MIRLET7E	0	0	0	0	0	0	0	0	0	0	0	0	0	0	0	0	0	0	0	0	0	0	0	0	0	0	0	0	0	0	0	0	0	0	0	0	0	0	0	0	0	0	0	0	0	0	0	0	0
MIR125A	0	0	0	0	0	0	0	0	0	0	0	0	0	0	0	0	0	0	0	0	0	0	0	0	0	0	0	0	0	0	0	0	0	0	0	0	0	0	0	0	0	0	0	0	0	0	0	0	0
MIR3188	0	0	0	0	0.165184829	0.163207946	0	0	0.232560807	0	0	0	0	0	0	0	0	0.320154125	0.328071181	0	0	0.489418718	0	0.152739912	0	0	0	0	0	0	0	0	0	0	0.345444752	0	0	0.202269489	0	0.19970434	0	0	0	0	0	0	0.423050476	0	0
MIR3189	4.923555527	1.081079905	0.223651948	0	1.731046501	0.570109948	0	0.706829217	2.166319848	5.420364243	10.15703162	7.34313637	0	1.96816801	0.331271253	3.89088755	0.426431064	53.68063689	0.191000345	5.785648283	7.074711445	6.55351777	7.231722239	3.023413327	1.767159217	0	1.162338278	0.845622275	0	3.855893625	8.435513143	0.237485258	11.02161988	0.725154139	4.022301912	11.49666557	0	2.355192682	1.632209357	131.8458995	4.741260238	0.427564351	0.478688591	6.084662516	0.3882885	3.029863851	1.477779061	3.117614822	0
MIR6799	0	0	0	0	0	0.201053267	0	0	0	0	0	0	0	0	0	0	0	0.197196382	0	0	0	0	0	0	0	0	0	0	0	0	0	0	0	0	0	0	0	0	0	0	0	0	0	0	0	0	0.260574569	0	0
MIR4749	0	0	0	0	0	0	0	0	0	0	0	0	0	0	0	0	0	0	0	0	0	0	0	0	0	0	0	0.674649465	0	0	0	0	0	0	0	0	0	0	0	0	0	0	0	0	0	0	0	0.414546233	0
MIR4999	0.23233326	0	0	0	0	0.152446982	0	0	0	0	0.313382632	0	0.377353238	0	0	0	0	0.598090124	0	0	0	0	0.16575062	0	0	0.43137381	0	0.67835633	0	0	0	0	0.276297476	0	0	0.146390474	0.171453382	0	0	0.373074042	0.237714284	0	0	0.180781589	0	0.162036675	0.197578519	0.833647919	0
MIR7974	0	0	0	0	0	0	0	0.217715329	0	0	0	0.437769665	0	0	0	0	0	0.344469628	0	0.232444868	0	0	0.190927929	0	0	0	0	0	0	0	0.177155483	0.219448403	0	0	0	0.168627002	0	0	0	0	0.273822783	0	0	0.208242083	0	0.186649841	0	0	0
MIR150	0	0	0	0	0	0	0	0	0	0	0	0	0	0.183260542	0	0	0	0.121487056	0	0	0	0	0	0	0	0	0	0	0	0	0	0.154789499	0	0	0	0	0	0	0	0.151561329	0	0	0	0	0	0.131654798	0	0	0
MIR5088	0	0	0	0	0	0	0	0	0	0	0	0	0	0	0	0	0	0	0	0	0	0	0	0	0	0	0	0	0	0	0	0	0	0	0	0	0	0	0	0	0	0	0	0	0	0	0	0	0
MIR4746	0	0	0	0	0	0	0	0	0	0	0	0	0	0	0	0	0	0	0	0	0	0	0	0	0	0	0	0	0	0	0	0	0	0	0	0	0	0	0	0	0	0	0	0	0	0	0	0	0
MIR6798	0	0	0	0	0	0	0	0	0	0	0	0	0	0	0	0	0	0	0	0	0	0	0	0	0	0	0	0	0	0	0	0	0	0	0	0	0	0	0	0	0	0	0	0	0	0	0	0	0
MIR512-1	0	0	0	0	0	0	0	0	0	0	0	0	0	0	0	0	0	0	0	0	0	0	0	0	0	0	0	0	0	0	0	0	0	0	0	0	0	0	0	0	0	0	0	0	0	0	0	0	0
MIR512-2	0	0	0	0	0	0	0	0	0	0	0	0	0	0	0	0	0	0	0	0	0	0	0	0	0	0	0	0	0	0	0	0	0	0	0	0	0	0	0	0	0	0	0	0	0	0	0	0	0
MIR1323	0	0	0	0	0	0	0	0	0	0	0	0	0	0	0	0	0	0	0	0	0	0	0	0	0	0	0	0	0	0	0	0	0	0	0	0	0	0	0	0	0	0	0	0	0	0	0	0.346401647	0
MIR498	0	0	0	0	0	0	0	0	0	0	0	0	0.138464293	0	0	0	0	0	0	0	0	0	0	0	0	0	0	0	0	0	0	0	0	0	0	0	0	0	0	0	0	0	0	0	0	0	0	0	0
MIR520E	0	0	0	0	0	0	0	0	0	0	0	0	0	0	0	0	0	0	0	0	0	0	0	0	0	0	0	0	0	0	0	0	0	0	0	0	0	0	0	0	0	0	0	0	0	0	0	0.290658853	0
MIR515-1	0	0	0	0	0	0	0	0	0	0	0	0	0	0	0	0	0	0	0	0	0	0	0	0	0	0	0	0	0	0	0	0	0	0	0	0	0	0	0	0	0	0	0	0	0	0	0	0	0
MIR519E	0	0	0	0	0	0	0	0	0	0	0	0	0	0	0	0	0	0	0.165988395	0	0	0.247622566	0	0	0	0	0	0	0	0	0	0	0	0	0	0	0	0	0	0	0	0	0	0	0	0	0	0.903118579	0
MIR515-2	0	0	0	0	0	0	0	0	0	0	0	0	0	0	0	0	0	0	0	0	0	0	0	0	0	0	0	0	0	0	0	0	0	0	0	0.115839418	0	0	0	0	0	0	0	0	0	0	0	0	0
MIR519C	0	0	0	0	0	0	0	0	0	0	0	0	0	0	0	0	0	0	0	0	0	0	0	0	0	0	0	0	0	0	0	0	0	0	0	0	0	0	0	0	0	0	0	0	0	0	0	0	0
MIR1283-1	0	0	0	0	0	0	0	0	0	0	0	0	0	0	0	0	0	0	0	0	0	0	0	0	0	0	0	0	0	0	0	0	0	0	0	0	0	0	0	0	0	0	0	0	0	0	0	0	0
MIR520A	0	0	0	0	0	0	0	0	0	0	0	0	0	0	0	0	0	0	0	0	0	0	0	0	0	0	0	0	0	0	0	0	0	0	0	0	0	0	0	0	0	0	0	0	0	0	0	0	0
MIR526B	0	0	0	0	0	0	0	0	0	0	0	0	0	0	0	0	0	0.163934341	0	0	0	0	0	0	0	0	0	0	0	0	0.505853609	0	0	0	0	0	0	0	0	0	0	0	0	0	0	0	0	0	0
MIR519B	0	0	0	0	0	0	0	0	0	0	0	0	0	0	0	0	0	0	0	0	0	0	0	0	0	0	0	0.50806935	0	0	0	0	0	0.217844659	0	0	0	0	0	0	0	0	0	0	0	0	0	0.312189139	0
MIR525	0	0	0	0	0	0	0	0	0	0	0	0	0	0	0	0	0	0	0	0	0	0	0	0	0	0	0	0	0	0	0.16465039	0	0	0	0	0	0	0	0	0	0	0	0	0	0	0	0	0	0
MIR518F	0	0	0	0	0	0	0	0	0	0	0	0	0	0	0	0	0	0	0	0	0	0.239083857	0	0	0	0	0	0	0	0	0	0	0	0	0	0	0	0	0	0	0	0	0	0	0	0	0	0	0
MIR520B	0	0	0	0	0	0	0	0	0	0	0	0	0	0	0	0	0	0	0	0	0	0	0	0	0	0	0	0	0	0	0	0	0	0	0	0	0	0	0	0	0	0	0	0	0	0	0	0	0
MIR518B	0	0	0	0	0	0	0	0	0	0	0	0.208336166	0	0	0	0	0	0	0	0	0	0	0	0	0	0	0	0	0	0	0	0	0	0	0	0	0	0	0	0	0	0	0	0	0	0	0	0	0
MIR526A1	0	0	0	0	0	0	0	0	0	0	0	0.203434139	0	0	0	0	0	0	0	0	0	0	0	0	0	0	0	0	0	0	0	0	0	0	0	0	0	0	0	0	0	0	0	0	0	0	0	0	0
MIR520C	0	0	0	0	0	0	0	0	0	0	0	0	0	0	0	0	0	0	0	0	0	0.239083857	0	0	0	0	0	0	0	0	0	0	0	0	0	0	0	0	0	0	0	0	0	0.378186772	0	0	0	0	0
MIR517A	0	0	0	0	0	0	0	0	0	0	0	0.198757492	0	0	0	0	0	0	0	0	0	0	0	0	0	0	0	0	0	0	0	0	0	0	0	0	0	0	0	0	0	0	0	0	0	0	0	0	0
MIR519D	0	0	0	0	0	0	0	0	0	0	0.162033066	0	0	0	0	0	0	0.15461989	0	0	0	0	0	0	0	0	0	0	0	0	0	0	0	0	0	0	0	0	0	0	0	0	0	0	0	0	0	1.72413547	0
MIR521-2	0	0	0	0	0	0	0	0	0	0	0	0	0	0	0	0	0	0	0	0	0	0	0	0	0	0	0	0	0	0	0.160865324	0	0	0	0	0	0	0	0	0	0	0	0	0	0	0	0	0	0
MIR520D	0	0	0	0	0	0	0	0	0	0	0	0	0	0.235921617	0	0	0	0	0	0	0	0	0	0	0	0	0	0	0	0	0	0	0	0	0	0	0	0	0	0	0	0	0	0	0	0	0	0	0
MIR517B	0	0	0	0	0	0	0	0	0	0	0	0	0	0	0	0	0	0	0	0.274076784	0	0	0	0	0	0	0	0	0	0	0	0	0	0	0	0	0	0	0	0	0	0	0	0	0	0	0	0	0
MIR520G	0	0	0	0	0	0	0	0	0	0	0	0	0	0	0	0	0	0	0	0	0	0	0	0	0	0	0	0	0	0	0	0	0	0	0	0	0	0	0	0	0	0	0	0	0	0	0	0	0
MIR516B2	0	0	0	0	0	0	0	0	0	0	0	0	0	0	0	0	0	0	0	0	0	0	0	0	0	0	0	0	0	0	0	0	0	0	0	0	0	0	0	0	0	0	0	0	0	0	0	0	0
MIR526A2	0	0	0	0	0	0	0	0	0	0	0	0	0	0	0	0	0	0	0	0	0	0	0	0	0	0	0	0	0	0	0	0	0	0	0	0	0	0	0	0	0	0	0	0	0	0	0	0	0
MIR518E	0	0	0	0	0	0	0	0	0	0	0	0	0	0	0	0	0	0	0	0	0	0.236366995	0	0	0	0	0	0	0	0	0	0	0	0	0	0	0	0	0	0	0	0	0	0	0	0	0	0	0
MIR518A1	0	0	0	0	0	0	0	0	0	0	0	0	0	0	0	0	0	0	0	0	0	0	0	0	0	0	0	0	0	0	0	0	0	0	0	0	0	0	0	0	0	0	0	0	0	0	0	0	0
MIR516B1	0	0	0	0	0	0	0	0	0	0	0	0	0	0	0	0	0	0.123695912	0	0	0	0	0	0	0	0	0	0	0	0	0	0	0	0	0	0	0	0	0	0	0	0	0	0	0	0	0	0	0
MIR518A2	0	0	0	0	0	0	0	0	0	0	0	0	0	0	0	0	0	0	0.160264657	0	0	0	0	0	0	0	0	0	0	0	0	0	0	0	0	0	0	0	0	0	0	0	0	0	0	0	0	0.581317706	0
MIR517C	0	0	0	0	0	0	0	0	0	0	0	0	0	0	0	0	0	0	0	0	0	0	0	0	0	0	0	0	0	0	0	0	0	0	0	0	0	0	0	0	0	0	0	0.173169732	0	0	0	0	0
MIR520H	0	0	0	0	0	0	0	0	0	0	0	0	0	0	0	0	0	0	0	0	0	0	0	0	0	0	0	0	0	0	0	0	0	0	0	0	0	0	0	0	0	0	0	0	0	0	0	0.287355912	0
MIR521-1	0	0	0	0	0	0	0	0	0	0	0	0	0	0	0	0	0	0	0	0	0	0	0.173371338	0	0	0	0	0	0	0	0	0	0	0	0	0	0	0	0	0	0	0	0	0	0	0	0	0	0
MIR519A1	0	0	0	0	0	0	0	0	0	0	0	0	0	0.241472714	0	0	0	0	0	0	0	0	0.177450663	0	0	0	0	0	0	0	0.16465039	0	0	0.207593146	0	0	0	0	0	0	0	0	0	0	0	0	0	0.297497885	0
MIR527	0	0	0	0	0	0	0	0	0	0	0	0.203434139	0	0	0	0	0	0	0	0	0	0	0.177450663	0	0	0	0	0	0	0	0	0	0	0	0	0	0	0	0	0	0	0	0	0	0	0	0	0	0
MIR516A1	0	0	0	0	0	0	0	0	0	0	0	0	0	0	0	0	0	0.123695912	0	0	0	0.189093596	0.137120967	0	0	0	0	0	0	0	0.127229847	0	0	0	0	0	0	0	0	0	0	0	0	0	0	0	0	0	0
MIR1283-2	0	0	0	0	0	0	0	0	0	0	0	0	0	0	0	0	0	0	0	0	0	0	0	0	0	0	0	0	0	0	0	0	0	0	0	0	0	0	0	0	0	0	0	0	0	0	0	0.581317706	0
MIR516A2	0	0	0	0	0	0	0	0	0	0	0	0	0	0	0	0	0	0	0	0	0	0	0	0	0	0	0	0	0	0	0	0	0	0	0	0	0	0	0	0	0	0	0	0	0	0	0	0	0
MIR8077	0	0	0	0	0	0	0	0	0	0	0	0	0	0	0	0	0	0	0	0	0	0	0	0	0	0	0	0	0	0	0	0	0	0	0	0	0	0	0	0	0	0	0	0	0	0	0	0	0
MIR6792	0	0	0	0	0	0	0	0	0	0	0	0	0.256262273	0	0	0	0	0.203082841	0	0	0	0.310452172	0	0	0	0	0	0	0	0	0	0	0	0	0	0	0	0	0	0	0	0	0	0	0	0.220079663	0	0.37742269	0
MIR5684	0	0	0	0.45640181	0	0	0	0	0	0	1.096839214	0	0	0.631544021	0.3720431	0	0	0.209331543	0.21450808	0.847529749	0	0.640009093	0	0	0	0	0	0.949698863	0.297050664	0.227919218	0.215312049	0	0	0.27146796	0	1.434626644	0	0.52901251	0	0.261151829	0	0.480187656	0.17920137	0.506188449	0.218038927	0.453702689	0.82982978	0	0
MIR6794	0	0	0	0	0	0	0	0	0	0	0	0	0	0	0	0	0	0	0	0	0	0	0	0	0	0	0	0	0	0	0	0	0	0	0	0	0	0	0	0	0	0	0	0	0	0.216843197	0	0	0
MIR6795	0	0	0	0	0	0	0	0	0	0	0	0	0	0	0	0	0	0	0	0	0	0	0	0	0	0	0	0	0	0	0	0	0	0	0	0	0	0	0	0	0	0	0	0	0	0	0	0	0
MIR27A	0.813166411	0	0	0.950837104	0	0.889274064	0	0.441013101	0	0.281828055	1.828065356	0.665073145	0	0.526286684	0	0	0	2.093315434	0.715026933	0.23542493	0	0.266670456	0.773502891	0.66578936	0.82693989	0.503269445	0.435131765	1.846636677	0.49508444	2.469124865	0.358853415	0.444523689	0.644694112	0	0.188223102	1.537099975	0.200028946	0.661265638	0.763790276	0.652879573	0.831999994	1.20046914	0.448003425	0.632735561	0.181699106	8.317882639	5.532198537	0	0
MIR23A	1.448104567	0.720719936	0.223651948	1.625540692	1.154031001	3.610696335	0	1.413658435	0.270789981	0.301131347	5.469170873	0.473750734	0	1.687001151	0.331271253	0	0	8.201208414	1.719003107	0	3.930395247	0.56987111	0.826482542	0.711391371	1.988054119	0	2.0922089	10.42934139	0	3.450010086	0.575148623	1.42491155	0	0	0.603345287	5.109629142	0.427459117	0.235519268	2.176279142	0.930129802	1.777972589	1.710257405	0.319125727	1.352147226	0.3882885	27.87474743	11.57593598	0	0
MIR181C	0	0	0	0	0	0	0	0	0	0	0	0	0	0	0	0	0	0	0	0.166937678	0.260835321	0.189093596	0	0	0	0	0	0	0	0	0	0	0	0	0	0	0	0	0	0	0	0	0	0	0	0	0.16345132	0	0
MIR181D	0.154323552	0	0	0	0	0	0	0	0	0	0.104079633	0	0	0	0	0	0	0	0	0	0.20942982	0	0	0	0	0.143266484	0	0	0	0	0.102155352	0	0	0	0	0	0	0	0	0.123904153	0	0.11391313	0	0	0.103449126	0	0.131238286	0	0
MIR1238	0	0	0	0	0	0	0	0	0	0	0	0	0	0	0	0	0	0	0	0	0	0	0	0	0	0	0	0	0	0	0	0	0	0.21259539	0	0	0	0	0	0.204516493	0	0	0	0	0	0	0	0	0
MIR638	0	0	0	0	0	0	0	0	0	0	0	0	0	0	0	0	0	0	0	0	0	0	0	0	0	0	0	0	0	0	0	0	0	0	0	0	0	0	0.595756415	0	0	0	0	0	0	0	0	0	0
MIR4748	0	0	0	0	0	0	0	0	0	0	0.173889144	0	0	0.250307081	0	0	0	0.663734162	0.340073785	0.223940787	0.34990104	0.253662141	0	0	0	0	0	0	0	0	0.170674185	0.211419803	0	0.430376034	0	0.324915442	0	0	0	0.414021193	0	0.380636557	0	0.601870411	0	0	0.219263966	0.616763908	0.536399816
MIR199A1	0	0	0.229952003	0	0	0.195389794	0	0.242246633	0	0.15480696	0.40165943	0	0	1.445435259	0	0	0	1.341490877	0.392761273	0	0	0.292961909	1.27464561	0	0	0	0.47803208	0	0	0	0.197116664	0.244174984	0	0	0.20678031	1.125763362	0	0	0	0.717247981	0	0	0	0.46341196	0.399226204	0.623042426	0.25323444	0.35615944	0
MIR6793	0	0	0.259152257	0	0	0.220201197	0	0.27300811	0	0	0.678995704	0	0	0	0	0	0	1.511838925	1.106589302	0.291478485	0	0.660326842	0.239417562	0	0	0	0	0.326616011	0	0	0.444294704	0	0	0.840257971	0	0.63435872	0	0	0	0.80832709	0	0	0	0.522257923	0.674882392	0.936211899	0	1.605544141	0.349085594
MIR4323	0	0	0	0	0	0	0	0	0	0	0	0	0	0	0	0	0	0	0	0	0	0.301453558	0	0	0	0	0	0	0	0	0	0	0	0	0	0	0	0	0.287805031	0	0	0	0	0	0	0	0	0	0
MIR642A	0	0.271198739	0	0	0	0	0	0	0	0	0	0	0	0	0	0	0	0.701368573	0	0.378621537	0	0.214436036	0.155498004	0	0	0.202345447	0	0	0.199054568	0	0	0	0	0.545734558	0.15135466	0	0	0	0.20472729	0.174998648	0	0	0	0.508797667	0	0.152013788	0	0	0
MIR6885	0	0	0	0	0	0	0	0	0	0	0	0	0	0	0	0.33104288	0	0	0	0	0	0	0	0	0	0	0	0	0	0	0	0	0	0	0	0	0	0	0	0.257194983	0	0	0	0	0	0	0	0	0
MIR6790	0	0	0	0	0	0	0	0	0	0	0	0	0	0	0	0	0	0	0	0	0	0	0	0	0	0	0	0	0	0	0	0	0	0	0	0	0	0	0	0	0	0	0	0	0	0	0	0	0
MIR4752	0	0	0	0	0	0	0	0	0	0	0	0	0	0	0	0	0	0	0	0	0	0	0	0	0	0	0	0	0	0	0	0	0	0	0	0	0	0	0	0	0	0	0	0	0	0	0	0	0
MIR371A	0	0	0	0	0	0	0	0	0	0	0	0	0	0	0	0	0	0	0	0	0	0	0	0	0	0	0	0	0	0	0	0	0	0	0	0	0	0	0	0	0	0	0	0	0	0	0	0	0
MIR372	0	0	0	0	0	0	0	0	0	0	0	0	0	0	0	0	0	0	0	0	0	0	0	0	0	0	0	0	0	0	0	0	0	0	0	0	0	0	0	0	0	0	0	0	0	0	0	0	0
MIR373	0	0	0	0	0	0	0	0	0	0	0	0	0	0	0	0	0	0	0	0	0.831648849	0	0	0	0	0	0	0	0	0	0.202830191	0	0	0	0	0	0	0	0	0	0	0	0	0	0	0	0	0	0
MIR5571	0	0	0	0	0	0	0	0	0	0	0	0	0	0	0	0	0	0	0	0	0	0	0	0	0	0	0	0	0	0	0	0	0	0	0	0	0	0	0	0	0	0	0	0	0	0	0	0	0
MIR3928	0	0	0	0	0	0	0.292707712	0	0	0	0	0	0	0	0	0	0	0	0	0	0	0	0.260057007	0	0	0	0	0	0	0.25542671	0	0	0	0	0.25312762	0	0.269004444	0	0	0	0.372965514	0	0	0	0.733061909	0	0	0	0
MIR3199-1	0	0	0	0.168557487	0	0	0	0	0	0	0	0	0	0	0	0	0	0.15461989	0.158443468	0	0	0	0.171401209	0	0	0.223039868	0	0.233827371	0	0	0	0.197004817	0	0	0	0.151381058	0	0	0	0	0	0	0	0	0	0	0	0	0.24991355
MIR5739	0	0	0.204082402	0	0	0	0	0	0	0	0	0	0	0	0	0	0	0.170081879	0	0	0	0	0	0	0	0	0	0	0	0.185184365	0	0	0	0	0	0.166519164	0	0.214911332	0.24823184	0.424371722	0	0.195076235	0	0	0	0	0	0	0
MIR3619	0	0	0	0	0	0.334281335	0	0	0	0	0.343588187	0	0	0	0	0	0	0	0.335976511	0	0	0	0	0	0	0	0	0	0	0	0.337235739	0	0	0	0	0.481501197	0	0	0	0.204516493	0	0.188025287	0	0	0.170753376	0	0.433244464	0	0
MIR6818	0	0	0	0	0	0	0	0	0	0	0	0	0	0	0	0	0	0	0	0	0	0	0	0	0	0	0	0	0	0	0	0	0	0	0	0	0	0	0	0	0	0	0	0	0	0	0	0	0
MIR6821	0	0	0.220629624	0	0	0.187468586	0	0	0	0	0.19268797	0	0.232021247	0	0	0	0	0	0	0	0	0.281085075	0	0.526333481	0	0	0.229326201	0	0	0	0	0.234275998	0	0.238451586	0.198397324	0.180020718	0	0	0	0.45878024	0	0	0.157406609	0	0	0.199261316	0	0	0
MIR1249	0.755083096	0	0.145773145	0.26487605	0.125363487	0.371589519	0.303161558	0.153567062	0.176497041	0.098136555	2.164298805	0	0.459899258	0.549781625	0.431835741	0.19507884	0	4.859482259	0.871439075	0.491869943	0.256177547	1.671452319	1.481396163	0	0.431928425	0.700982441	0.303038194	0.918607531	1.034372847	0.396823639	0.749747313	0.619157995	0	0.787741848	0.524335785	0.5947113	0.278611746	0	0.886542284	1.515613294	0.193142856	0.418020504	0.20800159	1.028195286	1.645025831	1.316547983	0.642130187	0	0.196360647
MIR4535	0.35834452	0	0	0	0	0	0	0	0	0	0	0	0	0	0	0	0	0	0	0	0	0	0	0	0	0	0	0	0	0	0	0	0	0	0	0	0	0	0	0	0	0	0	0	0	0	0	0	0
MIR3201	0	0	0	0	0	0	0	0	0	0	0	0	0	0	0	0	0	0	0	0	0	0	0	0	0	0	0	0	0	0	0	0	0	0	0	0	0	0	0	0	0	0	0	0	0	0	0	0	0
MIR3667	0	0	0	0	0	0	0.229419558	0	0	0	0	0	0	0.277367306	0	0	0	0	0	0	0	0	0	0	0	0	0	0	0	0	0	0	0	0	0	0.180020718	0	0	0	0.22939012	0	0	0	0.889249977	0	0	0	0	0
MIR4762	0	0	0	0	0	0	0	0.229326813	0	0.146550589	0.190118797	0	0	0	0	0	0	0.362841342	0.185907003	0	0	0	0	0	0	0.261700111	0	0	0	0	0	0	0	0	0	0.177620442	0.208030103	0	0	0	0	0	0	0	0	0	0	0	0
MIR6819	0	0	0.535298104	0.486329797	0	0.454841816	0	0.281959196	0	0.18018515	2.103773574	0.850421399	0.562936797	1.682391858	1.189318105	0.358177542	0	13.82960853	2.742890204	1.505175783	1.411076326	4.432849867	1.236336589	0.212834304	0	0.965287296	0.278198998	2.023948396	0.633058792	0	2.982601331	0.28420367	0.412181481	0.289269137	1.925429768	1.747086311	0	0.281850928	0.976649861	3.339318471	0	0.511675371	0.19095228	1.618143401	0.697009684	0.241726843	0.884244848	0.829092466	0.360531024
MIR4766	0	0	0.429647163	0.195171827	0	0	0	0	0	0	0.187617234	0	0	0	0	0.287484606	0	1.611302012	0.183460858	0.241620323	0.377524807	0.547376198	0	0	0	0.258256689	0	0.541494966	0	0.389861821	0.184148463	0	0	0.232176545	0.193176342	0.175283331	0	0	0	0.223353538	0	0.410686811	0	0	0	0.582052792	0	0	0
MIR6889	0	0	0	0	0	0	0	0	0	0	0.241676437	0.293083081	0	0.347884418	0	0	0	0.461238994	0	0.311239738	0	1.762736909	0.255649261	0	0	0	0	0.348759469	0	0	0.237208189	0	0.426153735	0	0	0	0	0.291405196	0	0	0	0	0	0	0	0	0	0.857197296	0
MIR548J	0	0	0	0	0	0	0	0	0	0	0	0	0	0	0	0	0	0	0	0	0.256177547	0	0	0	0	0	0	0	0.172395474	0	0	0	0	0	0	0	0	0	0	0.151561329	0	0	0	0	0	0	0	0	0
MIR3200	0	0	0	0	0	0	0	0	0	0	0	0	0	0	0	0	0	0	0	0	0	0	0	0	0	0	0	0	0	0	0	0	0	0	0	0	0	0	0	0	0	0	0	0	0	0	0.326902641	0	0
MIR3198-1	0	0	0	0	0.175508881	0	0	0.214993887	0	0	0.356472744	0	0	0	0	0.273110376	0	1.020491274	0.522863445	0	0	0	0	0	0	0	0	0	0	0	0.17494104	0	0	0	0	0	0	0.214911332	0	0.212185861	0	0	0.145601113	0	0	0	0	0	0.824714716
MIR648	0	0	0	0	0.149369261	0	0	0	0	0	0.15169053	0.183956402	0	0	0	0	0	0.144750535	0.148330055	0	0	0.22127974	0	0	0	0	0	0	0	0	0.297771982	0.184430041	0	0	0	0	0	0	0	0	0	0.332044656	0	0.175011964	0	0.156865292	0.191272822	0.269014045	0
MIR4764	0	0	0	0	0	0	0	0	0	0	0	0	0	0	0	0.24828216	0	0.15461989	0	0	0	0.236366995	0	0	0	0	0	0	0	0	0	0	0	0	0	0	0	0	0	0	0	0	0	0	0	0.167560652	0.20431415	0	0
MIR185	0	0	0	0	0	0	0	0	0	0	0	0	0	0	0	0	0	0	0	0	0	0	0	0	0	0	0	0	0	0	0	0	0	0	0.134691761	0	0	0.157733088	0	0	0	0	0	0	0	0	0.164950874	0	0
MIR6816	0	0	0	0	0	0	0	0	0	0	0	0	0	0	0	0	0	0.206159853	0	0	0	0	0	0	0	0.29738649	0	0	0	0	0	0	0	0	0	0	0	0	0	0	0	0	0	0	0	0.223414203	0	0	0
MIR1286	0	0	0	0	0	0	0	0	0	0	0	0	0.154680832	0	0	0	0	0.122581534	0	0.165433735	0	0	0	0	0.145273224	0	0	0	0	0.133466209	0	0	0	0	0	0	0	0	0	0	0	0	0	0	0	0.265681755	0	0	0
MIR33A	0	0	0	0	0	0	0	0	0	0	0	0	0	0	0	0	0	0.197196382	0	0	0	0	0	0	0	0	0	0	0	0	0.202830191	0	0	0	0	0	0	0	0	0	0	0	0	0	0	0	0	0	0
MIR3909	0	0	0.137198254	0.124647553	0.235978328	0	0	0	0.332229725	0	0.119822771	0	0.288564241	0	0	0	0	0	0	0	0	0.349584799	0	0	0	0	0.142606209	0.345828717	0	0	0	0	0	0.148280818	0.246746252	0.783619595	0	0	0	0.427937871	0	0	0	0.552978978	0	0.123910398	0	0	0
MIR6069	0	0	0	0	0	0.175603486	0.214899333	0.217715329	0	0	0	0	0	0	0	0.276567469	0	0.516704443	0.17649399	0	0	0.26329488	0.381855858	0	0	0	0.214811884	0	0	0	0.354310966	0	0	0	0.185840531	0.674508006	0	0	0	0.429743516	0	0	0	0	0	0	0	0.320092661	0
MIR301B	0	0	0	0	0	0	0	0	0	0	0.182806536	0	0	0	0	0	0	0	0	0	0	0	0	0	0	0	0	0	0	0	0	0	0	0	0	0	0	0	0	0	0	0	0	0	0	0	0	0	0
MIR659	0.435924261	0.271198739	0.336630767	0.458754396	0.434248779	0.286034544	2.10025327	0.354629092	1.222742389	0.339936933	0.44099721	0.713068114	0.1770059	0.634799402	1.246536158	0.225245671	0.481383521	0.701368573	0.431227584	0.946553843	0	0.643308109	0.466494012	1.606131033	0.49872148	1.416418129	0	0.212132048	0	0.305458746	0.14428127	0.536178058	0.259206911	0.363823039	0.756773298	0.961347751	0.321696036	0.708985838	0.20472729	0.524995945	0.223010308	0.321775233	0.480333569	0.67839689	0.438325677	0.608055151	0.185357167	0.260694023	0
MIR6817	0	0	0	0	0	0	0	0	0	0	0	0	0	0	0	0	0	0	0	0	0	0	0	0	0	0	0	0	0	0	0	0	0	0	0	0	0	0	0	0	0	0	0	0	0.214735307	0	0	0	0
MIR649	0	0	0	0	0	0	0	0	0	0	0	0	0	0	0	0	0	0	0	0	0	0	0.155498004	0	0	0	0	0.212132048	0	0	0	0	0	0	0	0	0	0	0	0	0	0	0	0	0	0.152013788	0	0.782082069	0
MIR3648-2	0	0	0	0	0	0	0	0	0	0	0	0	0	0	0	0	0	0	0	0.10201747	0	0	0.167592293	0	0	0	0	0	0	0	0	0	0	0	0	0	0	0	0	0	0	0	0	0	0	0	0	0	0
MIR6724-2	0	0	0	0	0	0	0	0	0	0	0	0	0	0	0	0	0	0	0	0	0	0	0	0	0	0	0	0	0	0	0	0	0	0	0	0	0	0	0	0	0	0	0	0	0	0	0	0	0
MIR6724-3	0	0	0	0	0	0	0	0	0	0	0	0	0	0	0	0	0	0	0	0	0	0	0	0	0	0	0	0	0	0	0	0	0	0	0	0	0	0	0	0	0	0	0	0	0	0	0	0	0
MIR6724-4	0	0	0	0	0	0	0	0	0	0	0	0	0	0	0	0	0	0	0	0	0	0	0	0	0	0	0	0	0	0	0	0	0	0	0	0	0	0	0	0	0	0	0	0	0	0	0	0	0
MIR6724-1	0	0	0	0	0	0	0	0	0	0	0	0	0	0	0	0	0	0	0	0	0	0	0	0	0	0	0	0	0	0	0	0	0	0	0	0	0	0	0	0	0	0	0	0	0	0	0	0	0
MIR3648-1	0	0	0	0	0	0	0	0	0	0	0	0	0	0	0	0	0	0	0	0	0	0	0.670369173	0	0	0.109041713	0	0	0	0	0	0	0	0	0	0	0	0	0	0	0	0	0	0	0	0	0	0	0
MIR3118-1	0	0	0	0	0	0	0	0	0	0	0	0	0	0	0	0	0	0	0	0	0	0	0	0	0	0	0	0	0	0	0	0	0	0	0	0	0	0	0	0	0	0	0	0	0	0	0	0.332727898	0
MIR8069-2	0	0	0	0	0	0	0	0	0	0	0	0	0	0	0	0	0	0	0	0	0	0	0	0	0	0	0	0	0	0	0	0	0	0	0	0	0	0	0	0	0	0	0	0	0	0	0	0	0
MIR99A	0	0	0	0	0.173342105	0	0	0	0	0	0	0	0	0	0	0	0	0	0	0	0	0	0	0	0	0	0	0	0	0	0	0	0	0	0	0	0	0	0	0	0	0	0	0	0	0	0	0	0
MIRLET7C	0.224918369	0	0.173687151	0	0	0.147581653	0	0	0.420588694	0	0.15169053	0	0	0	0	0	0.165582275	0	0	0	0	0	0.160460706	0.138115878	0.171546041	0	0	0	0	0.157603715	0	0.184430041	0	0	0.156185127	0.141718437	0	0.182903261	0	0	0.230127658	0	0.123915841	0	0	0	0.191272822	0	0.233961622
MIR125B2	0	0	0	0	0.157760792	0.155872757	0	0	0	0	0	0.582873094	0	0.461240015	0	0.245492473	0	0.458647764	0.469989614	0	0.322380734	0.701133557	0.169475353	0	0	0.441067604	0	0	0	0	0.629001491	0	0	0	0	0.299360295	0	0.386357451	0	0.381457728	0	0.35069885	0	0	0.477725738	0.331355897	0.404036972	0.284127194	0
MIR3156-3	0	0	0	0	0	0	0	0	0	0	0	0	0	0	0	0	0	0	0	0	0	0	0	0	0	0	0	0	0	0	0	0	0	0	0	0	0	0	0	0	0	0	0	0	0	0	0	0	0
MIR6130	0	0	0	0	0	0	0	0	0	0	0	0	0	0	0	0	0	0	0	0	0	0	0	0	0	0	0	0	0	0	0	0	0	0	0	0	0	0	0	0	0	0	0	0.150927748	0	0	0	0	0
MIR4759	0	0	0	0.178711552	0	0	0	0	0	0	0	0	0	0	0	0.263238917	0	0.163934341	0	0	0	0	0	0	0	0	0	0	0	0	0	0	0	0	0	0	0.187979009	0	0	0	0	0	0	0	0	0	0	0	0
MIR548X	0	0	0	0	0	0	0	0	0	0	0	0	0	0	0	0	0	0	0	0	0	0	0	0	0	0	0	0	0	0	0	0	0	0	0	0	0	0	0	0	0	0	0	0	0	0	0	0	0
MIR4327	0	0	0	0	0	0	0	0	0	0	0	0	0	0	0	0	0	0	0	0	0	0	0	0	0	0	0	0.242080102	0	0	0	0	0	0	0	0	0	0	0	0	0	0	0	0	0	0	0	0	0
MIR802	0	0	0	0	0	0	0	0	0	0	0	0	0.182655025	0	0	0	0	0	0	0	0	0	0	0	0	0	0	0	0	0	0	0	0	0.187717206	0	0	0	0	0	0	0	0	0	0	0	0.156865292	0	0	0
MIR5692B	0	0	0	0	0	0	0	0	0	0	0	0.397514983	0	0.235921617	0	0	0	0	0.160264657	0	0	0	0	0	0	0	0	0	0	0	0	0	0	0	0	0	0	0	0	0	0	0	0	0.189093386	0	0	0	0	0
MIR6815	0	0	0	0	0	0	0.556624501	0	0	0	0	0	0	0	0	0	0	0.446116404	0	0	0	0	0	0	0	0	0	0	0	0	0	0	0	0	0.240678721	0	0	0	0	0	0	0	0	0	0	0	0	0	0
MIR6508	0	0	0	0	0	0	0	0	0	0	0	0	0	0	0	0	0	0.226775839	0	0	0	0	0	0	0	0	0	0	0	0	0	0	0	0.588180579	0.244690033	0	0	0	0	0	0	0	0	0	0	0	0	0.421455337	0
MIR4760	0	0	0	0	0	0	0	0	0	0	0	0	0	0	0	0	0	0	0	0	0	0	0	0	0	0	0	0	0	0	0	0	0	0	0	0	0	0	0	0	0	0	0	0	0	0	0	0	0
MIR3197	0	0	0	0	0	0.190036649	0.232562291	0.471219478	0	0	0	0.236875367	0	0	0	0.299299042	0	0	0.764001381	0	0.393039525	0.56987111	0.206620635	0.177847843	0.220894902	0.268869978	0.697402967	0	0	0	0.191716208	0.474970517	0	0	0.402230191	0.182486755	0.213729558	0.235519268	0	0	0	0	0.957377182	0	0	0	0.24629651	0	0
MIR6814	0.302033238	0	0	0	0.401163157	0	0	0.737121898	0.282395266	0.314036976	0.611096133	0	0	0.293216867	0	0.624252288	0.222353341	1.166275742	0.199186074	0	0.409884076	0.891441237	0.861903222	0	0.230361826	0	0.48486111	0	0	0.211639274	0.199932617	0.495326396	0	1.008309565	0.209734314	2.473999008	0	0	0	1.697486889	0	0	0.166401272	0.235016065	0	0.842590709	0.770556225	0	0.62835407
MIR6070	0	0	0	0	0	0	0	0	0	0	0	0.167882542	0	0	0	0	0	0.13210243	0	0	0	0	0	0	0	0	0	0.199774842	0	0	0	0.168314795	0	0	0	0	0	0	0	0	0	0	0	0	0	0	0	0.491015927	0
[truncated: 562 more columns]
